# Supplementary material for: Small RNA‐binding protein RapZ mediates cell envelope precursor sensing and signaling in Escherichia coli
Source: EMBO J. 2020 Feb 17;39(6):e103848. doi: 10.15252/embj.2019103848 (PMC7073468; doi:10.15252/embj.2019103848)
Supplement: Supplementary file 3 — Source Data for Expanded View [file EMBJ-39-e103848-s009.zip]

Archive with 4 entries (4 files):
- Figure_EV1_Source_Data.zip
- Figure_EV2_Source_Data.zip
- Figure_EV3_Source_Data.zip
- Figure_EV4_Source_Data.zip
