# Supplementary material for: Small RNA‐binding protein RapZ mediates cell envelope precursor sensing and signaling in Escherichia coli
Source: EMBO J. 2020 Feb 17;39(6):e103848. doi: 10.15252/embj.2019103848 (PMC7073468; doi:10.15252/embj.2019103848)
Supplement: Supplementary file 5 — Source Data for Figure 1 [file EMBJ-39-e103848-s003.zip]

Archive with 9 entries (8 files):
- embj2019103848-SourceDataForFigure1/
- embj2019103848-SourceDataForFigure1/Source_data_Fig_1A_LacZ_assay.xlsx
- embj2019103848-SourceDataForFigure1/Source_data_Fig_1A_Northern_blots.pdf
- embj2019103848-SourceDataForFigure1/Source_data_Fig_1B.tif
- embj2019103848-SourceDataForFigure1/Source_data_Fig_1CSPR_RapZ_NTD+GlcN6P.xlsx
- embj2019103848-SourceDataForFigure1/Source_data_Fig_1C_SPR_RapZ+Glc6P.xlsx
- embj2019103848-SourceDataForFigure1/Source_data_Fig_1C_SPR_RapZ+GlcN.xlsx
- embj2019103848-SourceDataForFigure1/Source_data_Fig_1C_SPR_RapZ+GlcN6P.xlsx
- embj2019103848-SourceDataForFigure1/Source_data_Fig_1C_SPR_RapZ_CTD+GlcN6P.xlsx
