# Supplementary material for: Small RNA‐binding protein RapZ mediates cell envelope precursor sensing and signaling in Escherichia coli
Source: EMBO J. 2020 Feb 17;39(6):e103848. doi: 10.15252/embj.2019103848 (PMC7073468; doi:10.15252/embj.2019103848)
Supplement: Supplementary file 5 — Source Data for Figure 1 [file EMBJ-39-e103848-s003.zip › embj2019103848-SourceDataForFigure1/Source_data_Fig_1A_LacZ_assay.xlsx]

## Sheet: LacZ values
				Z8		Z28
				water	FMDP	water	FMDP
		set 1	1h	6.18779	35.5324	104.346	95.7847
			2h	10.714	62.8354	114.962	98.5213
			3h	9.74262	77.1856	107.761	94.2499
		set 2	1h	9.47325	44.4245	89.7362	82.7303
			2h	8.55577	62.3465	94.5637	73.1253
			3h	9.51319	78.4103	95.1582	85.8504
		Mean values	1h	7.83052	39.9785	97.0412	89.2575
			2h	9.63489	62.591	104.763	85.8233
			3h	9.62791	77.798	101.459	90.0502
		Stdev	1h	1.64273	4.44606	7.30494	6.52721
			2h	1.07912	0.244418	10.1993	12.698
			3h	0.114716	0.612303	6.30132	4.19974

## Sheet: P-values
				1h	1h	2h	2h	3h	3h			Water vs FMDP	1h	2h	3h
		Z8	water	6.18779	9.47325	10.714	8.55577	9.74262	9.51319			Z8	0.0553738	0.0100336	0.00678916
			FMDP	35.5324	44.4245	62.8354	62.3465	77.1856	78.4103			Z28	0.0633999	0.0835083	0.115964
		Z28	water	104.346	89.7362	114.962	94.5637	107.761	95.1582			Z8 vs Z28	1h	2h	3h
			FMDP	95.7847	82.7303	98.5213	73.1253	94.2499	85.8504			water	0.063639	0.0608482	0.0428237
												FMDP	0.139484	0.0225313	0.313259
