# Supplementary material for: Small RNA‐binding protein RapZ mediates cell envelope precursor sensing and signaling in Escherichia coli
Source: EMBO J. 2020 Feb 17;39(6):e103848. doi: 10.15252/embj.2019103848 (PMC7073468; doi:10.15252/embj.2019103848)
Supplement: Supplementary file 5 — Source Data for Figure 1 [file EMBJ-39-e103848-s003.zip › embj2019103848-SourceDataForFigure1/Source_data_Fig_1CSPR_RapZ_NTD+GlcN6P.xlsx]

## Sheet: RapZ-N
Cycle: 8 GlcN6P_X	Cycle: 8 GlcN6P_Y
-60.06	0.294434
-59.96	0.282715
-59.86	0.302225
-59.76	0.297527
-59.66	0.310059
-59.56	0.33429
-59.46	0.342102
-59.36	0.345192
-59.26	0.333475
-59.16	0.345215
-59.06	0.333496
-58.96	0.35614
-58.86	0.372534
-58.76	0.388157
-58.66	0.375671
-58.56	0.381958
-58.46	0.370972
-58.36	0.368633
-58.26	0.357706
-58.16	0.35614
-58.06	0.341309
-57.96	0.32959
-57.86	0.333471
-57.76	0.369419
-57.66	0.333496
-57.56	0.35614
-57.46	0.341309
-57.36	0.360813
-57.26	0.360815
-57.16	0.36084
-57.06	0.342896
-56.96	0.356934
-56.86	0.332689
-56.76	0.325663
-56.66	0.302246
-56.56	0.289734
-56.46	0.279602
-56.36	0.247541
-56.26	0.204582
-56.16	0.185059
-56.06	0.180359
-55.96	0.203796
-55.86	0.236609
-55.76	0.274883
-55.66	0.299133
-55.56	0.333496
-55.46	0.35614
-55.36	0.384253
-55.26	0.418621
-55.16	0.458496
-55.06	0.486633
-54.96	0.541321
-54.86	0.552223
-54.76	0.517071
-54.66	0.508484
-54.56	0.493652
-54.46	0.506165
-54.36	0.536596
-54.26	0.536602
-54.16	0.505371
-54.06	0.466309
-53.96	0.44989
-53.86	0.400681
-53.76	0.336596
-53.66	0.337402
-53.56	0.305359
-53.46	0.299133
-53.36	0.251455
-53.26	0.224106
-53.16	0.192871
-53.06	0.224121
-52.96	0.20929
-52.86	0.196764
-52.76	0.2194
-52.66	0.246765
-52.56	0.243652
-52.46	0.236633
-52.36	0.252237
-52.26	0.243629
-52.16	0.227234
-52.06	0.246765
-51.96	0.228821
-51.86	0.26786
-51.76	0.317051
-51.66	0.321777
-51.56	0.333496
-51.46	0.330383
-51.36	0.379559
-51.26	0.37956
-51.16	0.39679
-51.06	0.411621
-50.96	0.435059
-50.86	0.442852
-50.76	0.408497
-50.66	0.379578
-50.56	0.341309
-50.46	0.318665
-50.36	0.313148
-50.26	0.270977
-50.16	0.267883
-50.06	0.23114
-49.96	0.231934
-49.86	0.188158
-49.76	0.170208
-49.66	0.17804
-49.56	0.196777
-49.46	0.191284
-49.36	0.20067
-49.26	0.201458
-49.16	0.192871
-49.06	0.181152
-48.96	0.192078
-48.86	0.18504
-48.76	0.204569
-48.66	0.20929
-48.56	0.221008
-48.46	0.235046
-48.36	0.231915
-48.26	0.27018
-48.16	0.274109
-48.06	0.295227
-47.96	0.310852
-47.86	0.302229
-47.76	0.305342
-47.66	0.32959
-47.56	0.326477
-47.46	0.330383
-47.36	0.363136
-47.26	0.353004
-47.16	0.372559
-47.06	0.361633
-46.96	0.353027
-46.86	0.328777
-46.76	0.345989
-46.66	0.340515
-46.56	0.321777
-46.46	0.321777
-46.36	0.302231
-46.26	0.274887
-46.16	0.295227
-46.06	0.301453
-45.96	0.285828
-45.86	0.306925
-45.76	0.321758
-45.66	0.313965
-45.56	0.353027
-45.46	0.341309
-45.36	0.321758
-45.26	0.333475
-45.16	0.330383
-45.06	0.310852
-44.96	0.289734
-44.86	0.26317
-44.76	0.286598
-44.66	0.263184
-44.56	0.258484
-44.46	0.227234
-44.36	0.251444
-44.26	0.24052
-44.16	0.224915
-44.06	0.250671
-43.96	0.243652
-43.86	0.251444
-43.76	0.282688
-43.66	0.282715
-43.56	0.310852
-43.46	0.320984
-43.36	0.317064
-43.26	0.311628
-43.16	0.309265
-43.06	0.345215
-42.96	0.338196
-42.86	0.356119
-42.76	0.360023
-42.66	0.341309
-42.56	0.318665
-42.46	0.306946
-42.36	0.304552
-42.26	0.321756
-42.16	0.314758
-42.06	0.302246
-41.96	0.322571
-41.86	0.317852
-41.76	0.304548
-41.66	0.317871
-41.56	0.338196
-41.46	0.342102
-41.36	0.325666
-41.26	0.33189
-41.16	0.321777
-41.06	0.321777
-40.96	0.346008
-40.86	0.309256
-40.76	0.287401
-40.66	0.282715
-40.56	0.274902
-40.46	0.238953
-40.36	0.256144
-40.26	0.255356
-40.16	0.254578
-40.06	0.263184
-39.96	0.248352
-39.86	0.248335
-39.76	0.255352
-39.66	0.278015
-39.56	0.278015
-39.46	0.290527
-39.36	0.321753
-39.26	0.299913
-39.16	0.337402
-39.06	0.313965
-38.96	0.325684
-38.86	0.328779
-38.76	0.317059
-38.66	0.313965
-38.56	0.29834
-38.46	0.317871
-38.36	0.290512
-38.26	0.275681
-38.16	0.282715
-38.06	0.263184
-37.96	0.251465
-37.86	0.282688
-37.76	0.302229
-37.66	0.318665
-37.56	0.325684
-37.46	0.342102
-37.36	0.325669
-37.26	0.324873
-37.16	0.333496
-37.06	0.325684
-36.96	0.333496
-36.86	0.336594
-36.76	0.313955
-36.66	0.274902
-36.56	0.270996
-36.46	0.267883
-36.36	0.265483
-36.26	0.243639
-36.16	0.224915
-36.06	0.23584
-35.96	0.243652
-35.86	0.243634
-35.76	0.254554
-35.66	0.248352
-35.56	0.263184
-35.46	0.282715
-35.36	0.2827
-35.26	0.274881
-35.16	0.282715
-35.06	0.294434
-34.96	0.302246
-34.86	0.301429
-34.76	0.30693
-34.66	0.321777
-34.56	0.330383
-34.46	0.306152
-34.36	0.274887
-34.26	0.243641
-34.16	0.23584
-34.06	0.20459
-33.96	0.183472
-33.86	0.185041
-33.76	0.181134
-33.66	0.166321
-33.56	0.153809
-33.46	0.14209
-33.36	0.1616
-33.26	0.200658
-33.16	0.246765
-33.06	0.270996
-32.96	0.270996
-32.86	0.275671
-32.76	0.282691
-32.66	0.282715
-32.56	0.282715
-32.46	0.263184
-32.36	0.287387
-32.26	0.313944
-32.16	0.310852
-32.06	0.310059
-31.96	0.294434
-31.86	0.34049
-31.76	0.353009
-31.66	0.345215
-31.56	0.372559
-31.46	0.399109
-31.36	0.428022
-31.26	0.403797
-31.16	0.384277
-31.06	0.364746
-30.96	0.348328
-30.86	0.310047
-30.76	0.313944
-30.66	0.307739
-30.56	0.281921
-30.46	0.291321
-30.36	0.267075
-30.26	0.234237
-30.16	0.251465
-30.06	0.239746
-29.96	0.270996
-29.86	0.260059
-29.76	0.270184
-29.66	0.282715
-29.56	0.270996
-29.46	0.274902
-29.36	0.263169
-29.26	0.270975
-29.16	0.306946
-29.06	0.282715
-28.96	0.306152
-28.86	0.255365
-28.76	0.263156
-28.66	0.243652
-28.56	0.224121
-28.46	0.20459
-28.36	0.2241
-28.26	0.196762
-28.16	0.212402
-28.06	0.20459
-27.96	0.20459
-27.86	0.192853
-27.76	0.235815
-27.66	0.23584
-27.56	0.219421
-27.46	0.224121
-27.36	0.227216
-27.26	0.217088
-27.16	0.231934
-27.06	0.212402
-26.96	0.192871
-26.86	0.181134
-26.76	0.18504
-26.66	0.181152
-26.56	0.153809
-26.46	0.17334
-26.36	0.181129
-26.26	0.199866
-26.16	0.181152
-26.06	0.202271
-25.96	0.20459
-25.86	0.204565
-25.76	0.211588
-25.66	0.243652
-25.56	0.255371
-25.46	0.251465
-25.36	0.231918
-25.26	0.220197
-25.16	0.195984
-25.06	0.20929
-24.96	0.192871
-24.86	0.176436
-24.76	0.16942
-24.66	0.170227
-24.56	0.145996
-24.46	0.11554
-24.36	0.117836
-24.26	0.110825
-24.16	0.103027
-24.06	0.103027
-23.96	0.0756836
-23.86	0.0834818
-23.76	0.103008
-23.66	0.10614
-23.56	0.0991211
-23.46	0.0834961
-23.36	0.0998931
-23.26	0.10301
-23.16	0.0999146
-23.06	0.0983276
-22.96	0.122559
-22.86	0.106128
-22.76	0.0795684
-22.66	0.0913086
-22.56	0.0913086
-22.46	0.0913086
-22.36	0.091291
-22.26	0.0912933
-22.16	0.11084
-22.06	0.14679
-21.96	0.153809
-21.86	0.137368
-21.76	0.154581
-21.66	0.17804
-21.56	0.175659
-21.46	0.159302
-21.36	0.19675
-21.26	0.192056
-21.16	0.197571
-21.06	0.196777
-20.96	0.14209
-20.86	0.12644
-20.76	0.117841
-20.66	0.103027
-20.56	0.0983276
-20.46	0.0522461
-20.36	0.0522308
-20.26	0.0522308
-20.16	0.0405273
-20.06	0.0256958
-19.96	0.0280151
-19.86	0.0405116
-19.76	0.0522308
-19.66	0.0405273
-19.56	0.0209961
-19.46	0.00927734
-19.36	0.028791
-19.26	0.00614929
-19.16	0.00537109
-19.06	-0.0110474
-18.96	0.00146484
-18.86	0.0014472
-18.76	-0.0180817
-18.66	0.00927734
-18.56	0.0131836
-18.46	0.00537109
-18.36	0.00926304
-18.26	0.0256786
-18.16	0.0444336
-18.06	0.0249023
-17.96	0.0249023
-17.86	0.0491138
-17.76	0.0280013
-17.66	0.00146484
-17.56	-0.00164795
-17.46	0.000671387
-17.36	0.00144911
-17.26	-0.0141733
-17.16	-0.00634766
-17.06	-0.00323486
-16.96	-0.0328979
-16.86	-0.0571408
-16.76	-0.0407274
-16.66	-0.0454102
-16.56	-0.0649414
-16.46	-0.0665283
-16.36	-0.0805833
-16.26	-0.0915072
-16.16	-0.0961914
-16.06	-0.111023
-15.96	-0.104004
-15.86	-0.116528
-15.76	-0.135266
-15.66	-0.123535
-15.56	-0.108704
-15.46	-0.115723
-15.36	-0.0954173
-15.26	-0.0649626
-15.16	-0.0540161
-15.06	-0.0344849
-14.96	-0.0415039
-14.86	-0.0251024
-14.76	-0.00166798
-14.66	0.00616455
-14.56	0.0202026
-14.46	0.0358276
-14.36	0.0373976
-14.26	0.0248833
-14.16	0.0249023
-14.06	0.0217896
-13.96	-0.00793457
-13.86	-0.0102708
-13.76	0.00145292
-13.66	0.00146484
-13.56	0.00146484
-13.46	0.0217896
-13.36	-0.00324774
-13.26	0.0209768
-13.16	0.00848389
-13.06	0.0209961
-12.96	0.0256958
-12.86	0.029588
-12.76	0.0444121
-12.66	0.0397339
-12.56	0.0522461
-12.46	0.0553589
-12.36	0.0491164
-12.26	0.0522282
-12.16	0.0553589
-12.06	0.0530396
-11.96	0.0639648
-11.86	0.0912907
-11.76	0.0998931
-11.66	0.0756836
-11.56	0.0709839
-11.46	0.0444336
-11.36	0.0491164
-11.26	0.0553415
-11.16	0.0600586
-11.06	0.0787964
-10.96	0.0686646
-10.86	0.0444217
-10.76	0.0522268
-10.66	0.0522461
-10.56	0.0296021
-10.46	0.0350342
-10.36	0.00145507
-10.26	0.00144577
-10.16	-0.0133667
-10.06	-0.0211792
-9.95999	-0.0141602
-9.86002	-0.0337033
-9.76001	-0.0423138
-9.66	-0.0305786
-9.56	-0.0360107
-9.45999	-0.0141602
-9.36002	-0.00245833
-9.26001	-0.0141742
-9.16	-0.0219727
-9.06	-0.00714111
-8.95999	-0.0344849
-8.86002	-0.0180833
-8.76001	-0.00636315
-8.66	-0.0133667
-8.56	0.00146484
-8.45999	0.0296021
-8.36002	0.02019
-8.26001	0.00847054
-8.16	-0.0102539
-8.06	-0.00866699
-7.95999	-0.0352783
-7.86002	-0.0493298
-7.76001	-0.0789928
-7.66	-0.0665283
-7.56	-0.0836792
-7.45999	-0.0914917
-7.36002	-0.0962055
-7.26001	-0.0891924
-7.16	-0.086792
-7.06	-0.0735474
-6.95999	-0.0602417
-6.86002	-0.0938883
-6.76001	-0.107882
-6.66	-0.0883789
-6.56	-0.149292
-6.45999	-0.24231
-6.36002	-0.292342
-6.26001	-0.200897
-6.16	0.691345
-6.06	0.942139
-5.95999	0.18042
-5.86002	-0.242164
-5.76001	-0.163407
-5.66	-0.169617
-5.56	-0.129761
-5.45999	-0.0883789
-5.36002	-0.0735664
-5.26001	0.0568967
-5.16	-0.0571289
-5.06	-0.118835
-4.95999	-0.14856
-4.86002	-0.175851
-4.76001	-0.00628543
-4.66	-0.00793457
-4.56	0.0280151
-4.45999	0.0733643
-4.36002	-0.0618794
-4.26001	-0.0922887
-4.16	-0.0250854
-4.06	-0.00323486
-3.95999	0.0256958
-3.86002	0.0686505
-3.76001	0.0787964
-3.66	0.0881958
-3.56	0.0740967
-3.45999	0.0647583
-3.36002	0.0787861
-3.26001	0.0717759
-3.16	0.0803833
-3.06	0.0748901
-2.95999	0.0999146
-2.86002	0.0999022
-2.76001	0.113935
-2.66	0.110046
-2.56	0.0952148
-2.45999	0.0756836
-2.36002	0.0803664
-2.26001	0.067863
-2.16	0.0709839
-2.06	0.0639648
-1.95999	0.0444336
-1.86002	0.0123761
-1.76001	-0.00325394
-1.66	0.0131836
-1.56	0.0256958
-1.45999	0.0209961
-1.36002	0.0178738
-1.26001	0.00377607
-1.16	-0.0055542
-1.06	-0.00714111
-0.959991	0.0303955
-0.860016	0.00848317
-0.76001	-0.014154
-0.660004	-0.0571289
-0.559998	-0.0813599
-0.459991	-0.0438232
-0.360016	0.0100541
-0.26001	0.0397165
-0.160004	0.00146484
-0.0599976	-0.102417
0.0400085	-0.294678
0.139984	-0.490905
0.23999	-0.0176744
0.339996	0.301453
0.440002	0.154602
0.540009	-0.0438843
0.639984	0.078742
0.73999	0.0944104
0.839996	0.0569458
0.940002	-0.00323486
1.04001	-0.0641479
1.13998	-0.093101
1.23999	-0.0884037
1.34	-0.127441
1.44	-0.154053
1.54001	-0.186035
1.63998	-0.193147
1.73999	-0.178253
1.84	-0.161804
1.94	-0.14856
2.04001	-0.163391
2.13998	-0.154024
2.23999	-0.161824
2.34	-0.162598
2.44	-0.163391
2.54001	-0.154785
2.63998	-0.169638
2.73999	-0.175928
2.84	-0.200867
2.94	-0.208679
3.04001	-0.213379
3.13998	-0.214988
3.23999	-0.213406
3.34	-0.212585
3.44	-0.207153
3.54001	-0.204773
3.63998	-0.181363
3.73999	-0.182147
3.84	-0.190735
3.94	-0.196167
4.04001	-0.17981
4.13998	-0.134484
4.23999	-0.132157
4.34	-0.114929
4.44	-0.0930786
4.54001	-0.0993042
4.63998	-0.100911
4.73999	-0.096211
4.84	-0.0946045
4.94	-0.113403
5.04001	-0.127441
5.13998	-0.114952
5.23999	-0.108722
5.34	-0.118835
5.44	-0.139954
5.54001	-0.151672
5.63998	-0.142289
5.73999	-0.114948
5.84	-0.0829468
5.94	-0.0789795
6.04001	-0.0641479
6.13998	-0.0548267
6.23999	-0.0438404
6.34	-0.0305786
6.44	-0.0407104
6.54001	-0.0493164
6.63998	-0.0337095
6.73999	-0.00636673
6.84	-0.0110474
6.94	-0.0133667
7.04001	-0.00714111
7.13998	-0.0290051
7.23999	-0.0258951
7.34	-0.0188599
7.44	-0.0141602
7.54001	-0.0258789
7.63998	-0.0298014
7.73999	-0.0211983
7.84	-0.0274658
7.94	-0.0328979
8.04001	-0.0375977
8.13998	-0.0454245
8.23999	-0.058732
8.34	-0.0672607
8.44	-0.0766602
8.54001	-0.0813599
8.63998	-0.0915089
8.73999	-0.0977936
8.84	-0.10321
8.94	-0.0993042
9.04001	-0.100891
9.13998	-0.107925
9.23999	-0.0993214
9.34	-0.120422
9.44	-0.14386
9.54001	-0.158691
9.63998	-0.161823
9.73999	-0.174329
9.84	-0.177429
9.94	-0.183716
10.04	-0.181335
10.14	-0.178239
10.24	-0.173536
10.34	-0.150085
10.44	-0.161072
10.54	-0.168823
10.64	-0.166519
10.74	-0.168106
10.84	-0.157104
10.94	-0.150085
11.04	-0.155579
11.14	-0.154799
11.24	-0.151688
11.34	-0.135254
11.44	-0.146973
11.54	-0.135254
11.64	-0.1587
11.74	-0.139177
11.84	-0.142273
11.94	-0.146973
12.04	-0.147766
12.14	-0.132157
12.24	-0.139174
12.34	-0.13446
12.44	-0.115723
12.54	-0.11261
12.64	-0.100113
12.74	-0.0836964
12.84	-0.0649414
12.94	-0.0696411
13.04	-0.0914917
13.14	-0.0962029
13.24	-0.0883961
13.34	-0.0813599
13.44	-0.0836792
13.54	-0.0797729
13.64	-0.0774689
13.74	-0.0891838
13.84	-0.0985107
13.94	-0.100891
14.04	-0.10791
14.14	-0.0962086
14.24	-0.107922
14.34	-0.10791
14.44	-0.115723
14.54	-0.115723
14.64	-0.120434
14.74	-0.122759
14.84	-0.118835
14.94	-0.132935
15.04	-0.13446
15.14	-0.132158
15.24	-0.135269
15.34	-0.154785
15.44	-0.142273
15.54	-0.152466
15.64	-0.157116
15.74	-0.156387
15.84	-0.186035
15.94	-0.181335
16.04	-0.190735
16.14	-0.182939
16.24	-0.193066
16.34	-0.197754
16.44	-0.188354
16.54	-0.180603
16.64	-0.20167
16.74	-0.196181
16.84	-0.205566
16.94	-0.193848
17.04	-0.187622
17.14	-0.193069
17.24	-0.186049
17.34	-0.173523
17.44	-0.168091
17.54	-0.173523
17.64	-0.193066
17.74	-0.186049
17.84	-0.187622
17.94	-0.181335
18.04	-0.181335
18.14	-0.174331
18.24	-0.174328
18.34	-0.168091
18.44	-0.161804
18.54	-0.173523
18.64	-0.139973
18.74	-0.151685
18.84	-0.145386
18.94	-0.144653
19.04	-0.150085
19.14	-0.158704
19.24	-0.163405
19.34	-0.178223
19.44	-0.176636
19.54	-0.166504
19.64	-0.179027
19.74	-0.182936
19.84	-0.184448
19.94	-0.163391
20.04	-0.159485
20.14	-0.161819
20.24	-0.174331
20.34	-0.164185
20.44	-0.183655
20.54	-0.179016
20.64	-0.182936
20.74	-0.17354
20.84	-0.190735
20.94	-0.200867
21.04	-0.202454
21.14	-0.176653
21.24	-0.175916
21.34	-0.181335
21.44	-0.179016
21.54	-0.194641
21.64	-0.188369
21.74	-0.174333
21.84	-0.151672
21.94	-0.150085
22.04	-0.139954
22.14	-0.132157
22.24	-0.122754
22.34	-0.138367
22.44	-0.151672
22.54	-0.146973
22.64	-0.139177
22.74	-0.146986
22.84	-0.115723
22.94	-0.132141
23.04	-0.132874
23.14	-0.141552
23.24	-0.142286
23.34	-0.146973
23.44	-0.146973
23.54	-0.158691
23.64	-0.158709
23.74	-0.163406
23.84	-0.149292
23.94	-0.159485
24.04	-0.158691
24.14	-0.154799
24.24	-0.158709
24.34	-0.166504
24.44	-0.186035
24.54	-0.166504
24.64	-0.178234
24.74	-0.181349
24.84	-0.174316
24.94	-0.174316
25.04	-0.163391
25.14	-0.181347
25.24	-0.18294
25.34	-0.153198
25.44	-0.156372
25.54	-0.161804
25.64	-0.1548
25.74	-0.151688
25.84	-0.154785
25.94	-0.153992
26.04	-0.151672
26.14	-0.161816
26.24	-0.150099
26.34	-0.164185
26.44	-0.155579
26.54	-0.149292
26.64	-0.139967
26.74	-0.138378
26.84	-0.135254
26.94	-0.135254
27.04	-0.139954
27.14	-0.13917
27.24	-0.130571
27.34	-0.142273
27.44	-0.132141
27.54	-0.123535
27.64	-0.127453
27.74	-0.127455
27.84	-0.14856
27.94	-0.137573
28.04	-0.143066
28.14	-0.127457
28.24	-0.136059
28.34	-0.130554
28.44	-0.13916
28.54	-0.123535
28.64	-0.13685
28.74	-0.141491
28.84	-0.124329
28.94	-0.130554
29.04	-0.14386
29.14	-0.14229
29.24	-0.135267
29.34	-0.135254
29.44	-0.150085
29.54	-0.156372
29.64	-0.134476
29.74	-0.127457
29.84	-0.14386
29.94	-0.146973
30.04	-0.153992
30.14	-0.150892
30.24	-0.163404
30.34	-0.161804
30.44	-0.163391
30.54	-0.153992
30.64	-0.171209
30.74	-0.170425
30.84	-0.173523
30.94	-0.174316
31.04	-0.186035
31.14	-0.182938
31.24	-0.193064
31.34	-0.178223
31.44	-0.212585
31.54	-0.205566
31.64	-0.218092
31.74	-0.229015
31.84	-0.236816
31.94	-0.244629
32.04	-0.248535
32.14	-0.253248
32.24	-0.259474
32.34	-0.275879
32.44	-0.287598
32.54	-0.296204
32.64	-0.302444
32.74	-0.287613
32.84	-0.29541
32.94	-0.292297
33.04	-0.297729
33.14	-0.277481
33.24	-0.297743
33.34	-0.30481
33.44	-0.302429
33.54	-0.287598
33.64	-0.283705
33.74	-0.279003
33.84	-0.29541
33.94	-0.296997
34.04	-0.305542
34.14	-0.304028
34.24	-0.295425
34.34	-0.304016
34.44	-0.282898
34.54	-0.272766
34.64	-0.263384
34.74	-0.24855
34.84	-0.244629
34.94	-0.248535
35.04	-0.268066
35.14	-0.256361
35.24	-0.256361
35.34	-0.256348
35.44	-0.25946
35.54	-0.241516
35.64	-0.256357
35.74	-0.25325
35.84	-0.26178
35.94	-0.254028
36.04	-0.244629
36.14	-0.236832
36.24	-0.212605
36.34	-0.195435
36.44	-0.188354
36.54	-0.187622
36.64	-0.173538
36.74	-0.181345
36.84	-0.171204
36.94	-0.166504
37.04	-0.166504
37.14	-0.158707
37.24	-0.161818
37.34	-0.156372
37.44	-0.157104
37.54	-0.156372
37.64	-0.157114
37.74	-0.162615
37.84	-0.159485
37.94	-0.186035
38.04	-0.189148
38.14	-0.207165
38.24	-0.212599
38.34	-0.217285
38.44	-0.215698
38.54	-0.214966
38.64	-0.213392
38.74	-0.2173
38.84	-0.214172
38.94	-0.215698
39.04	-0.210266
39.14	-0.212597
39.24	-0.202465
39.34	-0.221985
39.44	-0.232117
39.54	-0.225098
39.64	-0.232126
39.74	-0.23451
39.84	-0.239136
39.94	-0.221985
40.04	-0.223511
40.14	-0.214981
40.24	-0.208693
40.34	-0.210266
40.44	-0.189148
40.54	-0.194641
40.64	-0.172749
40.74	-0.187634
40.84	-0.186035
40.94	-0.202454
41.04	-0.205566
41.14	-0.207895
41.24	-0.202467
41.34	-0.202454
41.44	-0.216492
41.54	-0.205566
41.64	-0.201677
41.74	-0.202467
41.84	-0.196167
41.94	-0.207153
42.04	-0.200867
42.14	-0.197767
42.24	-0.17824
42.34	-0.171204
42.44	-0.173523
42.54	-0.166504
42.64	-0.151688
42.74	-0.185251
42.84	-0.200867
42.94	-0.203247
43.04	-0.188354
43.14	-0.210276
43.24	-0.20558
43.34	-0.210266
43.44	-0.217285
43.54	-0.232117
43.64	-0.218092
43.74	-0.229015
43.84	-0.236816
43.94	-0.239929
44.04	-0.241516
44.14	-0.251659
44.24	-0.241531
44.34	-0.260254
44.44	-0.256348
44.54	-0.256348
44.64	-0.253246
44.74	-0.259472
44.84	-0.268066
44.94	-0.275879
45.04	-0.268066
45.14	-0.246231
45.24	-0.253977
45.34	-0.23761
45.44	-0.256348
45.54	-0.253235
45.64	-0.235245
45.74	-0.241529
45.84	-0.241516
45.94	-0.263367
46.04	-0.236816
46.14	-0.244642
46.24	-0.241529
46.34	-0.251648
46.44	-0.253235
46.54	-0.254761
46.64	-0.246231
46.74	-0.248549
46.84	-0.246948
46.94	-0.238403
47.04	-0.243835
47.14	-0.225113
47.24	-0.202473
47.34	-0.200073
47.44	-0.193848
47.54	-0.198547
47.64	-0.209484
47.74	-0.189167
47.84	-0.189941
47.94	-0.175903
48.04	-0.176636
48.14	-0.174332
48.24	-0.166519
48.34	-0.158691
48.44	-0.151672
48.54	-0.135254
48.64	-0.134474
48.74	-0.125139
48.84	-0.142273
48.94	-0.119629
49.04	-0.106323
49.14	-0.0977936
49.24	-0.106337
49.34	-0.0930786
49.44	-0.0914917
49.54	-0.0922852
49.64	-0.0891895
49.74	-0.0883904
49.84	-0.0883789
49.94	-0.0914917
50.04	-0.0618286
50.14	-0.0454235
50.24	-0.0493279
50.34	-0.0383911
50.44	-0.0524292
50.54	-0.0375977
50.64	-0.0454235
50.74	-0.0571404
50.84	-0.0532227
50.94	-0.0618286
51.04	-0.0789795
51.14	-0.0813732
51.24	-0.0891857
51.34	-0.118042
51.44	-0.132141
51.54	-0.146973
51.64	-0.155586
51.74	-0.161819
51.84	-0.161804
51.94	-0.179016
52.04	-0.178223
52.14	-0.17433
52.24	-0.200878
52.34	-0.207153
52.44	-0.212585
52.54	-0.236816
52.64	-0.253244
52.74	-0.251661
52.84	-0.221985
52.94	-0.223511
53.04	-0.226685
53.14	-0.239941
53.24	-0.241528
53.34	-0.239136
53.44	-0.229797
53.54	-0.23761
53.64	-0.248547
53.74	-0.23213
53.84	-0.213379
53.94	-0.225098
54.04	-0.225891
54.14	-0.220413
54.24	-0.229809
54.34	-0.224304
54.44	-0.210266
54.54	-0.235229
54.64	-0.2267
54.74	-0.235239
54.84	-0.233704
54.94	-0.217285
55.04	-0.236816
55.14	-0.233717
55.24	-0.228224
55.34	-0.229004
55.44	-0.205566
55.54	-0.214172
55.64	-0.207899
55.74	-0.214186
55.84	-0.193848
55.94	-0.200897
56.04	-0.198547
56.14	-0.197765
56.24	-0.217299
56.34	-0.214172
56.44	-0.224304
56.54	-0.204773
56.64	-0.202465
56.74	-0.212597
56.84	-0.213379
56.94	-0.217285
57.04	-0.213379
57.14	-0.213392
57.24	-0.221994
57.34	-0.244629
57.44	-0.236816
57.54	-0.221985
57.64	-0.21962
57.74	-0.229805
57.84	-0.235229
57.94	-0.238403
58.04	-0.229004
58.14	-0.202469
58.24	-0.196178
58.34	-0.195435
58.44	-0.188354
58.54	-0.194641
58.64	-0.186049
58.74	-0.176651
58.84	-0.156372
58.94	-0.158691
59.04	-0.161804
59.14	-0.154795
59.24	-0.156385
59.34	-0.157104
59.44	-0.158691
59.54	-0.166504
59.64	-0.162611
59.74	-0.14699
59.84	-0.151672
59.94	-0.158691
60.04	-0.163391
60.14	-0.157116
60.24	-0.156384
60.34	-0.150085
60.44	-0.153992
60.54	-0.154785
60.64	-0.171215
60.74	-0.166519
60.84	-0.166504
60.94	-0.178223
61.04	-0.166504
61.14	-0.173565
61.24	-0.166519
61.34	-0.178223
61.44	-0.151672
61.54	-0.169617
61.64	-0.182934
61.74	-0.168839
61.84	-0.159485
61.94	-0.171204
62.04	-0.176636
62.14	-0.18684
62.24	-0.197765
62.34	-0.169617
62.44	-0.175903
62.54	-0.178223
62.64	-0.168839
62.74	-0.167309
62.84	-0.169617
62.94	-0.144653
63.04	-0.150085
63.14	-0.150097
63.24	-0.156384
63.34	-0.150085
63.44	-0.14386
63.54	-0.142273
63.64	-0.130569
63.74	-0.120434
63.84	-0.123535
63.94	-0.124329
64.04	-0.111023
64.14	-0.104809
64.24	-0.091507
64.34	-0.0961914
64.44	-0.0930786
64.54	-0.0836792
64.64	-0.0766754
64.74	-0.104012
64.84	-0.0961914
64.94	-0.0860596
65.04	-0.10321
65.14	-0.107128
65.24	-0.132153
65.34	-0.151672
65.44	-0.150085
65.54	-0.139954
65.64	-0.138378
65.74	-0.146984
65.84	-0.143066
65.94	-0.144653
66.04	-0.157104
66.14	-0.168102
66.24	-0.166515
66.34	-0.173523
66.44	-0.173523
66.54	-0.164185
66.64	-0.145401
66.74	-0.144665
66.84	-0.158691
66.94	-0.149292
67.04	-0.136841
67.14	-0.130569
67.24	-0.115738
67.34	-0.119629
67.44	-0.100891
67.54	-0.10321
67.64	-0.107922
67.74	-0.0962029
67.84	-0.0766602
67.94	-0.0688477
68.04	-0.0665283
68.14	-0.0594635
68.24	-0.0454292
68.34	-0.0454102
68.44	-0.0258789
68.54	-0.0141602
68.64	-0.0289993
68.74	-0.0305901
68.84	-0.0454102
68.94	-0.0454102
69.04	-0.0391846
69.14	-0.0329094
69.24	-0.0407181
69.34	-0.0462036
69.44	-0.0328979
69.54	-0.0375977
69.64	-0.0501175
69.74	-0.0524368
69.84	-0.0485229
69.94	-0.0501099
70.04	-0.0446472
70.14	-0.0431023
70.24	-0.0524368
70.34	-0.0375977
70.44	-0.0493164
70.54	-0.0407104
70.64	-0.0352898
70.74	-0.0477371
70.84	-0.0344849
70.94	-0.0164795
71.04	-0.0235596
71.14	-0.0329094
71.24	-0.039196
71.34	-0.0446167
71.44	-0.0571289
71.54	-0.0672607
71.64	-0.054821
71.74	-0.0524406
71.84	-0.0571289
71.94	-0.0571289
72.04	-0.0485229
72.14	-0.0501251
72.24	-0.029007
72.34	-0.0352783
72.44	-0.0360107
72.54	-0.0305786
72.64	-0.0258865
72.74	-0.0297966
72.84	-0.0180664
72.94	-0.0258789
73.04	-0.0375977
73.14	-0.0407181
73.24	-0.0470123
73.34	-0.0594482
73.44	-0.0548096
73.54	-0.0477295
73.64	-0.0470085
73.74	-0.0360222
73.84	-0.0352783
73.94	-0.00634766
74.04	-0.0133667
74.14	0.000656128
74.24	-0.00165939
74.34	0.00616455
74.44	0.00378418
74.54	-0.00866699
74.64	-0.00715256
74.74	-0.0164909
74.84	-0.0235596
74.94	-0.0258789
75.04	-0.0211792
75.14	-0.0219841
75.24	-0.0188713
75.34	-0.0180664
75.44	-0.00634766
75.54	-0.0102539
75.64	-0.00165939
75.74	0.00535965
75.84	0.00457764
75.94	0.0217896
76.04	0.0162964
76.14	0.0131721
76.24	0.0100594
76.34	0.0115967
76.44	-0.00866699
76.54	-0.00402832
76.64	-0.00867844
76.74	-0.0063591
76.84	-0.0110474
76.94	0.0209961
77.04	0.0249023
77.14	0.0092659
77.24	-0.00165939
77.34	-0.00402832
77.44	0.0108643
77.54	0.0249023
77.64	0.0280037
77.74	0.0405159
77.84	0.0491333
77.94	0.0366211
78.04	0.0475464
78.14	0.0444221
78.24	0.0522308
78.34	0.0569458
78.44	0.0475464
78.54	0.0569458
78.64	0.0475388
78.74	0.0491219
78.84	0.0483398
78.94	0.0475464
79.04	0.0444336
79.14	0.049118
79.24	0.03582
79.34	0.0522461
79.44	0.0522461
79.54	0.0569458
79.64	0.0834808
79.74	0.0756721
79.84	0.0592651
79.94	0.0569458
80.04	0.0397339
80.14	0.0374031
80.24	0.013176
80.34	0.0233154
80.44	0.0256958
80.54	0.0178833
80.64	0.0201912
80.74	0.0178719
80.84	0.0162964
80.94	0.0249023
81.04	0.022583
81.14	0.0279999
81.24	0.0131721
81.34	0.00616455
81.44	0.0170898
81.54	0.0155029
81.64	0.0256805
81.74	0.0514336
81.84	0.0452271
81.94	0.0639648
82.04	0.0561523
82.14	0.0522346
82.24	0.0756683
82.34	0.0717773
82.44	0.0756836
82.54	0.0936279
82.64	0.0889778
82.74	0.0834846
82.84	0.0748901
82.94	0.0686646
83.04	0.0639648
83.14	0.0670662
83.24	0.0694504
83.34	0.0740967
83.44	0.0655518
83.54	0.0475464
83.64	0.0569305
83.74	0.0662727
83.84	0.0421143
83.94	0.0428467
84.04	0.0460205
84.14	0.0444221
84.24	0.0327072
84.34	0.0280151
84.44	0.0178833
84.54	0.0170898
84.64	-0.00635529
84.74	-0.00324631
84.84	-0.00634766
84.94	-0.0180664
85.04	-0.0258789
85.14	-0.0211945
85.24	-0.0258904
85.34	-0.0227661
85.44	-0.0281982
85.54	-0.0383911
85.64	-0.0618401
85.74	-0.0555573
85.84	-0.0548096
85.94	-0.0446167
86.04	-0.0289917
86.14	-0.0391884
86.24	-0.0477409
86.34	-0.0258789
86.44	-0.0141602
86.54	-0.00323486
86.64	-0.00166321
86.74	0.00535965
86.84	0.0280151
86.94	0.0327148
87.04	0.0288086
87.14	0.0327072
87.24	0.0256844
87.34	0.0444336
87.44	0.0444336
87.54	0.0397339
87.64	0.0452156
87.74	0.0475349
87.84	0.053833
87.94	0.0475464
88.04	0.0639648
88.14	0.0881805
88.24	0.0952034
88.34	0.0983276
88.44	0.0881958
88.54	0.0983276
88.64	0.0717697
88.74	0.0764656
88.84	0.0819092
88.94	0.0717773
89.04	0.0616455
89.14	0.0592537
89.24	0.0600471
89.34	0.0421143
89.44	0.0545654
89.54	0.0569458
89.64	0.0592537
89.74	0.0522385
89.84	0.0452271
89.94	0.0592651
90.04	0.0327148
90.14	0.0405159
90.24	0.0405159
90.34	0.0569458
90.44	0.0639648
90.54	0.0639648
90.64	0.044426
90.74	0.0670624
90.84	0.0795898
90.94	0.0686646
91.04	0.0803833
91.14	0.102219
91.24	0.106129
91.34	0.125671
91.44	0.131958
91.54	0.153809
91.64	0.160816
91.74	0.143665
91.84	0.156128
91.94	0.149902
92.04	0.143677
92.14	0.149094
92.24	0.149097
92.34	0.155396
92.44	0.152222
92.54	0.161621
92.64	0.173325
92.74	0.173328
92.84	0.17334
92.94	0.16864
93.04	0.142883
93.14	0.150684
93.24	0.13427
93.34	0.14209
93.44	0.145996
93.54	0.134277
93.64	0.122551
93.74	0.106133
93.84	0.11084
93.94	0.103027
94.04	0.11084
94.14	0.110828
94.24	0.0795822
94.34	0.0748901
94.44	0.0928955
94.54	0.0913086
94.64	0.0983162
94.74	0.103016
94.84	0.103821
94.94	0.0913086
95.04	0.0913086
95.14	0.0834846
95.24	0.0756721
95.34	0.0717773
95.44	0.0686646
95.54	0.0874023
95.64	0.0756721
95.74	0.0756721
95.84	0.0623779
95.94	0.0655518
96.04	0.0787964
96.14	0.0834846
96.24	0.0803719
96.34	0.0639648
96.44	0.0592651
96.54	0.0491333
96.64	0.0475349
96.74	0.0444221
96.84	0.0280151
96.94	0.0343018
97.04	0.0249023
97.14	0.0280037
97.24	0.013176
97.34	0.0256958
97.44	0.0514526
97.54	0.0327148
97.64	0.0327034
97.74	0.0327072
97.84	0.0327148
97.94	0.0444336
98.04	0.0686646
98.14	0.0670662
98.24	0.0639572
98.34	0.0639648
98.44	0.0522461
98.54	0.0522461
98.64	0.0686531
98.74	0.0623665
98.84	0.0717773
98.94	0.0960083
99.04	0.129578
99.14	0.142082
99.24	0.130363
99.34	0.122559
99.44	0.130371
99.54	0.130371
99.64	0.127251
99.74	0.134262
99.84	0.141296
99.94	0.166321
100.04	0.177246
100.14	0.16161
100.24	0.145985
100.34	0.145996
100.44	0.14209
100.54	0.145996
100.64	0.145988
100.74	0.126457
100.84	0.109253
100.94	0.11554
101.04	0.112427
101.14	0.0952072
101.24	0.0740929
101.34	0.0686646
101.44	0.0717773
101.54	0.0756836
101.64	0.11784
101.74	0.115532
101.84	0.134277
101.94	0.153809
102.04	0.158508
102.14	0.152214
102.24	0.130363
102.34	0.135071
102.44	0.155396
102.54	0.172546
102.64	0.168629
102.74	0.173332
102.84	0.188171
102.94	0.20929
103.04	0.20929
103.14	0.21941
103.24	0.207695
103.34	0.224915
103.44	0.231934
103.54	0.231934
103.64	0.231922
103.74	0.233509
103.84	0.258484
103.94	0.250671
104.04	0.248352
104.14	0.242058
104.24	0.217094
104.34	0.205383
104.44	0.192078
104.54	0.195984
104.64	0.202259
104.74	0.204578
104.84	0.185059
104.94	0.19989
105.04	0.181946
105.14	0.173328
105.24	0.173328
105.34	0.165527
105.44	0.185059
105.54	0.195984
105.64	0.188957
105.74	0.207687
105.84	0.210083
105.94	0.212402
106.04	0.20929
106.14	0.211597
106.24	0.207691
106.34	0.206177
106.44	0.203003
106.54	0.188965
106.64	0.189751
106.74	0.196766
106.84	0.192871
106.94	0.195984
107.04	0.192871
107.14	0.189747
107.24	0.195972
107.34	0.188171
107.44	0.182739
107.54	0.185059
107.64	0.199875
107.74	0.192863
107.84	0.213989
107.94	0.196777
108.04	0.203003
108.14	0.195969
108.24	0.171013
108.34	0.183472
108.44	0.174133
108.54	0.202271
108.64	0.203785
108.74	0.192863
108.84	0.185059
108.94	0.188171
109.04	0.171021
109.14	0.187363
109.24	0.181137
109.34	0.185059
109.44	0.185852
109.54	0.192871
109.64	0.189743
109.74	0.18816
109.84	0.196777
109.94	0.181152
110.04	0.188171
110.14	0.178032
110.24	0.181934
110.34	0.180359
110.44	0.16864
110.54	0.16864
110.64	0.15929
110.74	0.173328
110.84	0.16864
110.94	0.170227
111.04	0.161621
111.14	0.178028
111.24	0.195183
111.34	0.185852
111.44	0.195984
111.54	0.202271
111.64	0.216297
111.74	0.211601
111.84	0.20459
111.94	0.20929
112.04	0.210815
112.14	0.209278
112.24	0.201466
112.34	0.19989
112.44	0.181152
112.54	0.185059
112.64	0.173332
112.74	0.173328
112.84	0.164734
112.94	0.182739
113.04	0.185059
113.14	0.171741
113.24	0.161613
113.34	0.163208
113.44	0.153809
113.54	0.13739
113.64	0.134266
113.74	0.134266
113.84	0.130371
113.94	0.130371
114.04	0.150696
114.14	0.137379
114.24	0.13427
114.34	0.14209
114.44	0.14679
114.54	0.145996
114.64	0.144402
114.74	0.138172
114.84	0.14679
114.94	0.153809
115.04	0.151489
115.14	0.156116
115.24	0.142078
115.34	0.14679
115.44	0.134277
115.54	0.153809
115.64	0.170212
115.74	0.171741
115.84	0.166321
115.94	0.20929
116.04	0.212402
116.14	0.226425
116.24	0.2202
116.34	0.212402
116.44	0.197571
116.54	0.197571
116.64	0.204578
116.74	0.207691
116.84	0.227234
116.94	0.224915
117.04	0.221008
117.14	0.22411
117.24	0.214714
117.34	0.224915
117.44	0.227234
117.54	0.212402
117.64	0.221786
117.74	0.235828
117.84	0.23584
117.94	0.238953
118.04	0.224121
118.14	0.224915
118.24	0.21941
118.34	0.20459
118.44	0.19286
118.54	0.185852
118.64	0.183472
118.74	0.181152
118.84	0.181946
118.94	0.189735
119.04	0.176453
119.14	0.188965
119.24	0.185852
119.34	0.181152
119.44	0.18034
119.54	0.169434
119.64	0.188965
119.74	0.197571
119.84	0.200684
119.94	0.185837
120.04	0.196777
120.14	0.188171
120.24	0.181152
120.34	0.180359
120.44	0.178017
120.54	0.17334
120.64	0.184265
120.74	0.202271
120.84	0.20459
120.94	0.199871
121.04	0.205383
121.14	0.216309
121.24	0.227234
121.34	0.228821
121.44	0.235821
121.54	0.228821
121.64	0.234253
121.74	0.243652
121.84	0.220215
121.94	0.220985
122.04	0.224121
122.14	0.203003
122.24	0.202271
122.34	0.20459
122.44	0.204571
122.54	0.215515
122.64	0.224121
122.74	0.212402
122.84	0.213989
122.94	0.192062
123.04	0.20459
123.14	0.20459
123.24	0.20459
123.34	0.20459
123.44	0.204567
123.54	0.191284
123.64	0.166321
123.74	0.17804
123.84	0.177246
123.94	0.145985
124.04	0.152222
124.14	0.154602
124.24	0.17334
124.34	0.162415
124.44	0.168613
124.54	0.185059
124.64	0.185059
124.74	0.17334
124.84	0.17804
124.94	0.172527
125.04	0.17334
125.14	0.161621
125.24	0.160828
125.34	0.154602
125.44	0.173313
125.54	0.185852
125.64	0.191284
125.74	0.181152
125.84	0.185852
125.94	0.185036
126.04	0.194458
126.14	0.172546
126.24	0.185059
126.34	0.185059
126.44	0.20145
126.54	0.211609
126.64	0.215515
126.74	0.207703
126.84	0.185852
126.94	0.192852
127.04	0.181152
127.14	0.17804
127.24	0.185059
127.34	0.185059
127.44	0.188152
127.54	0.192871
127.64	0.197571
127.74	0.207703
127.84	0.212402
127.94	0.202255
128.04	0.207703
128.14	0.212402
128.24	0.20459
128.34	0.221008
128.44	0.211594
128.54	0.195984
128.64	0.213196
128.74	0.215515
128.84	0.224915
128.94	0.217083
129.04	0.215515
129.14	0.200684
129.24	0.189758
129.34	0.17804
129.44	0.19986
129.54	0.19989
129.64	0.197571
129.74	0.196777
129.84	0.197571
129.94	0.18504
130.04	0.196777
130.14	0.196777
130.24	0.19989
130.34	0.192871
130.44	0.197548
130.54	0.19519
130.64	0.200684
130.74	0.205383
130.84	0.212402
130.94	0.203781
131.04	0.213989
131.14	0.23114
131.24	0.228821
131.34	0.224121
131.44	0.231918
131.54	0.248352
131.64	0.265503
131.74	0.259277
131.84	0.259277
131.94	0.256149
132.04	0.285828
132.14	0.272583
132.24	0.286621
132.34	0.297546
132.44	0.294411
132.54	0.290527
132.64	0.285828
132.74	0.267883
132.84	0.267883
132.94	0.263168
133.04	0.26709
133.14	0.255371
133.24	0.266296
133.34	0.263184
133.44	0.251446
133.54	0.231934
133.64	0.224121
133.74	0.224121
133.84	0.20459
133.94	0.204567
134.04	0.189758
134.14	0.185059
134.24	0.16394
134.34	0.166321
134.44	0.17802
134.54	0.188171
134.64	0.181946
134.74	0.165527
134.84	0.17334
134.94	0.18504
135.04	0.17334
135.14	0.17334
135.24	0.188171
135.34	0.185852
135.44	0.188156
135.54	0.184265
135.64	0.197571
135.74	0.17804
135.84	0.192871
135.94	0.18504
136.04	0.189758
136.14	0.196777
136.24	0.19989
136.34	0.20929
136.44	0.23423
136.54	0.241333
136.64	0.23584
136.74	0.253784
136.84	0.236633
136.94	0.252235
137.04	0.253784
137.14	0.267883
137.24	0.270203
137.34	0.253052
137.44	0.255356
137.54	0.250671
137.64	0.238953
137.74	0.221008
137.84	0.228821
137.94	0.235821
138.04	0.238953
138.14	0.231934
138.24	0.24054
138.34	0.23114
138.44	0.228802
138.54	0.238953
138.64	0.228821
138.74	0.23584
138.84	0.245972
138.94	0.233498
139.04	0.224121
139.14	0.23114
139.24	0.231934
139.34	0.220215
139.44	0.227207
139.54	0.24054
139.64	0.236633
139.74	0.23114
[truncated: 12,524 more rows]
