# Supplementary material for: Small RNA‐binding protein RapZ mediates cell envelope precursor sensing and signaling in Escherichia coli
Source: EMBO J. 2020 Feb 17;39(6):e103848. doi: 10.15252/embj.2019103848 (PMC7073468; doi:10.15252/embj.2019103848)
Supplement: Supplementary file 5 — Source Data for Figure 1 [file EMBJ-39-e103848-s003.zip › embj2019103848-SourceDataForFigure1/Source_data_Fig_1C_SPR_RapZ+Glc6P.xlsx]

## Sheet: RapZ Glc6P
Cycle: 18 Glc6P_X	Cycle: 18 Glc6P_Y
-60.06	0.634296
-59.96	0.615505
-59.86	0.636475
-59.76	0.621841
-59.66	0.581081
-59.56	0.58498
-59.46	0.549095
-59.36	0.539795
-59.26	0.510033
-59.16	0.49831
-59.06	0.486595
-58.96	0.486595
-58.86	0.50293
-58.76	0.524933
-58.66	0.542023
-58.56	0.557644
-58.46	0.563992
-58.36	0.588135
-58.26	0.588154
-58.16	0.592064
-58.06	0.583523
-57.96	0.576439
-57.86	0.581055
-57.76	0.588154
-57.66	0.560806
-57.56	0.560806
-57.46	0.553734
-57.36	0.557617
-57.26	0.560081
-57.16	0.583527
-57.06	0.607689
-56.96	0.638935
-56.86	0.619385
-56.76	0.631115
-56.66	0.588154
-56.56	0.584976
-56.46	0.559341
-56.36	0.541992
-56.26	0.526381
-56.16	0.490496
-56.06	0.469498
-55.96	0.471697
-55.86	0.48584
-55.76	0.488064
-55.66	0.493679
-55.56	0.529568
-55.46	0.537378
-55.36	0.556885
-55.26	0.573265
-55.16	0.598412
-55.06	0.588158
-54.96	0.597437
-54.86	0.583496
-54.76	0.591339
-54.66	0.616966
-54.56	0.63113
-54.46	0.63747
-54.36	0.631836
-54.26	0.61623
-54.16	0.603052
-54.06	0.592802
-53.96	0.603052
-53.86	0.622559
-53.76	0.612324
-53.66	0.599873
-53.56	0.596701
-53.46	0.560814
-53.36	0.568604
-53.26	0.567896
-53.16	0.599874
-53.06	0.604515
-52.96	0.6343
-52.86	0.638916
-52.76	0.635765
-52.66	0.646015
-52.56	0.655289
-52.46	0.614758
-52.36	0.626465
-52.26	0.639656
-52.16	0.607679
-52.06	0.580339
-51.96	0.583509
-51.86	0.564697
-51.76	0.584972
-51.66	0.553722
-51.56	0.539816
-51.46	0.531025
-51.36	0.556152
-51.26	0.540548
-51.16	0.517843
-51.06	0.55373
-50.96	0.541285
-50.86	0.560791
-50.76	0.564728
-50.66	0.577181
-50.56	0.595242
-50.46	0.5928
-50.36	0.587402
-50.26	0.549099
-50.16	0.556911
-50.06	0.56399
-49.96	0.561544
-49.86	0.553711
-49.76	0.529558
-49.66	0.521746
-49.56	0.544451
-49.46	0.52248
-49.36	0.54126
-49.26	0.544456
-49.16	0.561537
-49.06	0.517105
-48.96	0.483412
-48.86	0.459229
-48.76	0.481945
-48.66	0.459976
-48.56	0.462418
-48.46	0.452166
-48.36	0.459229
-48.26	0.439713
-48.16	0.427996
-48.06	0.411646
-47.96	0.448997
-47.86	0.45459
-47.76	0.467062
-47.66	0.452179
-47.56	0.466333
-47.46	0.459249
-47.36	0.427979
-47.26	0.408474
-47.16	0.452173
-47.06	0.454607
-46.96	0.447527
-46.86	0.427979
-46.76	0.420187
-46.66	0.405296
-46.56	0.420187
-46.46	0.43117
-46.36	0.44043
-46.26	0.470966
-46.16	0.47414
-46.06	0.438984
-45.96	0.435812
-45.86	0.44043
-45.76	0.46389
-45.66	0.474142
-45.56	0.483416
-45.46	0.478781
-45.36	0.463867
-45.26	0.466324
-45.16	0.442892
-45.06	0.424831
-44.96	0.452179
-44.86	0.48584
-44.76	0.462427
-44.66	0.455347
-44.56	0.463888
-44.46	0.475609
-44.36	0.459229
-44.26	0.449966
-44.16	0.455353
-44.06	0.483419
-43.96	0.478777
-43.86	0.44751
-43.76	0.44289
-43.66	0.435808
-43.56	0.435814
-43.46	0.459248
-43.36	0.44751
-43.26	0.432638
-43.16	0.442896
-43.06	0.447523
-42.96	0.411644
-42.86	0.432617
-42.76	0.439718
-42.66	0.43972
-42.56	0.437277
-42.46	0.439714
-42.36	0.439697
-42.26	0.454613
-42.16	0.463154
-42.06	0.470968
-41.96	0.470968
-41.86	0.48584
-41.76	0.471701
-41.66	0.490501
-41.56	0.498308
-41.46	0.510027
-41.36	0.490479
-41.26	0.495138
-41.16	0.490501
-41.06	0.4695
-40.96	0.452175
-40.86	0.474121
-40.76	0.463884
-40.66	0.442894
-40.56	0.447523
-40.46	0.407736
-40.36	0.381836
-40.26	0.377216
-40.16	0.354513
-40.06	0.345972
-39.96	0.369406
-39.86	0.345215
-39.76	0.306906
-39.66	0.292017
-39.56	0.295916
-39.46	0.27492
-39.36	0.279541
-39.26	0.267109
-39.16	0.248312
-39.06	0.264666
-38.96	0.267838
-38.86	0.22876
-38.76	0.220968
-38.66	0.233419
-38.56	0.232689
-38.46	0.240505
-38.36	0.255371
-38.26	0.26004
-38.16	0.302269
-38.06	0.326441
-37.96	0.334982
-37.86	0.330322
-37.76	0.330349
-37.66	0.34988
-37.56	0.37258
-37.46	0.362326
-37.36	0.388916
-37.26	0.381857
-37.16	0.412371
-37.06	0.403828
-36.96	0.388939
-36.86	0.403809
-36.76	0.41629
-36.66	0.435812
-36.56	0.436544
-36.46	0.420183
-36.36	0.42334
-36.26	0.404562
-36.16	0.381857
-36.06	0.357693
-35.96	0.353046
-35.86	0.342773
-35.76	0.334982
-35.66	0.330341
-35.56	0.322531
-35.46	0.302996
-35.36	0.286621
-35.26	0.271749
-35.16	0.256124
-35.06	0.239767
-34.96	0.230246
-34.86	0.220947
-34.76	0.228781
-34.66	0.21242
-34.56	0.213152
-34.46	0.200705
-34.36	0.217041
-34.26	0.217064
-34.16	0.224878
-34.06	0.241228
-33.96	0.228781
-33.86	0.245117
-33.76	0.270283
-33.66	0.267843
-33.56	0.252956
-33.46	0.264671
-33.36	0.26001
-33.26	0.25222
-33.16	0.260029
-33.06	0.232689
-32.96	0.232686
-32.86	0.239014
-32.76	0.248312
-32.66	0.241239
-32.56	0.26784
-32.46	0.248312
-32.36	0.248291
-32.26	0.248323
-32.16	0.263203
-32.06	0.260762
-31.96	0.268578
-31.86	0.282715
-31.76	0.287373
-31.66	0.291278
-31.56	0.260031
-31.46	0.267846
-31.36	0.267822
-31.26	0.260028
-31.16	0.267834
-31.06	0.248312
-30.96	0.248312
-30.86	0.240479
-30.76	0.240495
-30.66	0.224138
-30.56	0.202176
-30.46	0.228784
-30.36	0.236572
-30.26	0.251493
-30.16	0.256127
-30.06	0.245143
-29.96	0.248315
-29.86	0.26001
-29.76	0.260031
-29.66	0.264673
-29.56	0.283477
-29.46	0.299088
-29.36	0.271729
-29.26	0.279569
-29.16	0.290552
-29.06	0.299096
-28.96	0.326435
-28.86	0.310791
-28.76	0.30691
-28.66	0.310815
-28.56	0.292017
-28.46	0.279557
-28.36	0.274902
-28.26	0.260029
-28.16	0.241233
-28.06	0.224135
-27.96	0.194356
-27.86	0.19751
-27.76	0.181905
-27.66	0.177261
-27.56	0.138937
-27.46	0.138944
-27.36	0.170166
-27.26	0.138937
-27.16	0.122582
-27.06	0.135025
-26.96	0.127221
-26.86	0.142822
-26.76	0.146759
-26.66	0.182641
-26.56	0.177999
-26.46	0.217059
-26.36	0.217041
-26.26	0.194368
-26.16	0.240499
-26.06	0.224142
-25.96	0.233426
-25.86	0.243652
-25.76	0.252954
-25.66	0.260029
-25.56	0.251484
-25.46	0.256128
-25.36	0.236572
-25.26	0.236597
-25.16	0.233417
-25.06	0.209249
-24.96	0.192888
-24.86	0.131836
-24.76	0.127213
-24.66	0.104507
-24.56	0.0874233
-24.46	0.0654602
-24.36	0.0991211
-24.26	0.0686245
-24.16	0.0686245
-24.06	0.0725298
-23.96	0.0757055
-23.86	0.076416
-23.76	0.0881586
-23.66	0.107686
-23.56	0.124046
-23.46	0.127217
-23.36	0.114746
-23.26	0.0764408
-23.16	0.0803461
-23.06	0.0959682
-22.96	0.119412
-22.86	0.138916
-22.76	0.158475
-22.66	0.166281
-22.56	0.173368
-22.46	0.177999
-22.36	0.182617
-22.26	0.178006
-22.16	0.197537
-22.06	0.225612
-21.96	0.235863
-21.86	0.22876
-21.76	0.20925
-21.66	0.224143
-21.56	0.228781
-21.46	0.220969
-21.36	0.225586
-21.26	0.220974
-21.16	0.220965
-21.06	0.197535
-20.96	0.204612
-20.86	0.192871
-20.76	0.202172
-20.66	0.220971
-20.56	0.217066
-20.46	0.206079
-20.36	0.201416
-20.26	0.228781
-20.16	0.224143
-20.06	0.228785
-19.96	0.252212
-19.86	0.217041
-19.76	0.194355
-19.66	0.181905
-19.56	0.178
-19.46	0.173359
-19.36	0.181885
-19.26	0.201435
-19.16	0.189721
-19.06	0.189719
-18.96	0.209246
-18.86	0.19751
-18.76	0.197533
-18.66	0.209245
-18.56	0.186543
-18.46	0.181904
-18.36	0.181152
-18.26	0.14674
-18.16	0.103043
-18.06	0.0764327
-17.96	0.0661764
-17.86	0.029541
-17.76	0.0171056
-17.66	-0.00168848
-17.56	-0.00168514
-17.46	0.010025
-17.36	0.0100098
-17.26	0.017838
-17.16	0.0146723
-17.06	0.0217476
-16.96	0.0295649
-16.86	0.029541
-16.76	0.0561738
-16.66	0.0881658
-16.56	0.116226
-16.46	0.0803475
-16.36	0.0881348
-16.26	0.0803485
-16.16	0.0952401
-16.06	0.0959723
-15.96	0.119406
-15.86	0.119385
-15.76	0.127211
-15.66	0.100598
-15.56	0.0561652
-15.46	0.0327356
-15.36	0.0380859
-15.26	0.0569003
-15.16	0.0568967
-15.06	0.0342011
-14.96	0.0490913
-14.86	0.0529785
-14.76	0.0366459
-14.66	0.0483677
-14.56	0.0693595
-14.46	0.0849788
-14.36	0.0881348
-14.26	0.0927935
-14.16	0.0998785
-14.06	0.0920634
-13.96	0.0952377
-13.86	0.0998535
-13.76	0.107687
-13.66	0.0920553
-13.56	0.0686226
-13.46	0.0686274
-13.36	0.0998535
-13.26	0.0771673
-13.16	0.0757089
-13.06	0.0764351
-12.96	0.083519
-12.86	0.104492
-12.76	0.0905933
-12.66	0.0810747
-12.56	0.0927949
-12.46	0.0998735
-12.36	0.103027
-12.26	0.114765
-12.16	0.112328
-12.06	0.135764
-11.96	0.131123
-11.86	0.124023
-11.76	0.098402
-11.66	0.0569062
-11.56	0.068625
-11.46	0.0764279
-11.36	0.0341797
-11.26	0.0131969
-11.16	-0.00876784
-11.06	-0.0212224
-10.96	-0.0439358
-10.86	-0.0759277
-10.76	-0.0812724
-10.66	-0.0649199
-10.56	-0.0329397
-10.46	-0.0431988
-10.36	-0.048584
-10.26	-0.0407526
-10.16	-0.042212
-10.06	-0.0322089
-9.95996	-0.0439239
-9.85999	-0.0290527
-9.75998	-0.0407491
-9.65997	-0.025862
-9.55997	-0.025861
-9.45996	-0.0478311
-9.35999	-0.048584
-9.25998	-0.0251238
-9.15997	0.0100291
-9.05997	0.00759292
-8.95996	0.0398214
-8.85999	0.0803223
-8.75998	0.0927925
-8.65997	0.0920589
-8.55997	0.0757101
-8.45996	0.0928004
-8.35999	0.11792
-8.25998	0.0849802
-8.15997	0.0732634
-8.05997	0.0803401
-7.95996	0.0757
-7.85999	0.0522461
-7.75998	0.0451851
-7.65997	0.03738
-7.55997	0.0622673
-7.45996	0.0476148
-7.35999	0.0224609
-7.25998	0.00613689
-7.15997	0.040556
-7.05997	-0.00244713
-6.95996	-0.164285
-6.85999	-0.169678
-6.75998	-0.228263
-6.65997	-0.342258
-6.55997	-0.168835
-6.45996	-0.166408
-6.35999	0.898315
-6.25998	-0.658927
-6.15997	-1.04943
-6.05997	-0.19005
-5.95996	-0.171091
-5.85999	-0.166504
-5.75998	-0.140734
-5.65997	-0.123523
-5.55997	-0.150139
-5.45996	-0.157949
-5.35999	-0.189209
-5.25998	-0.169642
-5.15997	-0.0891073
-5.05997	-0.0533259
-4.95996	0.0412433
-4.85999	-0.0634766
-4.75998	-0.451687
-4.65997	-0.587588
-4.55997	-0.443816
-4.45996	-0.356257
-4.35999	-0.198486
-4.25998	-0.0681033
-4.15997	-0.0712891
-4.05997	-0.143045
-3.95996	-0.10253
-3.85999	-0.0891113
-3.75998	-0.0954421
-3.65997	-0.107178
-3.56	-0.103271
-3.45996	-0.0907965
-3.35999	-0.0805664
-3.25995	-0.0509953
-3.15997	-0.0227051
-3.06	-0.00878906
-2.95996	0.00613976
-2.85999	0.0498047
-2.75995	0.0927973
-2.65997	0.11084
-2.56	0.15918
-2.45996	0.228066
-2.35999	0.253662
-2.25995	0.299862
-2.15997	0.28186
-2.06	0.172485
-1.95996	0.0608449
-1.85999	-0.0189209
-1.75995	-0.00162411
-1.65997	0.0256348
-1.56	0.0482178
-1.45996	-0.0322003
-1.35999	-0.150879
-1.25995	-0.256324
-1.15997	-0.314209
-1.06	-0.300171
-0.959961	-0.236064
-0.859985	-0.16272
-0.759949	-0.0580068
-0.659973	0.0178223
-0.559998	0.0419922
-0.459961	0.0327387
-0.359985	0.0639648
-0.259949	0.111606
-0.159973	0.108398
-0.0599976	-0.0297852
0.0400391	0.067565
0.140015	0.206787
0.240051	0.0384111
0.340027	-0.293823
0.440002	-0.375977
0.540039	-0.437794
0.640015	-0.293213
0.740051	-0.205686
0.840027	0.0725098
0.940002	-0.224365
1.04004	-0.0954332
1.14001	-0.119751
1.24005	-0.134472
1.34003	-0.171997
1.44	-0.150146
1.54004	-0.16962
1.64001	-0.20874
1.74005	-0.189128
1.84003	-0.189209
1.94	-0.186035
2.04004	-0.173508
2.14001	-0.17749
2.24005	-0.18608
2.34003	-0.160278
2.44	-0.167358
2.54004	-0.172661
2.64001	-0.179077
2.74005	-0.168755
2.84003	-0.146973
2.94	-0.142334
3.04004	-0.13765
3.14001	-0.14624
3.24005	-0.166554
3.34003	-0.169678
3.44	-0.17749
3.54004	-0.181339
3.64001	-0.185303
3.74005	-0.189151
3.84003	-0.193848
3.94	-0.20874
4.04004	-0.220399
4.14001	-0.220459
4.24005	-0.228212
4.34003	-0.225098
4.44	-0.220459
4.54004	-0.220407
4.64001	-0.223633
4.74005	-0.22505
4.84003	-0.229004
4.94	-0.227417
5.04004	-0.243116
5.14001	-0.252441
5.24005	-0.243116
5.34003	-0.240723
5.44	-0.24707
5.54004	-0.238359
5.64001	-0.230713
5.74005	-0.24458
5.84003	-0.246948
5.94	-0.252441
6.04004	-0.247763
6.14001	-0.251709
6.24005	-0.243852
6.34003	-0.23999
6.44	-0.275879
6.54004	-0.289276
6.64001	-0.30481
6.74005	-0.323566
6.84003	-0.331421
6.94	-0.340088
7.04004	-0.339193
7.14001	-0.329834
7.24005	-0.322843
7.34003	-0.341553
7.44	-0.327515
7.54004	-0.307832
7.64001	-0.318115
7.74005	-0.346146
7.84003	-0.332275
7.94	-0.322754
8.04004	-0.337604
8.14001	-0.334473
8.24005	-0.350064
8.34003	-0.363525
8.44	-0.361084
8.54004	-0.357869
8.64001	-0.356445
8.74005	-0.349325
8.84003	-0.345459
8.94	-0.334473
9.04004	-0.320517
9.14001	-0.319702
9.24005	-0.341515
9.34003	-0.348633
9.44	-0.322021
9.54004	-0.35641
9.64001	-0.380615
9.74005	-0.368861
9.84003	-0.373535
9.94	-0.400146
10.04	-0.395468
10.14	-0.388428
10.2401	-0.40475
10.34	-0.400146
10.44	-0.38916
10.54	-0.407928
10.64	-0.435303
10.7401	-0.404007
10.84	-0.402588
10.94	-0.401733
11.04	-0.392301
11.14	-0.37915
11.2401	-0.388385
11.34	-0.382202
11.44	-0.364258
11.54	-0.368863
11.64	-0.376709
11.7401	-0.404757
11.84	-0.418213
11.94	-0.425049
12.04	-0.426713
12.14	-0.409424
12.2401	-0.430621
12.34	-0.424316
12.44	-0.43457
12.54	-0.424405
12.64	-0.43457
12.7401	-0.424269
12.84	-0.416504
12.94	-0.43457
13.04	-0.454805
13.14	-0.45874
13.2401	-0.450892
13.34	-0.470459
13.44	-0.460327
13.54	-0.457974
13.64	-0.446289
13.7401	-0.455543
13.84	-0.458008
13.94	-0.466553
14.04	-0.470416
14.14	-0.45874
14.2401	-0.473598
14.34	-0.479858
14.44	-0.482178
14.54	-0.465775
14.64	-0.45166
14.7401	-0.457845
14.84	-0.455566
14.94	-0.450928
15.04	-0.447721
15.14	-0.422119
15.2401	-0.419635
15.34	-0.409546
15.44	-0.414307
15.54	-0.42428
15.64	-0.411865
15.7401	-0.400106
15.84	-0.400146
15.94	-0.380615
16.04	-0.372763
16.14	-0.368164
16.2401	-0.349333
16.34	-0.35083
16.44	-0.356445
16.54	-0.369591
16.64	-0.368164
16.7401	-0.377403
16.84	-0.387695
16.94	-0.400146
17.04	-0.400118
17.14	-0.411865
17.2401	-0.431358
17.34	-0.436035
17.44	-0.462646
17.54	-0.461151
17.64	-0.460205
17.7401	-0.461143
17.84	-0.460205
17.94	-0.454102
18.04	-0.467247
18.14	-0.46582
18.2401	-0.470428
18.34	-0.475098
18.44	-0.482178
18.54	-0.470419
18.64	-0.457886
18.7401	-0.482147
18.84	-0.482178
18.94	-0.485352
19.04	-0.487522
19.14	-0.518066
19.2401	-0.531464
19.34	-0.542236
19.44	-0.543213
19.54	-0.5212
19.64	-0.49707
19.7401	-0.491426
19.84	-0.492432
19.94	-0.467285
20.04	-0.460163
20.14	-0.445557
20.2401	-0.431358
20.34	-0.423584
20.44	-0.422852
20.54	-0.443815
20.64	-0.432861
20.7401	-0.433807
20.84	-0.436035
20.94	-0.426758
21.04	-0.45871
21.14	-0.45874
21.2401	-0.48214
21.34	-0.467285
21.44	-0.470459
21.54	-0.477509
21.64	-0.506348
21.7401	-0.504847
21.84	-0.533691
21.94	-0.532959
22.04	-0.532936
22.14	-0.543945
22.2401	-0.560272
22.34	-0.57666
22.44	-0.583008
22.54	-0.592981
22.64	-0.601807
22.7401	-0.630573
22.84	-0.627441
22.94	-0.62207
23.04	-0.632044
23.14	-0.618164
23.2401	-0.6213
23.34	-0.608643
23.44	-0.596191
23.54	-0.601768
23.64	-0.60083
23.7401	-0.595419
23.84	-0.582275
23.94	-0.561768
24.04	-0.562716
24.14	-0.564941
24.2401	-0.543903
24.34	-0.517334
24.44	-0.533691
24.54	-0.501665
24.64	-0.486816
24.7401	-0.497032
24.84	-0.494629
24.94	-0.492432
25.04	-0.489952
25.14	-0.475098
25.2401	-0.450895
25.34	-0.443115
25.44	-0.470459
25.54	-0.474319
25.64	-0.454102
25.7401	-0.461882
25.84	-0.471191
25.94	-0.501709
26.04	-0.517303
26.14	-0.54541
26.2401	-0.545383
26.34	-0.55957
26.44	-0.536133
26.54	-0.537556
26.64	-0.532959
26.7401	-0.510214
26.84	-0.504883
26.94	-0.48999
27.04	-0.497028
27.14	-0.48999
27.2401	-0.47506
27.34	-0.485352
27.44	-0.512695
27.54	-0.533653
27.64	-0.568848
27.7401	-0.591524
27.84	-0.634521
27.94	-0.622803
28.04	-0.637674
28.14	-0.666504
28.2401	-0.661829
28.34	-0.661865
28.44	-0.652588
28.54	-0.626682
28.64	-0.646973
28.7401	-0.630579
28.84	-0.622803
28.94	-0.627441
29.04	-0.618114
29.14	-0.596191
29.2401	-0.579803
29.34	-0.598633
29.44	-0.599365
29.54	-0.622776
29.64	-0.650146
29.7401	-0.661831
29.84	-0.673584
29.94	-0.661865
30.04	-0.650124
30.14	-0.681396
30.2401	-0.681358
30.34	-0.654053
30.44	-0.666504
30.54	-0.668898
30.64	-0.650146
30.7401	-0.638391
30.84	-0.642334
30.94	-0.637695
31.04	-0.623505
31.14	-0.641602
31.2401	-0.643032
31.34	-0.643066
31.44	-0.630615
31.54	-0.642303
31.64	-0.633789
31.7401	-0.618885
31.84	-0.669678
31.94	-0.661133
32.04	-0.669647
32.14	-0.669678
32.2401	-0.659378
32.34	-0.642334
32.44	-0.654785
32.54	-0.657204
32.64	-0.673584
32.7401	-0.673561
32.84	-0.673584
32.94	-0.686035
33.04	-0.707966
33.14	-0.678223
33.2401	-0.691614
33.34	-0.689209
33.44	-0.700928
33.54	-0.713348
33.64	-0.720459
33.7401	-0.728249
33.84	-0.732178
33.94	-0.720459
34.04	-0.73214
34.14	-0.720459
34.2401	-0.705536
34.34	-0.700928
34.44	-0.688477
34.54	-0.686005
34.64	-0.676758
34.7401	-0.689173
34.84	-0.674316
34.94	-0.665039
35.04	-0.669647
35.14	-0.700928
35.2401	-0.681358
35.34	-0.67749
35.44	-0.709473
35.54	-0.705536
35.64	-0.704834
35.7401	-0.716522
35.84	-0.735352
35.94	-0.77124
36.04	-0.766573
36.14	-0.76416
36.2401	-0.743128
36.34	-0.728271
36.44	-0.73999
36.54	-0.747763
36.64	-0.73999
36.7401	-0.717251
36.84	-0.720459
36.94	-0.700928
37.04	-0.669641
37.14	-0.654053
37.2401	-0.62742
37.34	-0.652588
37.44	-0.638428
37.54	-0.650116
37.64	-0.657959
37.7401	-0.646952
37.84	-0.650146
37.94	-0.654785
38.04	-0.649384
38.14	-0.650146
38.2401	-0.6572
38.34	-0.67749
38.44	-0.700928
38.54	-0.68137
38.64	-0.686768
38.7401	-0.672098
38.84	-0.681396
38.94	-0.70874
39.04	-0.751678
39.14	-0.751709
39.2401	-0.793917
39.34	-0.798584
39.44	-0.842285
39.54	-0.818077
39.64	-0.818848
39.7401	-0.84469
39.84	-0.861084
39.94	-0.861084
40.04	-0.83761
40.14	-0.841553
40.2401	-0.865681
40.34	-0.841553
40.44	-0.83374
40.54	-0.829803
40.64	-0.84082
40.7401	-0.836874
40.84	-0.834473
40.94	-0.818115
41.04	-0.849335
41.14	-0.837646
41.2401	-0.853968
41.34	-0.83374
41.44	-0.836914
41.54	-0.829817
41.64	-0.841553
41.7401	-0.813446
41.84	-0.818115
41.94	-0.829834
42.04	-0.807085
42.14	-0.805664
42.2401	-0.803181
42.34	-0.80249
42.44	-0.786865
42.54	-0.79073
42.64	-0.790771
42.7401	-0.79538
42.84	-0.822021
42.94	-0.822021
43.04	-0.829796
43.14	-0.83374
43.2401	-0.807091
43.34	-0.805664
43.44	-0.810303
43.54	-0.821983
43.64	-0.814941
43.7401	-0.841522
43.84	-0.829102
43.94	-0.80249
44.04	-0.774391
44.14	-0.790771
44.2401	-0.803211
44.34	-0.841553
44.44	-0.853271
44.54	-0.880589
44.64	-0.900146
44.7401	-0.892303
44.84	-0.893066
44.94	-0.89624
45.04	-0.863491
45.14	-0.868896
45.2401	-0.86887
45.34	-0.885254
45.44	-0.872803
45.54	-0.853249
45.64	-0.877441
45.7401	-0.860306
45.84	-0.83374
45.94	-0.829834
46.04	-0.841515
46.14	-0.829834
46.2401	-0.849331
46.34	-0.853271
46.44	-0.849365
46.54	-0.830544
46.64	-0.825195
46.7401	-0.8298
46.84	-0.805664
46.94	-0.798584
47.04	-0.79073
47.14	-0.767334
47.2401	-0.76096
47.34	-0.770508
47.44	-0.79541
47.54	-0.833714
47.64	-0.861084
47.7401	-0.879852
47.84	-0.880615
47.94	-0.892334
48.04	-0.922821
48.14	-0.936035
48.2401	-0.954075
48.34	-0.973633
48.44	-0.978271
48.54	-0.970425
48.64	-0.963379
48.7401	-0.950905
48.84	-0.950928
48.94	-0.919678
49.04	-0.91964
49.14	-0.907227
49.2401	-0.880585
49.34	-0.888428
49.44	-0.881348
49.54	-0.900116
49.64	-0.919678
49.7401	-0.911823
49.84	-0.896973
49.94	-0.895508
50.04	-0.885223
50.14	-0.904053
50.2401	-0.904022
50.34	-0.892334
50.44	-0.895508
50.54	-0.885227
50.64	-0.887695
50.7401	-0.880585
50.84	-0.888428
50.94	-0.880615
51.04	-0.888386
51.14	-0.888428
51.2401	-0.868862
51.34	-0.861084
51.44	-0.873535
51.54	-0.892296
51.64	-0.880615
51.7401	-0.872047
51.84	-0.900146
51.94	-0.919678
52.04	-0.893768
52.14	-0.911865
52.2401	-0.900131
52.34	-0.89624
52.44	-0.930664
52.54	-0.934544
52.64	-0.962646
52.7401	-0.95871
52.84	-0.966553
52.94	-0.997803
53.04	-0.970425
53.14	-0.939209
53.2401	-0.970428
53.34	-0.98999
53.44	-0.963379
53.54	-0.972847
53.64	-0.919678
53.7401	-0.900848
53.84	-0.900146
53.94	-0.907959
54.04	-0.907925
54.14	-0.919678
54.2401	-0.919643
54.34	-0.931396
54.44	-0.931396
54.54	-0.919655
54.64	-0.950928
54.7401	-0.935997
54.84	-0.93457
54.94	-0.939209
55.04	-0.919632
55.14	-0.877441
55.2401	-0.875942
55.34	-0.872803
55.44	-0.865723
55.54	-0.833698
55.64	-0.825195
55.7401	-0.799297
55.84	-0.80249
55.94	-0.793945
56.04	-0.756317
56.14	-0.774414
56.2401	-0.821991
56.34	-0.837646
56.44	-0.818115
56.54	-0.83762
56.64	-0.844727
56.7401	-0.868866
56.84	-0.857178
56.94	-0.857178
57.04	-0.853973
57.14	-0.880615
57.2401	-0.865692
57.34	-0.872803
57.44	-0.853271
57.54	-0.849335
57.64	-0.849365
57.7401	-0.849335
57.84	-0.849365
57.94	-0.836914
58.04	-0.837624
58.14	-0.861084
58.2401	-0.844688
58.34	-0.842285
58.44	-0.856445
58.54	-0.857155
58.64	-0.880615
58.7401	-0.876686
58.84	-0.888428
58.94	-0.89624
59.04	-0.915749
59.14	-0.92749
59.2401	-0.915749
59.34	-0.966553
59.44	-1.00244
59.54	-1.02903
59.64	-1.04077
59.7401	-1.04073
59.84	-1.02124
59.94	-1.02441
60.04	-1.00559
60.14	-1.00952
60.2401	-1.0173
60.34	-1.02588
60.44	-1.01343
60.54	-0.978245
60.64	-0.986816
60.7401	-0.989956
60.84	-0.993896
60.94	-0.982178
61.04	-0.982155
61.14	-0.982178
61.2401	-0.98996
61.34	-0.98999
61.44	-1.02515
61.54	-1.0134
61.64	-1.00171
61.7401	-1.02512
61.84	-1.02124
61.94	-1.03296
62.04	-1.01657
62.14	-1.02124
62.2401	-1.04075
62.34	-1.07202
62.44	-1.07129
62.54	-1.08762
62.64	-1.09937
62.7401	-1.08762
62.84	-1.10718
62.94	-1.06812
63.04	-1.12667
63.14	-1.1189
63.2401	-1.11886
63.34	-1.104
63.44	-1.1189
63.54	-1.11886
63.64	-1.11426
63.7401	-1.09226
63.84	-1.1189
63.94	-1.11108
64.04	-1.09933
64.14	-1.09937
64.2401	-1.11105
64.34	-1.09937
64.44	-1.11572
64.54	-1.11105
64.64	-1.10327
64.7401	-1.09152
64.84	-1.08374
64.94	-1.07202
65.04	-1.06417
65.14	-1.07202
65.2401	-1.07198
65.34	-1.07202
65.44	-1.10327
65.54	-1.10324
65.64	-1.10327
65.7401	-1.11423
65.84	-1.14233
65.94	-1.15015
66.04	-1.16184
66.14	-1.16968
66.2401	-1.17428
66.34	-1.16895
66.44	-1.14233
66.54	-1.1235
66.64	-1.1189
66.7401	-1.09468
66.84	-1.07983
66.94	-1.07275
67.04	-1.07198
67.14	-1.0603
67.2401	-1.04074
67.34	-1.05713
67.44	-1.04468
67.54	-1.05246
67.64	-1.06274
67.7401	-1.06809
67.84	-1.09155
67.94	-1.06812
68.04	-1.06809
68.14	-1.07202
68.2401	-1.04855
68.34	-1.0603
68.44	-1.04858
68.54	-1.06809
68.64	-1.07983
68.7401	-1.08761
68.84	-1.09155
68.94	-1.06812
69.04	-1.0798
69.14	-1.06812
69.2401	-1.07663
69.34	-1.09155
69.44	-1.11108
69.54	-1.12276
69.64	-1.09937
69.7401	-1.12595
69.84	-1.13525
69.94	-1.1228
70.04	-1.15012
70.14	-1.14233
70.2401	-1.1423
70.34	-1.15332
70.44	-1.15796
70.54	-1.15475
70.64	-1.14233
70.7401	-1.15475
70.84	-1.16187
70.94	-1.16577
71.04	-1.16185
71.14	-1.1814
71.2401	-1.1572
71.34	-1.17358
71.44	-1.15723
71.54	-1.14621
71.64	-1.14307
71.7401	-1.16185
71.84	-1.16968
71.94	-1.15479
72.04	-1.17355
72.14	-1.16504
72.2401	-1.18137
72.34	-1.19775
72.44	-1.20483
72.54	-1.20798
72.64	-1.22363
72.7401	-1.20872
72.84	-1.22827
72.94	-1.2251
73.04	-1.22043
73.14	-1.22046
73.2401	-1.22042
73.34	-1.21729
73.44	-1.21118
73.54	-1.16964
73.64	-1.1665
73.7401	-1.16647
73.84	-1.14551
73.94	-1.15015
74.04	-1.13057
74.14	-1.13062
74.2401	-1.1306
74.34	-1.15405
74.44	-1.1814
74.54	-1.18137
74.64	-1.16968
74.7401	-1.18137
74.84	-1.19312
74.94	-1.19775
75.04	-1.22434
75.14	-1.25171
75.2401	-1.24704
75.34	-1.24463
75.44	-1.25879
75.54	-1.25949
75.64	-1.25171
75.7401	-1.23215
75.84	-1.23999
75.94	-1.23999
76.04	-1.23997
76.14	-1.25171
76.2401	-1.25949
76.34	-1.26807
76.44	-1.25562
76.54	-1.2634
76.64	-1.27124
76.7401	-1.24704
76.84	-1.25171
76.94	-1.23682
77.04	-1.23922
77.14	-1.23218
77.2401	-1.23215
77.34	-1.25171
77.44	-1.26343
77.54	-1.25168
77.64	-1.25952
77.7401	-1.27121
77.84	-1.28296
77.94	-1.28296
78.04	-1.28292
78.14	-1.27588
78.2401	-1.28292
78.34	-1.29468
78.44	-1.29468
78.54	-1.30246
78.64	-1.29468
78.7401	-1.28292
78.84	-1.27515
78.94	-1.25562
79.04	-1.22434
79.14	-1.22363
79.2401	-1.23997
79.34	-1.23218
79.44	-1.23999
79.54	-1.26658
79.64	-1.27124
79.7401	-1.25632
79.84	-1.25171
79.94	-1.26343
80.04	-1.2634
80.14	-1.28296
80.2401	-1.29392
80.34	-1.3103
80.44	-1.28687
80.54	-1.29855
80.64	-1.29077
80.7401	-1.31027
80.84	-1.29858
80.94	-1.27124
81.04	-1.26732
81.14	-1.27124
81.2401	-1.26413
81.34	-1.25952
81.44	-1.27124
81.54	-1.27438
81.64	-1.27124
81.7401	-1.27902
81.84	-1.27124
81.94	-1.26733
82.04	-1.27584
82.14	-1.27124
82.2401	-1.27122
82.34	-1.27124
82.44	-1.29077
82.54	-1.31028
82.64	-1.30249
82.7401	-1.29075
82.84	-1.30249
82.94	-1.31812
83.04	-1.31808
83.14	-1.3103
83.2401	-1.29074
83.34	-1.27124
83.44	-1.27124
83.54	-1.25485
83.64	-1.25244
83.7401	-1.24459
83.84	-1.22046
83.94	-1.19629
84.04	-1.2009
84.14	-1.20557
84.2401	-1.19308
84.34	-1.19312
84.44	-1.21265
84.54	-1.23531
84.64	-1.21265
84.7401	-1.18454
84.84	-1.17749
84.94	-1.18921
85.04	-1.22044
85.14	-1.22046
85.2401	-1.23214
85.34	-1.21338
85.44	-1.23291
85.54	-1.2275
85.64	-1.2251
85.7401	-1.23215
85.84	-1.21265
85.94	-1.21582
86.04	-1.20872
86.14	-1.22046
86.2401	-1.22824
86.34	-1.20947
86.44	-1.18848
86.54	-1.16501
86.64	-1.16968
86.7401	-1.17746
86.84	-1.1665
86.94	-1.17285
87.04	-1.17747
87.14	-1.19702
87.2401	-1.18528
87.34	-1.19385
87.44	-1.18604
87.54	-1.17356
87.64	-1.19312
87.7401	-1.16965
87.84	-1.1814
87.94	-1.1814
88.04	-1.18845
88.14	-1.18921
88.2401	-1.20871
88.34	-1.1814
88.44	-1.20874
88.54	-1.22043
88.64	-1.21265
88.7401	-1.2009
88.84	-1.18921
88.94	-1.20874
89.04	-1.23532
89.14	-1.24463
89.2401	-1.27585
89.34	-1.27515
89.44	-1.26343
89.54	-1.24704
89.64	-1.27588
89.7401	-1.27047
89.84	-1.28296
89.94	-1.30249
90.04	-1.28293
90.14	-1.27124
90.2401	-1.28293
90.34	-1.27124
90.44	-1.26416
90.54	-1.26657
90.64	-1.22827
90.7401	-1.23922
90.84	-1.20557
90.94	-1.21265
91.04	-1.2009
91.14	-1.1814
91.2401	-1.1423
91.34	-1.15015
91.44	-1.15405
91.54	-1.1423
91.64	-1.14233
91.7401	-1.1572
91.84	-1.18604
91.94	-1.21265
92.04	-1.23215
92.14	-1.23218
92.2401	-1.23996
92.34	-1.22046
92.44	-1.22437
92.54	-1.22042
92.64	-1.23218
92.7401	-1.2634
92.84	-1.27124
92.94	-1.28296
93.04	-1.27121
93.14	-1.25488
93.2401	-1.22044
93.34	-1.22046
93.44	-1.2251
93.54	-1.23996
93.64	-1.25171
93.7401	-1.25168
93.84	-1.26343
93.94	-1.25879
94.04	-1.25169
94.14	-1.26343
94.2401	-1.23679
94.34	-1.23999
94.44	-1.23218
94.54	-1.23534
94.64	-1.23999
94.7401	-1.25167
94.84	-1.20874
94.94	-1.22046
95.04	-1.22824
95.14	-1.22827
95.2401	-1.20872
95.34	-1.23218
95.44	-1.22827
95.54	-1.23997
95.64	-1.27588
95.7401	-1.29075
95.84	-1.31885
95.94	-1.31738
96.04	-1.32199
96.14	-1.31738
96.2401	-1.31026
96.34	-1.28687
96.44	-1.30713
96.54	-1.33371
96.64	-1.32983
96.7401	-1.34151
96.84	-1.30713
96.94	-1.28296
97.04	-1.28293
97.14	-1.2666
97.2401	-1.28293
97.34	-1.28613
97.44	-1.27905
97.54	-1.2712
97.64	-1.25952
97.7401	-1.22042
97.84	-1.18921
97.94	-1.20874
98.04	-1.19699
98.14	-1.18921
98.2401	-1.20089
98.34	-1.19385
98.44	-1.20093
98.54	-1.18991
98.64	-1.17358
98.7401	-1.16574
98.84	-1.17676
98.94	-1.18921
99.04	-1.22115
99.14	-1.21265
99.2401	-1.2048
99.34	-1.20483
99.44	-1.20483
99.54	-1.18527
99.64	-1.19312
99.7401	-1.18845
99.84	-1.20093
99.94	-1.2041
100.04	-1.20871
100.14	-1.20093
100.24	-1.22043
100.34	-1.22046
100.44	-1.229
100.54	-1.21581
100.64	-1.23218
100.74	-1.22826
100.84	-1.23999
100.94	-1.24707
101.04	-1.22825
101.14	-1.25244
101.24	-1.2673
101.34	-1.25952
101.44	-1.27124
101.54	-1.27902
101.64	-1.27905
101.74	-1.2712
101.84	-1.25952
101.94	-1.23999
102.04	-1.25168
102.14	-1.26733
102.24	-1.2595
102.34	-1.27124
102.44	-1.27124
102.54	-1.27584
102.64	-1.25171
102.74	-1.25949
102.84	-1.25488
102.94	-1.27441
103.04	-1.25949
103.14	-1.27588
103.24	-1.24314
103.34	-1.25635
103.44	-1.25171
103.54	-1.23996
103.64	-1.23218
103.74	-1.23997
103.84	-1.25171
103.94	-1.25488
104.04	-1.26413
104.14	-1.27905
104.24	-1.28366
104.34	-1.28296
104.44	-1.27124
104.54	-1.28294
104.64	-1.30957
104.74	-1.29538
104.84	-1.29077
104.94	-1.29395
105.04	-1.31491
105.14	-1.29468
105.24	-1.28293
105.34	-1.28296
105.44	-1.29077
105.54	-1.27976
105.64	-1.29077
105.74	-1.2783
105.84	-1.30249
105.94	-1.30249
106.04	-1.30246
106.14	-1.3103
106.24	-1.31418
106.34	-1.32202
106.44	-1.34155
106.54	-1.35178
106.64	-1.34546
106.74	-1.34616
106.84	-1.34937
106.94	-1.34937
107.04	-1.37276
107.14	-1.35718
107.24	-1.34151
107.34	-1.34155
107.44	-1.31738
107.54	-1.30637
107.64	-1.28833
107.74	-1.29075
107.84	-1.30249
107.94	-1.3103
108.04	-1.32517
108.14	-1.34937
108.24	-1.36106
108.34	-1.3728
108.44	-1.3689
108.54	-1.38059
108.64	-1.40015
108.74	-1.41183
108.84	-1.41504
108.94	-1.41968
109.04	-1.44382
109.14	-1.44385
109.24	-1.4509
109.34	-1.44312
109.44	-1.43921
109.54	-1.42355
109.64	-1.41968
109.74	-1.37595
109.84	-1.38062
109.94	-1.38062
110.04	-1.42113
110.14	-1.44312
110.24	-1.46262
110.34	-1.45093
110.44	-1.46973
110.54	-1.47898
110.64	-1.48608
110.74	-1.51658
110.84	-1.52197
110.94	-1.5166
111.04	-1.52512
111.14	-1.50879
111.24	-1.50168
111.34	-1.4978
111.44	-1.49463
111.54	-1.48215
111.64	-1.46265
111.74	-1.45407
111.84	-1.44385
111.94	-1.46265
112.04	-1.4626
112.14	-1.4314
112.24	-1.46727
112.34	-1.4939
112.44	-1.51343
112.54	-1.5134
112.64	-1.52124
112.74	-1.50876
112.84	-1.4978
112.94	-1.50488
113.04	-1.51804
113.14	-1.50171
113.24	-1.47043
113.34	-1.46265
113.44	-1.46265
113.54	-1.44625
113.64	-1.43604
113.74	-1.43137
113.84	-1.42822
113.94	-1.4502
114.04	-1.45089
114.14	-1.45557
114.24	-1.44626
114.34	-1.43921
114.44	-1.45093
114.54	-1.47433
114.64	-1.46265
114.74	-1.46579
114.84	-1.46191
114.94	-1.47827
115.04	-1.47823
115.14	-1.45093
115.24	-1.45628
115.34	-1.48218
115.44	-1.48218
115.54	-1.48996
115.64	-1.48535
115.74	-1.47045
115.84	-1.52271
115.94	-1.52124
116.04	-1.53294
116.14	-1.54004
116.24	-1.53293
116.34	-1.54468
116.44	-1.54785
116.54	-1.54076
116.64	-1.5603
116.74	-1.55003
116.84	-1.56665
116.94	-1.57202
117.04	-1.55711
117.14	-1.56738
117.24	-1.55711
117.34	-1.57202
117.44	-1.5791
117.54	-1.58298
117.64	-1.57666
117.74	-1.5798
117.84	-1.54785
117.94	-1.52588
118.04	-1.51657
118.14	-1.4978
118.24	-1.50169
118.34	-1.51807
118.44	-1.5166
118.54	-1.50948
118.64	-1.50171
118.74	-1.48214
118.84	-1.4751
118.94	-1.48853
119.04	-1.48996
119.14	-1.51099
119.24	-1.53294
119.34	-1.55249
119.44	-1.56494
119.54	-1.56734
119.64	-1.55249
119.74	-1.57201
119.84	-1.59155
119.94	-1.58691
120.04	-1.59617
120.14	-1.60327
120.24	-1.61814
120.34	-1.6189
120.44	-1.6189
120.54	-1.61887
120.64	-1.61572
120.74	-1.60789
120.84	-1.6228
120.94	-1.60327
121.04	-1.58688
121.14	-1.57983
121.24	-1.57516
121.34	-1.57983
121.44	-1.57983
121.54	-1.57982
121.64	-1.59937
121.74	-1.59933
121.84	-1.57983
121.94	-1.61426
122.04	-1.61887
122.14	-1.61572
122.24	-1.61179
122.34	-1.63062
122.44	-1.64233
122.54	-1.64695
122.64	-1.64233
122.74	-1.66183
122.84	-1.66504
122.94	-1.6814
123.04	-1.68135
123.14	-1.65015
123.24	-1.65012
123.34	-1.66187
123.44	-1.66187
123.54	-1.65012
123.64	-1.66968
123.74	-1.65866
123.84	-1.64551
123.94	-1.65015
124.04	-1.6384
124.14	-1.65405
124.24	-1.6384
124.34	-1.63525
124.44	-1.65015
124.54	-1.66892
124.64	-1.6814
124.74	-1.68137
124.84	-1.67358
124.94	-1.66187
125.04	-1.66964
125.14	-1.65015
125.24	-1.66965
125.34	-1.65796
125.44	-1.6665
125.54	-1.69626
125.64	-1.68921
125.74	-1.68918
125.84	-1.68921
125.94	-1.68457
126.04	-1.66183
126.14	-1.6626
126.24	-1.66965
126.34	-1.66968
126.44	-1.68921
126.54	-1.66965
126.64	-1.67432
126.74	-1.68993
126.84	-1.69312
126.94	-1.70483
127.04	-1.67673
127.14	-1.67822
127.24	-1.67355
127.34	-1.66504
127.44	-1.67358
127.54	-1.69309
127.64	-1.69312
127.74	-1.66964
127.84	-1.6377
127.94	-1.65479
128.04	-1.68137
128.14	-1.69312
128.24	-1.66185
128.34	-1.67041
128.44	-1.67358
128.54	-1.66428
128.64	-1.64233
128.74	-1.63058
128.84	-1.63062
128.94	-1.6189
129.04	-1.59934
129.14	-1.61572
129.24	-1.63058
129.34	-1.61108
129.44	-1.59155
129.54	-1.58372
129.64	-1.59155
129.74	-1.57908
129.84	-1.56812
129.94	-1.5752
130.04	-1.58762
130.14	-1.604
130.24	-1.57982
130.34	-1.58838
130.44	-1.60327
130.54	-1.61423
130.64	-1.60718
130.74	-1.63522
130.84	-1.65723
130.94	-1.66968
131.04	-1.69382
131.14	-1.70093
131.24	-1.73215
131.34	-1.729
131.44	-1.72437
131.54	-1.72752
131.64	-1.74316
131.74	-1.75167
131.84	-1.73218
131.94	-1.73682
132.04	-1.72507
132.14	-1.72437
132.24	-1.7048
132.34	-1.71265
132.44	-1.7439
132.54	-1.73532
132.64	-1.72754
132.74	-1.73997
132.84	-1.75488
132.94	-1.7478
133.04	-1.74776
133.14	-1.71338
133.24	-1.72044
133.34	-1.74316
133.44	-1.75244
133.54	-1.79074
133.64	-1.79077
133.74	-1.76805
133.84	-1.75171
133.94	-1.75171
134.04	-1.74387
134.14	-1.73926
134.24	-1.7236
134.34	-1.73218
134.44	-1.75244
134.54	-1.7595
134.64	-1.74707
134.74	-1.73996
134.84	-1.7251
134.94	-1.72046
135.04	-1.74387
135.14	-1.77197
135.24	-1.77366
135.34	-1.78296
135.44	-1.79541
135.54	-1.83836
135.64	-1.8291
135.74	-1.80563
135.84	-1.8103
135.94	-1.82202
136.04	-1.84153
136.14	-1.81812
136.24	-1.81343
136.34	-1.76733
136.44	-1.78369
136.54	-1.78758
136.64	-1.8103
136.74	-1.8298
136.84	-1.79785
136.94	-1.75952
137.04	-1.75631
137.14	-1.7627
137.24	-1.79856
137.34	-1.80566
137.44	-1.78369
137.54	-1.79074
137.64	-1.81348
137.74	-1.81491
137.84	-1.82983
137.94	-1.83765
138.04	-1.8298
138.14	-1.82983
138.24	-1.822
138.34	-1.83374
138.44	-1.82202
138.54	-1.80563
138.64	-1.77905
138.74	-1.75558
138.84	-1.74463
138.94	-1.73999
139.04	-1.7595
139.14	-1.75952
139.24	-1.73997
139.34	-1.74463
139.44	-1.7439
139.54	-1.72508
139.64	-1.73926
139.74	-1.74387
[truncated: 12,523 more rows]
