# Supplementary material for: Small RNA‐binding protein RapZ mediates cell envelope precursor sensing and signaling in Escherichia coli
Source: EMBO J. 2020 Feb 17;39(6):e103848. doi: 10.15252/embj.2019103848 (PMC7073468; doi:10.15252/embj.2019103848)
Supplement: Supplementary file 5 — Source Data for Figure 1 [file EMBJ-39-e103848-s003.zip › embj2019103848-SourceDataForFigure1/Source_data_Fig_1C_SPR_RapZ+GlcN.xlsx]

## Sheet: RapZ Gukosamin
Cycle: 8 Glucosamin_X	Cycle: 8 Glucosamin_Y
-60.06	0.322998
-59.96	0.33083
-59.86	0.323025
-59.76	0.333984
-59.66	0.319092
-59.56	0.319092
-59.46	0.284691
-59.36	0.275417
-59.26	0.240967
-59.16	0.197998
-59.06	0.175293
-58.96	0.15115
-58.86	0.131622
-58.76	0.147949
-58.66	0.115967
-58.56	0.115967
-58.46	0.103546
-58.36	0.100361
-58.26	0.041748
-58.16	0.0534668
-58.06	0.041748
-57.96	0.0612965
-57.86	0.054224
-57.76	0.0651855
-57.66	0.0534668
-57.56	0.0761719
-57.46	0.100363
-57.36	0.0925503
-57.26	0.097168
-57.16	0.134766
-57.06	0.143311
-56.96	0.158955
-56.86	0.131615
-56.76	0.112061
-56.66	0.100342
-56.56	0.112061
-56.46	0.0972004
-56.36	0.112072
-56.26	0.072998
-56.16	0.0925293
-56.06	0.0612793
-55.96	0.0371151
-55.86	0.0300407
-55.76	0.0229492
-55.66	0.0339355
-55.56	0.00195313
-55.46	-0.0207424
-55.36	-0.0434513
-55.26	-0.0825195
-55.16	-0.0825195
-55.06	-0.119141
-54.96	-0.103476
-54.86	-0.0715008
-54.76	-0.074707
-54.66	-0.098877
-54.56	-0.126221
-54.46	-0.115946
-54.36	-0.1301
-54.26	-0.117676
-54.16	-0.133301
-54.06	-0.208252
-53.96	-0.220617
-53.86	-0.0487518
-53.76	0.112793
-53.66	0.253418
-53.56	0.272217
-53.46	0.189463
-53.36	0.151142
-53.26	0.148682
-53.16	0.141846
-53.06	0.131592
-52.96	0.116716
-52.86	0.11672
-52.76	0.141846
-52.66	0.155762
-52.56	0.170654
-52.46	0.187033
-52.36	0.177755
-52.26	0.159668
-52.16	0.145752
-52.06	0.151123
-51.96	0.166018
-51.86	0.140867
-51.76	0.0957031
-51.66	0.0566406
-51.56	-0.0285645
-51.46	-0.105965
-51.36	-0.172367
-51.26	-0.240234
-51.16	-0.273926
-51.06	-0.251953
-50.96	-0.212843
-50.86	-0.154249
-50.76	-0.0864258
-50.66	-0.0629883
-50.56	-0.0285645
-50.46	0.00977516
-50.36	-0.0285435
-50.26	-0.0512695
-50.16	-0.0512695
-50.06	-0.0332031
-49.96	-0.0253487
-49.86	0.0417843
-49.76	0.0808105
-49.66	0.108154
-49.56	0.170654
-49.46	0.190205
-49.36	0.182394
-49.26	0.175293
-49.16	0.173828
-49.06	0.19873
-48.96	0.177746
-48.86	0.167509
-48.76	0.190186
-48.66	0.182373
-48.56	0.201904
-48.46	0.227789
-48.36	0.209719
-48.26	0.179932
-48.16	0.151123
-48.06	0.0878906
-47.96	0.0190411
-47.86	-0.0527439
-47.76	-0.149658
-47.66	-0.309814
-47.56	-0.348877
-47.46	-0.347359
-47.36	-0.266796
-47.26	-0.212891
-47.16	-0.098877
-47.06	-0.0917969
-46.96	0.000257492
-46.86	-0.0136509
-46.76	-0.00195313
-46.66	0.00341797
-46.56	-0.0090332
-46.46	-0.0051136
-46.36	-0.0370846
-46.26	-0.0402832
-46.16	-0.0356445
-46.06	-0.0168457
-45.96	0.0073452
-45.86	-0.0090065
-45.76	0.019043
-45.66	0.036377
-45.56	0.0144043
-45.46	-0.00193977
-45.36	-0.0160866
-45.26	0.0222168
-45.16	0.0581055
-45.06	0.0644531
-44.96	0.0808315
-44.86	0.0683842
-44.76	0.0737305
-44.66	0.0698242
-44.56	0.0456543
-44.46	0.048851
-44.36	0.0222435
-44.26	0.0339355
-44.16	0.0300293
-44.06	0.00585938
-43.96	-0.00437355
-43.86	-0.0168285
-43.76	-0.0090332
-43.66	-0.0246582
-43.56	-0.0168457
-43.46	-0.0402641
-43.36	-0.0527115
-43.26	-0.0449219
-43.16	-0.0473633
-43.06	-0.052002
-42.96	-0.0434399
-42.86	-0.0597897
-42.76	-0.036377
-42.66	-0.0317383
-42.56	0.00268555
-42.46	-0.00510216
-42.36	0.0176048
-42.26	0.0534668
-42.16	0.0847168
-42.06	0.0957031
-41.96	0.073761
-41.86	0.123802
-41.76	0.131592
-41.66	0.119873
-41.56	0.119873
-41.46	0.104271
-41.36	0.112082
-41.26	0.0925293
-41.16	0.100342
-41.06	0.0847168
-40.96	0.0879097
-40.86	0.0932732
-40.76	0.0690918
-40.66	0.072998
-40.56	0.050293
-40.46	0.00588226
-40.36	0.0175915
-40.26	-0.012207
-40.16	-0.0168457
-40.06	-0.036377
-39.96	-0.0480804
-39.86	-0.067606
-39.76	-0.0871582
-39.66	-0.103516
-39.56	-0.110596
-39.46	-0.0988541
-39.36	-0.0910435
-39.26	-0.0942383
-39.16	-0.0754395
-39.06	-0.067627
-38.96	-0.0597897
-38.86	-0.0395279
-38.76	-0.026123
-38.66	-0.0356445
-38.56	-0.0285645
-38.46	-0.0168266
-38.36	-0.0136509
-38.26	-0.012207
-38.16	-0.020752
-38.06	-0.0402832
-37.96	-0.0168343
-37.86	-0.043438
-37.76	-0.036377
-37.66	-0.0332031
-37.56	-0.0480957
-37.46	-0.0246353
-37.36	-0.0285435
-37.26	-0.0480957
-37.16	-0.036377
-37.06	-0.0480957
-36.96	-0.0168247
-36.86	-0.0480747
-36.76	-0.0512695
-36.66	-0.0559082
-36.56	-0.0527344
-36.46	-0.0676098
-36.36	-0.0676155
-36.26	-0.098877
-36.16	-0.0793457
-36.06	-0.114502
-35.96	-0.0949535
-35.86	-0.121565
-35.76	-0.137939
-35.66	-0.145752
-35.56	-0.145752
-35.46	-0.201153
-35.36	-0.208233
-35.26	-0.216064
-35.16	-0.220703
-35.06	-0.236328
-34.96	-0.215311
-34.86	-0.234842
-34.76	-0.216064
-34.66	-0.216064
-34.56	-0.196533
-34.46	-0.196512
-34.36	-0.176977
-34.26	-0.177002
-34.16	-0.184814
-34.06	-0.193359
-33.96	-0.188703
-33.86	-0.1887
-33.76	-0.200439
-33.66	-0.196533
-33.56	-0.157471
-33.46	-0.176975
-33.36	-0.169164
-33.26	-0.118408
-33.16	-0.118408
-33.06	-0.123047
-32.96	-0.125467
-32.86	-0.0988493
-32.76	-0.0793457
-32.66	-0.102051
-32.56	-0.0871582
-32.46	-0.0917797
-32.36	-0.0942144
-32.26	-0.0793457
-32.16	-0.106689
-32.06	-0.0871582
-31.96	-0.098856
-31.86	-0.0871344
-31.76	-0.0761719
-31.66	-0.118408
-31.56	-0.133301
-31.46	-0.149639
-31.36	-0.160622
-31.26	-0.177002
-31.16	-0.173096
-31.06	-0.169922
-30.96	-0.181625
-30.86	-0.19578
-30.76	-0.208252
-30.66	-0.235596
-30.56	-0.196533
-30.46	-0.184785
-30.36	-0.149637
-30.26	-0.134766
-30.16	-0.137939
-30.06	-0.141846
-29.96	-0.149639
-29.86	-0.152804
-29.76	-0.106689
-29.66	-0.106689
-29.56	-0.106689
-29.46	-0.134745
-29.36	-0.137928
-29.26	-0.188721
-29.16	-0.200439
-29.06	-0.200439
-28.96	-0.200421
-28.86	-0.195776
-28.76	-0.181641
-28.66	-0.212158
-28.56	-0.200439
-28.46	-0.20042
-28.36	-0.200421
-28.26	-0.184082
-28.16	-0.111328
-28.06	-0.110596
-27.96	-0.0988617
-27.86	-0.110568
-27.76	-0.0910645
-27.66	-0.0910645
-27.56	-0.102783
-27.46	-0.0956898
-27.36	-0.110568
-27.26	-0.0910645
-27.16	-0.0825195
-27.06	-0.107422
-26.96	-0.130099
-26.86	-0.110572
-26.76	-0.122314
-26.66	-0.110596
-26.56	-0.102051
-26.46	-0.0793314
-26.36	-0.110565
-26.26	-0.0793457
-26.16	-0.098877
-26.06	-0.0864258
-25.96	-0.0839653
-25.86	-0.0715141
-25.76	-0.0793457
-25.66	-0.0598145
-25.56	-0.0598145
-25.46	-0.0988569
-25.36	-0.106667
-25.26	-0.130127
-25.16	-0.133301
-25.06	-0.110596
-24.96	-0.0988579
-24.86	-0.1262
-24.76	-0.134033
-24.66	-0.145752
-24.56	-0.177002
-24.46	-0.176982
-24.36	-0.189444
-24.26	-0.219971
-24.16	-0.227783
-24.06	-0.254395
-23.96	-0.286356
-23.86	-0.294166
-23.76	-0.286377
-23.66	-0.283203
-23.56	-0.309814
-23.46	-0.301254
-23.36	-0.294901
-23.26	-0.293457
-23.16	-0.274658
-23.06	-0.266846
-22.96	-0.271465
-22.86	-0.263654
-22.76	-0.254395
-22.66	-0.275391
-22.56	-0.251221
-22.46	-0.208228
-22.36	-0.180887
-22.26	-0.192627
-22.16	-0.169189
-22.06	-0.180908
-21.96	-0.173074
-21.86	-0.168436
-21.76	-0.142578
-21.66	-0.141846
-21.56	-0.125488
-21.46	-0.149637
-21.36	-0.137924
-21.26	-0.157471
-21.16	-0.149658
-21.06	-0.162109
-20.96	-0.144998
-20.86	-0.142554
-20.76	-0.141846
-20.66	-0.149658
-20.56	-0.156738
-20.46	-0.110565
-20.36	-0.0675974
-20.26	-0.0402832
-20.16	-0.0480957
-20.06	-0.0551758
-19.96	-0.0480781
-19.86	-0.0676022
-19.76	-0.0527344
-19.66	-0.0239258
-19.56	0.00268555
-19.46	0.01759
-19.36	0.00343466
-19.26	-0.0183105
-19.16	-0.0129395
-19.06	0.00732422
-18.96	0.0151606
-18.86	0.0534844
-18.76	0.0534668
-18.66	0.0566406
-18.56	0.0371094
-18.46	0.00661469
-18.36	0.0229707
-18.26	0.0222168
-18.16	0.0183105
-18.06	-0.0200195
-17.96	-0.0168362
-17.86	-0.0239043
-17.76	-0.00976563
-17.66	-0.00195313
-17.56	0.0222168
-17.46	0.0495758
-17.36	0.0612998
-17.26	0.0939941
-17.16	0.0957031
-17.06	0.107422
-16.96	0.100363
-16.86	0.139415
-16.76	0.116699
-16.66	0.162842
-16.56	0.131592
-16.46	0.108899
-16.36	0.0925424
-16.26	0.0527344
-16.16	0.0371094
-16.06	-0.00585938
-15.96	-0.00120139
-15.86	-0.0192695
-15.76	-0.0285645
-15.66	-0.0480957
-15.56	-0.0605469
-15.46	-0.0676055
-15.36	-0.0480742
-15.26	-0.0395508
-15.16	-0.00512695
-15.06	0.0065918
-14.96	0.0339499
-14.86	0.0268745
-14.76	0.0378418
-14.66	0.0292969
-14.56	0.0144043
-14.46	0.048851
-14.36	0.0566585
-14.26	0.0463867
-14.16	0.041748
-14.06	0.0612793
-13.96	0.0566525
-13.86	0.0268843
-13.76	0.034668
-13.66	0.0847168
-13.56	0.115234
-13.46	0.107437
-13.36	0.112072
-13.26	0.088623
-13.16	0.0893555
-13.06	0.0925293
-12.96	0.0996251
-12.86	0.0854704
-12.76	0.081543
-12.66	0.0488281
-12.56	0.0456543
-12.46	0.0222368
-12.36	0.03249
-12.26	0.0378418
-12.16	0.0510254
-12.06	0.0222168
-11.96	0.0222287
-11.86	-0.00194001
-11.76	-0.0200195
-11.66	-0.0168457
-11.56	-0.0136719
-11.46	-0.0136549
-11.36	-0.0356269
-11.26	-0.0395508
-11.16	-0.0441895
-11.06	-0.0480957
-10.96	-0.0605276
-10.86	-0.0434451
-10.76	-0.0644531
-10.66	-0.0544434
-10.56	-0.0449219
-10.46	-0.0285454
-10.36	-0.0292826
-10.26	-0.0402832
-10.16	-0.0551758
-10.06	-0.0495605
-9.95999	-0.0551624
-9.85999	-0.0668723
-9.76001	-0.0332031
-9.66	-0.0285645
-9.56	-0.0480957
-9.45999	-0.0388007
-9.35999	-0.0363605
-9.26001	-0.0410156
-9.16	-0.0410156
-9.06	-0.0598145
-8.95999	-0.028543
-8.85999	-0.0239065
-8.76001	-0.0090332
-8.66	0.00585938
-8.56	0.010498
-8.45999	0.00588226
-8.35999	0.0197945
-8.26001	0.0385742
-8.16	0.0324707
-8.06	0.0737305
-7.95999	0.07301
-7.85999	0.0385885
-7.76001	0.0300293
-7.66	0.0324707
-7.56	0.034668
-7.45999	0.0346799
-7.35999	0.0105064
-7.26001	-0.0136719
-7.16	-0.0332031
-7.06	-0.0505371
-6.95999	-0.0519948
-6.85999	-0.0785909
-6.76001	-0.123047
-6.66	-0.0152588
-6.56	0.150391
-6.45999	0.0769317
-6.35999	0.0659561
-6.26001	0.208984
-6.16	1.67773
-6.06	-0.966797
-5.95999	-1.38561
-5.85999	0.0628595
-5.76001	-0.195801
-5.66	-0.0793457
-5.56	-0.0324707
-5.45999	-0.00902152
-5.35999	-0.033179
-5.26001	0.0456543
-5.16	-0.0480957
-5.06	-0.0715332
-4.95999	-0.0739827
-4.85999	0.00736237
-4.76001	-0.059082
-4.66	-0.0598145
-4.56	0.151855
-4.45999	-0.112165
-4.35999	-0.260616
-4.26001	-0.303589
-4.16	-0.191895
-4.06	0.00268555
-3.95999	-0.0160978
-3.85999	-0.013654
-3.76001	-0.0012207
-3.66	0.0314941
-3.56	0.0253906
-3.45999	0.0268705
-3.35999	0.0488429
-3.26001	0.100342
-3.16	0.151123
-3.06	0.179199
-2.95999	0.219975
-2.85999	0.210438
-2.76001	0.151123
-2.66	0.155029
-2.56	0.0808105
-2.45999	0.0581124
-2.35999	0.0371206
-2.26001	0.0269775
-2.16	0.0222168
-2.06	0.0213623
-1.95999	0.0706818
-1.85999	0.064373
-1.76001	0.104248
-1.66	0.108154
-1.56	0.174561
-1.45999	0.27545
-1.35999	0.355013
-1.26001	0.190186
-1.16	0.0495605
-1.06	-0.131714
-0.959991	-0.051178
-0.859985	-0.0559721
-0.76001	-0.152832
-0.660004	-0.088623
-0.559998	-0.0473633
-0.459991	0.0183301
-0.359985	0.084734
-0.26001	0.186279
-0.160004	0.1604
-0.0599976	0.0167236
0.0400085	-0.046597
0.140015	-0.0628324
0.23999	-0.437988
0.339996	-0.307495
0.440002	-0.623901
0.540009	-0.506534
0.640015	-0.379261
0.73999	-0.303589
0.839996	-0.267578
0.940002	0.0917969
1.04001	0.00270462
1.14001	-0.0566096
1.23999	-0.0472412
1.34	-0.13562
1.44	-0.1427
1.54001	-0.196498
1.64001	-0.188691
1.73999	-0.18396
1.84	-0.16687
1.94	-0.180176
2.04001	-0.176963
2.14001	-0.150362
2.23999	-0.137085
2.34	-0.126221
2.44	-0.103638
2.54001	-0.0940785
2.64001	-0.0746746
2.73999	-0.0410156
2.84	-0.0253906
2.94	-0.0090332
3.04001	-0.023777
3.14001	-0.0136476
3.23999	-0.0285645
3.34	-0.043457
3.44	-0.0333252
3.54001	-0.0480733
3.64001	-0.0519757
3.73999	-0.0480957
3.84	-0.0598145
3.94	-0.036377
4.04001	-0.0277996
4.14001	0.0270033
4.23999	0.0378418
4.34	0.0839844
4.44	0.0878906
4.54001	0.0707021
4.64001	0.0925455
4.73999	0.0800781
4.84	0.0698242
4.94	0.0566406
5.04001	0.0613041
5.14001	0.0652056
5.23999	0.0534668
5.34	0.0410156
5.44	0.0339355
5.54001	0.0144262
5.64001	0.0270023
5.73999	0.0449219
5.84	0.0839844
5.94	0.0784912
6.04001	0.0879059
6.14001	0.0854683
6.23999	0.0925293
6.34	0.100342
6.44	0.119141
6.54001	0.115251
6.64001	0.106588
6.73999	0.134766
6.84	0.158203
6.94	0.144043
7.04001	0.12843
7.14001	0.106704
7.23999	0.0893555
7.34	0.0761719
7.44	0.0917969
7.54001	0.0854645
7.64001	0.0822916
7.73999	0.0831299
7.84	0.0698242
7.94	0.0456543
8.04001	0.0332184
8.14001	0.0417624
8.23999	0.026123
8.34	0.0222168
8.44	-0.0012207
8.54001	0.00733662
8.64001	0.00123501
8.73999	0.0119629
8.84	0.0144043
8.94	0.0144043
9.04001	0.0128365
9.14001	0.0229673
9.23999	0.0385742
9.34	0.0487061
9.44	0.0463867
9.54001	0.0369997
9.64001	0.0105104
9.73999	0.0152588
9.84	0.0144043
9.94	0.00585938
10.04	0.0222301
10.14	0.0229645
10.24	0.0222168
10.34	0.0222168
10.44	0.0144043
10.54	0.0190582
10.64	0.016737
10.74	0.0119629
10.84	0.0175781
10.94	0.0253906
11.04	0.0346804
11.14	0.0207663
11.24	0.0229492
11.34	0.0268555
11.44	0.00976563
11.54	0.0105133
11.64	0.0105133
11.74	0.00585938
11.84	0.000244141
11.94	0.00268555
12.04	0.0207653
12.14	0.00428391
12.24	-0.0183105
12.34	-0.0161133
12.44	-0.0168457
12.54	-0.0370903
12.64	-0.0317249
12.74	-0.036377
12.84	-0.0285645
12.94	-0.0317383
13.04	-0.0292826
13.14	-0.0331879
13.24	-0.036377
13.34	-0.0551758
13.44	-0.036377
13.54	-0.0363626
13.64	-0.0480824
13.74	-0.0512695
13.84	-0.0605469
13.94	-0.0566406
14.04	-0.0629778
14.14	-0.0676107
14.24	-0.0598145
14.34	-0.0512695
14.44	-0.0441895
14.54	-0.0480785
14.64	-0.0333109
14.74	-0.0285645
14.84	-0.059082
14.94	-0.0722656
15.04	-0.0676098
15.14	-0.0480776
15.24	-0.0246582
15.34	-0.0332031
15.44	-0.0598145
15.54	-0.0519876
15.64	-0.0402679
15.74	-0.0285645
15.84	-0.0356445
15.94	-0.0200195
16.04	-0.028553
16.14	-0.0480824
16.24	-0.0410156
16.34	-0.0598145
16.44	-0.0605469
16.54	-0.0480814
16.64	-0.0512533
16.74	-0.0480957
16.84	-0.0441895
16.94	-0.0512695
17.04	-0.0300159
17.14	-0.0331888
17.24	-0.0317383
17.34	-0.0427246
17.44	-0.0332031
17.54	-0.0331907
17.64	-0.0558977
17.74	-0.0598145
17.84	-0.0559082
17.94	-0.0473633
18.04	-0.0527201
18.14	-0.0558949
18.24	-0.0527344
18.34	-0.0480957
18.44	-0.0644531
18.54	-0.0825052
18.64	-0.0871439
18.74	-0.0761719
18.84	-0.0629883
18.94	-0.059082
19.04	-0.0722513
19.14	-0.0590687
19.24	-0.0559082
19.34	-0.0754395
19.44	-0.067627
19.54	-0.0722504
19.64	-0.0722551
19.74	-0.0825195
19.84	-0.098877
19.94	-0.0825195
20.04	-0.0887299
20.14	-0.0910501
20.24	-0.102051
20.34	-0.11377
20.44	-0.108276
20.54	-0.141104
20.64	-0.162096
20.74	-0.157471
20.84	-0.172363
20.94	-0.169189
21.04	-0.176985
21.14	-0.169182
21.24	-0.177002
21.34	-0.169189
21.44	-0.177002
21.54	-0.180166
21.64	-0.197985
21.74	-0.196533
21.84	-0.211426
21.94	-0.208252
22.04	-0.205061
22.14	-0.195787
22.24	-0.208252
22.34	-0.193359
22.44	-0.192627
22.54	-0.184069
22.64	-0.165272
22.74	-0.166016
22.84	-0.154297
22.94	-0.164551
23.04	-0.155991
23.14	-0.162096
23.24	-0.16687
23.34	-0.187256
23.44	-0.197998
23.54	-0.195784
23.64	-0.188707
23.74	-0.188721
23.84	-0.191895
23.94	-0.185547
24.04	-0.181629
24.14	-0.184065
24.24	-0.185547
24.34	-0.180908
24.44	-0.167725
24.54	-0.162094
24.64	-0.149645
24.74	-0.157471
24.84	-0.152832
24.94	-0.162109
25.04	-0.169174
25.14	-0.165266
25.24	-0.169189
25.34	-0.188721
25.44	-0.188721
25.54	-0.191881
25.64	-0.193346
25.74	-0.193359
25.84	-0.203491
25.94	-0.189453
26.04	-0.203602
26.14	-0.212875
26.24	-0.219971
26.34	-0.236328
26.44	-0.234863
26.54	-0.234852
26.64	-0.247299
26.74	-0.247314
26.84	-0.255859
26.94	-0.273926
27.04	-0.286362
27.14	-0.283192
27.24	-0.285645
27.34	-0.266846
27.44	-0.27002
27.54	-0.25658
27.64	-0.262192
27.74	-0.259033
27.84	-0.254395
27.94	-0.248779
28.04	-0.238028
28.14	-0.256582
28.24	-0.281006
28.34	-0.268433
28.44	-0.2771
28.54	-0.280018
28.64	-0.26927
28.74	-0.263672
28.84	-0.266846
28.94	-0.259033
29.04	-0.259016
29.14	-0.230942
29.24	-0.220703
29.34	-0.219971
29.44	-0.219971
29.54	-0.208237
29.64	-0.193348
29.74	-0.191162
29.84	-0.196533
29.94	-0.184814
30.04	-0.190174
30.14	-0.187973
30.24	-0.173828
30.34	-0.167725
30.44	-0.173828
30.54	-0.161362
30.64	-0.160639
30.74	-0.178467
30.84	-0.187988
30.94	-0.188721
31.04	-0.188707
31.14	-0.172354
31.24	-0.189453
31.34	-0.192627
31.44	-0.198975
31.54	-0.220695
31.64	-0.240955
31.74	-0.238037
31.84	-0.237061
31.94	-0.244995
32.04	-0.248768
32.14	-0.262194
32.24	-0.255127
32.34	-0.283325
32.44	-0.290283
32.54	-0.289536
32.64	-0.283192
32.74	-0.286377
32.84	-0.281738
32.94	-0.295654
33.04	-0.293447
33.14	-0.309799
33.24	-0.309814
33.34	-0.329346
33.44	-0.329346
33.54	-0.305895
33.64	-0.305893
33.74	-0.289551
33.84	-0.298096
33.94	-0.299561
34.04	-0.293444
34.14	-0.307362
34.24	-0.300537
34.34	-0.312988
34.44	-0.295654
34.54	-0.296616
34.64	-0.295645
34.74	-0.324707
34.84	-0.330811
34.94	-0.331787
35.04	-0.34642
35.14	-0.36375
35.24	-0.359863
35.34	-0.361328
35.44	-0.387939
35.54	-0.368397
35.64	-0.376204
35.74	-0.387939
35.84	-0.391113
35.94	-0.364502
36.04	-0.369129
36.14	-0.387924
36.24	-0.360596
36.34	-0.348877
36.44	-0.356689
36.54	-0.356674
36.64	-0.35033
36.74	-0.351318
36.84	-0.337158
36.94	-0.317627
37.04	-0.317612
37.14	-0.298079
37.24	-0.271484
37.34	-0.281738
37.44	-0.290283
37.54	-0.286364
37.64	-0.29808
37.74	-0.309814
37.84	-0.305908
37.94	-0.305908
38.04	-0.312979
38.14	-0.334827
38.24	-0.355957
38.34	-0.356689
38.44	-0.373047
38.54	-0.378649
38.64	-0.397202
38.74	-0.399658
38.84	-0.399658
38.94	-0.398193
39.04	-0.400381
39.14	-0.399641
39.24	-0.404297
39.34	-0.414551
39.44	-0.438721
39.54	-0.443348
39.64	-0.453606
39.74	-0.470703
39.84	-0.469971
39.94	-0.473145
40.04	-0.466051
40.14	-0.466049
40.24	-0.462891
40.34	-0.453613
40.44	-0.447998
40.54	-0.436386
40.64	-0.424549
40.74	-0.425537
40.84	-0.408936
40.94	-0.395752
41.04	-0.396471
41.14	-0.406727
41.24	-0.414551
41.34	-0.412109
41.44	-0.399658
41.54	-0.390364
41.64	-0.390247
41.74	-0.387207
41.84	-0.375488
41.94	-0.380859
42.04	-0.399641
42.14	-0.375473
42.24	-0.356689
42.34	-0.373169
42.44	-0.387939
42.54	-0.399651
42.64	-0.430161
42.74	-0.419922
42.84	-0.435547
42.94	-0.429443
43.04	-0.439438
43.14	-0.427719
43.24	-0.434082
43.34	-0.427002
43.44	-0.419189
43.54	-0.407455
43.64	-0.411366
43.74	-0.408203
43.84	-0.383301
43.94	-0.414551
44.04	-0.392557
44.14	-0.376211
44.24	-0.399658
44.34	-0.422363
44.44	-0.423828
44.54	-0.39818
44.64	-0.416737
44.74	-0.430908
44.84	-0.438721
44.94	-0.450439
45.04	-0.469955
45.14	-0.484846
45.24	-0.493408
45.34	-0.497314
45.44	-0.494141
45.54	-0.509018
45.64	-0.50902
45.74	-0.492676
45.84	-0.505127
45.94	-0.509033
46.04	-0.50902
46.14	-0.505116
46.24	-0.505127
46.34	-0.512939
46.44	-0.520752
46.54	-0.529284
46.64	-0.512196
46.74	-0.513672
46.84	-0.512207
46.94	-0.509033
47.04	-0.505844
47.14	-0.481682
47.24	-0.509033
47.34	-0.500488
47.44	-0.509033
47.54	-0.494125
47.64	-0.501209
47.74	-0.488037
47.84	-0.487061
47.94	-0.476318
48.04	-0.49876
48.14	-0.48485
48.24	-0.485596
48.34	-0.489502
48.44	-0.484863
48.54	-0.467518
48.64	-0.480942
48.74	-0.477783
48.84	-0.477783
48.94	-0.492676
49.04	-0.514389
49.14	-0.527086
49.24	-0.529297
49.34	-0.501221
49.44	-0.477783
49.54	-0.494249
49.64	-0.504379
49.74	-0.505127
49.84	-0.516846
49.94	-0.516846
50.04	-0.528553
50.14	-0.548075
50.24	-0.543457
50.34	-0.557373
50.44	-0.58252
50.54	-0.598864
50.64	-0.598866
50.74	-0.594971
50.84	-0.587158
50.94	-0.583984
51.04	-0.605944
51.14	-0.60668
51.24	-0.618408
51.34	-0.61377
51.44	-0.630859
51.54	-0.654285
51.64	-0.669174
51.74	-0.657471
51.84	-0.656738
51.94	-0.652832
52.04	-0.66991
52.14	-0.691877
52.24	-0.669922
52.34	-0.666748
52.44	-0.64502
52.54	-0.641102
52.64	-0.662092
52.74	-0.659912
52.84	-0.673828
52.94	-0.665283
53.04	-0.664413
53.14	-0.658922
53.24	-0.657471
53.34	-0.640381
53.44	-0.642578
53.54	-0.642567
53.64	-0.649641
53.74	-0.625488
53.84	-0.623047
53.94	-0.609131
54.04	-0.627676
54.14	-0.64183
54.24	-0.633301
54.34	-0.641113
54.44	-0.639404
54.54	-0.656727
54.64	-0.649649
54.74	-0.661377
54.84	-0.65271
54.94	-0.649658
55.04	-0.634752
55.14	-0.641104
55.24	-0.649658
55.34	-0.649658
55.44	-0.657471
55.54	-0.652817
55.64	-0.650381
55.74	-0.669189
55.84	-0.677002
55.94	-0.677002
56.04	-0.690174
56.14	-0.691149
56.24	-0.693359
56.34	-0.708252
56.44	-0.708252
56.54	-0.715317
56.64	-0.704332
56.74	-0.712891
56.84	-0.715332
56.94	-0.724609
57.04	-0.712145
57.14	-0.700428
57.24	-0.708252
57.34	-0.708252
57.44	-0.698975
57.54	-0.686264
57.64	-0.675522
57.74	-0.658203
57.84	-0.657471
57.94	-0.669189
58.04	-0.642567
58.14	-0.657459
58.24	-0.661377
58.34	-0.662109
58.44	-0.652832
58.54	-0.652821
58.64	-0.65892
58.74	-0.648193
58.84	-0.647217
58.94	-0.659912
59.04	-0.658924
59.14	-0.675522
59.24	-0.678467
59.34	-0.691895
59.44	-0.688721
59.54	-0.699692
59.64	-0.709705
59.74	-0.730957
59.84	-0.747314
59.94	-0.766846
60.04	-0.786362
60.14	-0.786362
60.24	-0.771484
60.34	-0.773926
60.44	-0.77002
60.54	-0.787827
60.64	-0.766838
60.74	-0.77002
60.84	-0.780029
60.94	-0.761475
61.04	-0.75658
61.14	-0.757557
61.24	-0.750488
61.34	-0.744873
61.44	-0.742676
61.54	-0.740955
61.64	-0.734852
61.74	-0.747314
61.84	-0.730957
61.94	-0.709717
62.04	-0.711414
62.14	-0.712879
62.24	-0.710693
62.34	-0.690186
62.44	-0.700439
62.54	-0.684074
62.64	-0.70116
62.74	-0.708252
62.84	-0.710693
62.94	-0.701172
63.04	-0.73241
63.14	-0.727036
63.24	-0.727783
63.34	-0.730957
63.44	-0.752808
63.54	-0.747303
63.64	-0.754383
63.74	-0.776123
63.84	-0.781738
63.94	-0.77002
64.04	-0.783192
64.14	-0.781723
64.24	-0.780029
64.34	-0.769287
64.44	-0.783203
64.54	-0.790268
64.64	-0.786362
64.74	-0.778564
64.84	-0.783203
64.94	-0.773926
65.04	-0.781719
65.14	-0.751942
65.24	-0.759033
65.34	-0.771484
65.44	-0.788818
65.54	-0.775375
65.64	-0.778553
65.74	-0.766846
65.84	-0.759033
65.94	-0.770752
66.04	-0.790272
66.14	-0.786366
66.24	-0.793335
66.34	-0.786377
66.44	-0.798096
66.54	-0.802727
66.64	-0.82933
66.74	-0.817627
66.84	-0.825439
66.94	-0.817627
67.04	-0.824699
67.14	-0.833973
67.24	-0.840332
67.34	-0.869873
67.44	-0.878662
67.54	-0.877674
67.64	-0.882431
67.74	-0.880859
67.84	-0.887939
67.94	-0.887939
68.04	-0.896469
68.14	-0.891102
68.24	-0.89502
68.34	-0.898926
68.44	-0.900391
68.54	-0.90892
68.64	-0.909897
68.74	-0.903564
68.84	-0.916748
68.94	-0.898193
69.04	-0.895741
69.14	-0.892567
69.24	-0.899658
69.34	-0.895752
69.44	-0.907471
69.54	-0.902821
69.64	-0.910633
69.74	-0.905029
69.84	-0.899658
69.94	-0.887939
70.04	-0.891102
70.14	-0.889397
70.24	-0.898193
70.34	-0.887939
70.44	-0.879395
70.54	-0.885487
70.64	-0.880119
70.74	-0.887939
70.84	-0.902832
70.94	-0.897217
71.04	-0.909901
71.14	-0.897209
71.24	-0.911377
71.34	-0.917725
71.44	-0.916748
71.54	-0.929428
71.64	-0.91674
71.74	-0.92627
71.84	-0.931641
71.94	-0.938721
72.04	-0.934071
72.14	-0.946518
72.24	-0.934814
72.34	-0.931641
72.44	-0.937256
72.54	-0.927723
72.64	-0.938709
72.74	-0.942627
72.84	-0.951172
72.94	-0.930176
73.04	-0.943344
73.14	-0.938709
73.24	-0.938721
73.34	-0.931641
73.44	-0.953613
73.54	-0.938713
73.64	-0.941879
73.74	-0.943359
73.84	-0.922363
73.94	-0.919922
74.04	-0.907463
74.14	-0.926991
74.24	-0.930908
74.34	-0.938721
74.44	-0.949707
74.54	-0.970692
74.64	-0.969959
74.74	-0.966064
74.84	-0.969238
74.94	-0.970703
75.04	-0.990223
75.14	-1.00121
75.24	-1.00122
75.34	-1.00049
75.44	-1.01685
75.54	-1.01366
75.64	-1.0122
75.74	-1.02856
75.84	-1.01685
75.94	-1.01831
76.04	-1.02318
76.14	-1.01366
76.24	-0.999756
76.34	-1.00659
76.44	-0.996582
76.54	-0.98241
76.64	-0.988026
76.74	-0.987061
76.84	-0.981689
76.94	-0.984863
77.04	-0.970695
77.14	-0.984848
77.24	-0.977783
77.34	-0.985596
77.44	-0.985596
77.54	-0.98632
77.64	-0.969955
77.74	-0.968506
77.84	-0.967529
77.94	-0.968506
78.04	-0.979237
78.14	-0.988026
78.24	-0.977783
78.34	-0.998047
78.44	-1.0105
78.54	-1.02318
78.64	-1.02538
78.74	-1.0271
78.84	-1.04956
78.94	-1.05835
79.04	-1.05737
79.14	-1.07005
79.24	-1.07227
79.34	-1.0918
79.44	-1.09424
79.54	-1.09887
79.64	-1.11058
79.74	-1.09888
79.84	-1.10352
79.94	-1.11377
80.04	-1.1035
80.14	-1.10912
80.24	-1.10815
80.34	-1.12866
80.44	-1.11914
80.54	-1.13329
80.64	-1.12767
80.74	-1.13647
80.84	-1.12781
80.94	-1.14038
81.04	-1.12767
81.14	-1.12865
81.24	-1.11914
81.34	-1.13794
81.44	-1.14575
81.54	-1.15282
81.64	-1.15429
81.74	-1.14111
81.84	-1.15894
81.94	-1.15601
82.04	-1.16674
82.14	-1.18407
82.24	-1.18164
82.34	-1.177
82.44	-1.18872
82.54	-1.18724
82.64	-1.19334
82.74	-1.18872
82.84	-1.20117
82.94	-1.21851
83.04	-1.20897
83.14	-1.22069
83.24	-1.23169
83.34	-1.23096
83.44	-1.24878
83.54	-1.25439
83.64	-1.25756
83.74	-1.2644
83.84	-1.26611
83.94	-1.28003
84.04	-1.27709
84.14	-1.28637
84.24	-1.29956
84.34	-1.28882
84.44	-1.2832
84.54	-1.28637
84.64	-1.29808
84.74	-1.2981
84.84	-1.29492
84.94	-1.30835
85.04	-1.29564
85.14	-1.30834
85.24	-1.29956
85.34	-1.30981
85.44	-1.31299
85.54	-1.31298
85.64	-1.32226
85.74	-1.32935
85.84	-1.33398
85.94	-1.33569
86.04	-1.35815
86.14	-1.36693
86.24	-1.35742
86.34	-1.35815
86.44	-1.35596
86.54	-1.35351
86.64	-1.37084
86.74	-1.36914
86.84	-1.3833
86.94	-1.36133
87.04	-1.38085
87.14	-1.39891
87.24	-1.38477
87.34	-1.39038
87.44	-1.37769
87.54	-1.36375
87.64	-1.36375
87.74	-1.34497
87.84	-1.34656
87.94	-1.3396
88.04	-1.32689
88.14	-1.32005
88.24	-1.31909
88.34	-1.32788
88.44	-1.32544
88.54	-1.32933
88.64	-1.34179
88.74	-1.33716
88.84	-1.32935
88.94	-1.32471
89.04	-1.33862
89.14	-1.3474
89.24	-1.35034
89.34	-1.35596
89.44	-1.35669
89.54	-1.37694
89.64	-1.38256
89.74	-1.3894
89.84	-1.39819
89.94	-1.41675
90.04	-1.41454
90.14	-1.41771
90.24	-1.41992
90.34	-1.41528
90.44	-1.40503
90.54	-1.41845
90.64	-1.41137
90.74	-1.41138
90.84	-1.41455
90.94	-1.4043
91.04	-1.39818
91.14	-1.41674
91.24	-1.42944
91.34	-1.42383
91.44	-1.427
91.54	-1.43554
91.64	-1.43407
91.74	-1.43018
91.84	-1.43164
91.94	-1.427
92.04	-1.44188
92.14	-1.44799
92.24	-1.44189
92.34	-1.44019
92.44	-1.43726
92.54	-1.45434
92.64	-1.46288
92.74	-1.47314
92.84	-1.4856
92.94	-1.47778
93.04	-1.46606
93.14	-1.46288
93.24	-1.45361
93.34	-1.44653
93.44	-1.43628
93.54	-1.42162
93.64	-1.42699
93.74	-1.427
93.84	-1.41528
93.94	-1.41211
94.04	-1.40282
94.14	-1.40282
94.24	-1.39575
94.34	-1.39722
94.44	-1.39111
94.54	-1.40111
94.64	-1.4099
94.74	-1.4043
94.84	-1.40991
94.94	-1.41211
95.04	-1.40038
95.14	-1.41454
95.24	-1.43091
95.34	-1.43164
95.44	-1.43872
95.54	-1.47313
95.64	-1.47459
95.74	-1.46997
95.84	-1.48486
95.94	-1.47314
96.04	-1.47069
96.14	-1.46288
96.24	-1.48486
96.34	-1.47778
96.44	-1.45825
96.54	-1.46605
96.64	-1.44652
96.74	-1.45117
96.84	-1.44971
96.94	-1.45508
97.04	-1.4536
97.14	-1.44652
97.24	-1.43945
97.34	-1.43872
97.44	-1.43555
97.54	-1.42625
97.64	-1.41771
97.74	-1.42456
97.84	-1.41064
97.94	-1.41064
98.04	-1.41209
98.14	-1.40892
98.24	-1.41455
98.34	-1.41455
98.44	-1.41211
98.54	-1.43871
98.64	-1.44653
98.74	-1.45825
98.84	-1.45825
98.94	-1.47778
99.04	-1.48241
99.14	-1.4973
99.24	-1.51611
99.34	-1.51685
99.44	-1.52075
99.54	-1.50438
99.64	-1.50195
99.74	-1.52148
99.84	-1.53564
99.94	-1.56055
100.04	-1.56615
100.14	-1.58007
100.24	-1.58716
100.34	-1.5918
100.44	-1.59106
100.54	-1.59423
100.64	-1.60204
100.74	-1.61133
100.84	-1.61841
100.94	-1.59888
101.04	-1.5996
101.14	-1.59423
101.24	-1.58716
101.34	-1.58716
101.44	-1.59497
101.54	-1.59496
101.64	-1.59178
101.74	-1.58252
101.84	-1.56909
101.94	-1.57007
102.04	-1.56762
102.14	-1.56762
102.24	-1.56445
102.34	-1.57153
102.44	-1.56616
102.54	-1.56444
102.64	-1.56054
102.74	-1.56689
102.84	-1.55591
102.94	-1.5481
103.04	-1.54808
103.14	-1.54809
103.24	-1.56055
103.34	-1.57935
103.44	-1.57861
103.54	-1.57226
103.64	-1.58959
103.74	-1.58862
103.84	-1.58252
103.94	-1.58252
104.04	-1.58007
104.14	-1.58251
104.24	-1.5918
104.34	-1.58716
104.44	-1.60669
104.54	-1.62621
104.64	-1.62304
104.74	-1.63013
104.84	-1.63794
104.94	-1.63013
105.04	-1.63793
105.14	-1.645
105.24	-1.63794
105.34	-1.64966
105.44	-1.64258
105.54	-1.64819
105.64	-1.6621
105.74	-1.66211
105.84	-1.64038
105.94	-1.64258
106.04	-1.63475
106.14	-1.63329
106.24	-1.62305
106.34	-1.63721
106.44	-1.64111
106.54	-1.64257
106.64	-1.64257
106.74	-1.65991
106.84	-1.66211
106.94	-1.64258
107.04	-1.645
107.14	-1.6184
107.24	-1.63794
107.34	-1.63794
107.44	-1.62622
107.54	-1.60668
107.64	-1.61986
107.74	-1.62158
107.84	-1.63794
107.94	-1.64502
108.04	-1.65282
108.14	-1.63939
108.24	-1.62622
108.34	-1.6333
108.44	-1.64966
108.54	-1.64965
108.64	-1.6621
108.74	-1.68726
108.84	-1.70117
108.94	-1.70435
109.04	-1.70971
109.14	-1.7036
109.24	-1.70361
109.34	-1.70117
109.44	-1.72632
109.54	-1.73705
109.64	-1.73949
109.74	-1.74268
109.84	-1.76685
109.94	-1.77002
110.04	-1.76439
110.14	-1.77147
110.24	-1.77393
110.34	-1.77075
110.44	-1.77539
110.54	-1.78099
110.64	-1.77465
110.74	-1.77148
110.84	-1.76758
110.94	-1.72314
111.04	-1.74022
111.14	-1.73949
111.24	-1.74268
111.34	-1.74658
111.44	-1.7356
111.54	-1.7434
111.64	-1.73705
111.74	-1.73169
111.84	-1.71533
111.94	-1.70117
112.04	-1.71849
112.14	-1.70898
112.24	-1.72461
112.34	-1.72461
112.44	-1.71143
112.54	-1.71996
112.64	-1.73095
112.74	-1.72388
112.84	-1.73706
112.94	-1.73169
113.04	-1.72631
113.14	-1.73559
113.24	-1.74731
113.34	-1.75977
113.44	-1.77856
113.54	-1.78173
113.64	-1.77856
113.74	-1.79883
113.84	-1.7981
113.94	-1.80981
114.04	-1.80126
114.14	-1.80272
114.24	-1.7981
114.34	-1.79102
114.44	-1.80518
114.54	-1.79345
114.64	-1.79808
114.74	-1.79492
114.84	-1.79492
114.94	-1.80981
115.04	-1.80516
115.14	-1.80126
115.24	-1.79883
115.34	-1.7981
115.44	-1.79492
115.54	-1.78319
115.64	-1.79735
115.74	-1.7981
115.84	-1.79346
115.94	-1.7981
116.04	-1.8059
116.14	-1.78172
116.24	-1.77612
116.34	-1.77393
116.44	-1.78638
116.54	-1.79345
116.64	-1.80272
116.74	-1.81445
116.84	-1.82935
116.94	-1.84033
117.04	-1.84887
117.14	-1.84179
117.24	-1.86377
117.34	-1.84497
117.44	-1.83716
117.54	-1.85986
117.64	-1.88403
117.74	-1.89722
117.84	-1.88013
117.94	-1.88013
118.04	-1.88012
118.14	-1.89965
118.24	-1.88477
118.34	-1.89819
118.44	-1.88794
118.54	-1.89257
118.64	-1.9099
118.74	-1.9043
118.84	-1.90747
118.94	-1.90747
119.04	-1.89647
119.14	-1.88012
119.24	-1.88647
119.34	-1.88867
119.44	-1.89648
119.54	-1.89501
119.64	-1.90282
119.74	-1.91211
119.84	-1.93164
119.94	-1.93872
120.04	-1.91454
120.14	-1.89257
120.24	-1.89038
120.34	-1.9043
120.44	-1.9043
120.54	-1.90673
120.64	-1.89111
120.74	-1.9043
120.84	-1.90747
120.94	-1.90283
121.04	-1.90746
121.14	-1.89111
121.24	-1.90039
121.34	-1.91211
121.44	-1.91919
121.54	-1.9309
121.64	-1.94726
121.74	-1.96533
121.84	-1.95825
121.94	-1.95825
122.04	-1.96996
122.14	-1.96996
122.24	-1.96606
122.34	-1.97314
122.44	-1.94653
122.54	-1.9707
122.64	-1.98632
122.74	-1.96533
122.84	-1.95825
122.94	-1.94507
123.04	-1.95116
123.14	-1.94652
123.24	-1.94653
123.34	-1.93481
123.44	-1.94336
123.54	-1.93871
123.64	-1.92236
123.74	-1.93018
123.84	-1.92383
123.94	-1.93164
124.04	-1.93407
124.14	-1.91917
124.24	-1.90894
124.34	-1.90991
124.44	-1.91455
124.54	-1.89574
124.64	-1.89257
124.74	-1.88794
124.84	-1.9043
124.94	-1.90283
125.04	-1.89501
125.14	-1.89574
125.24	-1.89722
125.34	-1.88721
125.44	-1.88794
125.54	-1.88793
125.64	-1.89647
125.74	-1.87549
125.84	-1.87549
125.94	-1.86914
126.04	-1.88793
126.14	-1.88329
126.24	-1.86768
126.34	-1.87769
126.44	-1.88013
126.54	-1.85595
126.64	-1.85815
126.74	-1.8833
126.84	-1.87549
126.94	-1.88086
127.04	-1.87304
127.14	-1.87865
127.24	-1.87622
127.34	-1.86597
127.44	-1.89502
127.54	-1.89965
127.64	-1.89501
127.74	-1.89575
127.84	-1.91211
127.94	-1.93408
128.04	-1.93627
128.14	-1.94189
128.24	-1.96997
128.34	-1.98242
128.44	-2.00757
128.54	-2.02148
128.64	-2.03637
128.74	-2.05981
128.84	-2.05981
128.94	-2.06763
129.04	-2.05907
129.14	-2.07226
129.24	-2.08789
129.34	-2.06445
129.44	-2.07935
129.54	-2.07006
129.64	-2.08007
129.74	-2.08643
129.84	-2.08398
129.94	-2.0896
130.04	-2.08324
130.14	-2.08397
130.24	-2.06763
130.34	-2.0481
130.44	-2.04492
130.54	-2.04345
130.64	-2.0559
130.74	-2.0481
130.84	-2.0481
130.94	-2.04028
131.04	-2.02855
131.14	-2.02001
131.24	-2.02148
131.34	-2.04028
131.44	-2.02856
131.54	-2.03637
131.64	-2.05126
131.74	-2.05273
131.84	-2.06055
131.94	-2.09106
132.04	-2.0747
132.14	-2.06762
132.24	-2.0708
132.34	-2.05591
132.44	-2.05347
132.54	-2.07153
132.64	-2.06298
132.74	-2.05591
132.84	-2.0918
132.94	-2.09424
133.04	-2.08715
133.14	-2.09496
133.24	-2.08862
133.34	-2.10278
133.44	-2.11377
133.54	-2.12157
133.64	-2.12304
133.74	-2.13013
133.84	-2.12158
133.94	-2.12305
134.04	-2.13476
134.14	-2.14184
134.24	-2.13721
134.34	-2.11841
134.44	-2.12158
134.54	-2.12157
134.64	-2.13085
134.74	-2.14258
134.84	-2.15283
134.94	-2.16528
135.04	-2.16991
135.14	-2.15282
135.24	-2.16211
135.34	-2.18555
135.44	-2.17236
135.54	-2.16454
135.64	-2.15038
135.74	-2.16138
135.84	-2.14111
135.94	-2.14575
136.04	-2.15038
136.14	-2.13793
136.24	-2.12939
136.34	-2.1394
136.44	-2.14966
136.54	-2.16454
136.64	-2.15746
136.74	-2.13794
136.84	-2.13086
136.94	-2.15283
137.04	-2.16918
137.14	-2.17382
137.24	-2.16602
137.34	-2.16455
137.44	-2.14966
137.54	-2.14965
137.64	-2.15746
137.74	-2.14966
137.84	-2.15747
137.94	-2.16919
138.04	-2.1621
138.14	-2.17943
138.24	-2.16675
138.34	-2.1958
138.44	-2.20044
138.54	-2.19335
138.64	-2.2036
138.74	-2.19653
138.84	-2.19653
138.94	-2.20117
139.04	-2.18871
139.14	-2.17944
139.24	-2.18945
139.34	-2.20117
139.44	-2.22778
139.54	-2.23949
139.64	-2.23168
139.74	-2.23096
[truncated: 12,523 more rows]
