# Supplementary material for: Small RNA‐binding protein RapZ mediates cell envelope precursor sensing and signaling in Escherichia coli
Source: EMBO J. 2020 Feb 17;39(6):e103848. doi: 10.15252/embj.2019103848 (PMC7073468; doi:10.15252/embj.2019103848)
Supplement: Supplementary file 5 — Source Data for Figure 1 [file EMBJ-39-e103848-s003.zip › embj2019103848-SourceDataForFigure1/Source_data_Fig_1C_SPR_RapZ+GlcN6P.xlsx]

## Sheet: RapZ GlcN6P
Cycle: 12 GlcN6P_X	Cycle: 12 GlcN6P_Y
-60.06	-0.240479
-59.96	-0.243636
-59.86	-0.236572
-59.76	-0.236572
-59.66	-0.236572
-59.56	-0.233398
-59.46	-0.228741
-59.36	-0.229492
-59.26	-0.208496
-59.16	-0.189697
-59.06	-0.172607
-58.96	-0.146717
-58.86	-0.143555
-58.76	-0.138184
-58.66	-0.146729
-58.56	-0.146729
-58.46	-0.131817
-58.36	-0.130371
-58.26	-0.138916
-58.16	-0.143555
-58.06	-0.131104
-57.96	-0.119366
-57.86	-0.107666
-57.76	-0.100586
-57.66	-0.131104
-57.56	-0.131104
-57.46	-0.138916
-57.36	-0.150635
-57.26	-0.150635
-57.16	-0.150635
-57.06	-0.145996
-56.96	-0.119378
-56.86	-0.115479
-56.76	-0.127197
-56.66	-0.127197
-56.56	-0.122559
-56.46	-0.12328
-56.36	-0.123291
-56.26	-0.131836
-56.16	-0.138916
-56.06	-0.138916
-55.96	-0.138906
-55.86	-0.14209
-55.76	-0.139648
-55.66	-0.138916
-55.56	-0.138916
-55.46	-0.131084
-55.36	-0.119385
-55.26	-0.107666
-55.16	-0.0795898
-55.06	-0.076416
-54.96	-0.0536842
-54.86	-0.0490723
-54.76	-0.0654297
-54.66	-0.092041
-54.56	-0.0998535
-54.46	-0.150619
-54.36	-0.170166
-54.26	-0.165527
-54.16	-0.170166
-54.06	-0.182617
-53.96	-0.201397
-53.86	-0.19751
-53.76	-0.209229
-53.66	-0.220947
-53.56	-0.212402
-53.46	-0.220218
-53.36	-0.256104
-53.26	-0.244385
-53.16	-0.267822
-53.06	-0.268555
-52.96	-0.270999
-52.86	-0.280273
-52.76	-0.267822
-52.66	-0.233398
-52.56	-0.19751
-52.46	-0.201406
-52.36	-0.185059
-52.26	-0.189697
-52.16	-0.16626
-52.06	-0.146729
-51.96	-0.146717
-51.86	-0.138916
-51.76	-0.114746
-51.66	-0.108398
-51.56	-0.104492
-51.46	-0.0998392
-51.36	-0.103027
-51.26	-0.0849609
-51.16	-0.0803223
-51.06	-0.0803223
-50.96	-0.0639362
-50.86	-0.029541
-50.76	-0.0224609
-50.66	-0.0170898
-50.56	-0.00292969
-50.46	0.00172043
-50.36	-0.00537109
-50.26	-0.0100098
-50.16	-0.0341797
-50.06	-0.0249023
-49.96	-0.0178032
-49.86	-0.029541
-49.76	-0.029541
-49.66	-0.0490723
-49.56	-0.0522461
-49.46	-0.0490675
-49.36	-0.0615234
-49.26	-0.0998535
-49.16	-0.104492
-49.06	-0.0788574
-48.96	-0.0881281
-48.86	-0.076416
-48.76	-0.0732422
-48.66	-0.0654297
-48.56	-0.0803223
-48.46	-0.0803051
-48.36	-0.0554199
-48.26	-0.0568848
-48.16	-0.0537109
-48.06	-0.0341797
-47.96	-0.0490627
-47.86	-0.0522461
-47.76	-0.0568848
-47.66	-0.0490723
-47.56	-0.0373535
-47.46	-0.0451565
-47.36	-0.045166
-47.26	-0.0341797
-47.16	-0.0280762
-47.06	-0.0334473
-46.96	-0.033433
-46.86	-0.0302734
-46.76	-0.0373535
-46.66	-0.0256348
-46.56	-0.00610352
-46.46	-0.0178061
-46.36	-0.00756836
-46.26	-0.0217285
-46.16	-0.00537109
-46.06	-0.0178223
-45.96	-0.0248909
-45.86	-0.0178223
-45.76	-0.00610352
-45.66	-0.0178223
-45.56	-0.0178223
-45.46	-0.017808
-45.36	-0.0256348
-45.26	-0.0131836
-45.16	-0.0146484
-45.06	0.00170898
-44.96	0.00562668
-44.86	0.0180664
-44.76	0.032959
-44.66	0.00878906
-44.56	0.0134277
-44.46	0.00171852
-44.36	0.00952148
-44.26	0.00170898
-44.16	-0.00292969
-44.06	-0.0100098
-43.96	-0.00218582
-43.86	-0.00219727
-43.76	0.00170898
-43.66	0.00634766
-43.56	-0.00292969
-43.46	-0.00999546
-43.36	-0.00537109
-43.26	0.0134277
-43.16	0.00170898
-43.06	0.032959
-42.96	0.0283279
-42.86	0.0244141
-42.76	0.0368652
-42.66	0.017334
-42.56	0.0407715
-42.46	0.0376072
-42.36	0.0290527
-42.26	0.0336914
-42.16	0.0251465
-42.06	0.0251465
-41.96	0.0329704
-41.86	0.0407715
-41.76	0.0251465
-41.66	0.0212402
-41.56	0.0134277
-41.46	0.00172806
-41.36	0.0134277
-41.26	0.0134277
-41.16	0.0180664
-41.06	0.0368652
-40.96	0.0368795
-40.86	0.0478516
-40.76	0.0493164
-40.66	0.0446777
-40.56	0.0478516
-40.46	0.0407829
-40.36	0.032959
-40.26	0.0407715
-40.16	0.0212402
-40.06	0.0212402
-39.96	0.00172091
-39.86	0.00170898
-39.76	0.00170898
-39.66	0.00878906
-39.56	0.00952148
-39.46	-0.00535059
-39.36	-0.00292969
-39.26	0.00170898
-39.16	0.00170898
-39.06	-0.0100098
-38.96	-0.00145388
-38.86	-0.00292969
-38.76	-0.00146484
-38.66	-0.00610352
-38.56	-0.00610352
-38.46	-0.00608444
-38.36	-0.00610352
-38.26	0.00952148
-38.16	0.0134277
-38.06	-0.00537109
-37.96	-0.0139041
-37.86	-0.0256348
-37.76	-0.0224609
-37.66	-0.045166
-37.56	-0.0405273
-37.46	-0.0334353
-37.36	-0.0373535
-37.26	-0.0498047
-37.16	-0.0373535
-37.06	-0.0373535
-36.96	-0.0522299
-36.86	-0.0498047
-36.76	-0.0646973
-36.66	-0.0568848
-36.56	-0.0490723
-36.46	-0.0451541
-36.36	-0.0568848
-36.26	-0.0419922
-36.16	-0.0405273
-36.06	-0.0568848
-35.96	-0.0483189
-35.86	-0.0466309
-35.76	-0.0490723
-35.66	-0.060791
-35.56	-0.0490723
-35.46	-0.0327015
-35.36	-0.0302734
-35.26	-0.029541
-35.16	-0.029541
-35.06	-0.0341797
-34.96	-0.0412335
-34.86	-0.029541
-34.76	-0.0178223
-34.66	-0.0217285
-34.56	0.00170898
-34.46	-0.00999784
-34.36	-0.00219727
-34.26	0.00952148
-34.16	-0.00537109
-34.06	-0.0178223
-33.96	-0.0107317
-33.86	-0.0131836
-33.76	-0.029541
-33.66	-0.0327148
-33.56	-0.0185547
-33.46	-0.0373435
-33.36	-0.0405273
-33.26	-0.0419922
-33.16	-0.0327148
-33.06	-0.045166
-32.96	-0.0451493
-32.86	-0.0490723
-32.76	-0.0334473
-32.66	-0.0302734
-32.56	-0.0256348
-32.46	-0.0295262
-32.36	-0.0249023
-32.26	-0.00292969
-32.16	-0.00146484
-32.06	-0.0107422
-31.96	-0.00145292
-31.86	-0.0373535
-31.76	-0.0224609
-31.66	-0.0341797
-31.56	-0.0217285
-31.46	-0.0217166
-31.36	-0.0334473
-31.26	-0.0490723
-31.16	-0.0366211
-31.06	-0.0256348
-30.96	-0.0263481
-30.86	-0.029541
-30.76	-0.0319824
-30.66	-0.0224609
-30.56	-0.0178223
-30.46	-0.0217113
-30.36	-0.0209961
-30.26	-0.0341797
-30.16	-0.0131836
-30.06	-0.0373535
-29.96	-0.0373297
-29.86	-0.0373535
-29.76	-0.0373535
-29.66	-0.0490723
-29.56	-0.0256348
-29.46	-0.0405107
-29.36	-0.0256348
-29.26	-0.045166
-29.16	-0.0646973
-29.06	-0.0732422
-28.96	-0.0763922
-28.86	-0.0686035
-28.76	-0.0327148
-28.66	-0.0256348
-28.56	-0.0302734
-28.46	-0.0490532
-28.36	-0.0490723
-28.26	-0.029541
-28.16	-0.0373535
-28.06	-0.0490723
-27.96	-0.0497928
-27.86	-0.0686035
-27.76	-0.0686035
-27.66	-0.076416
-27.56	-0.0771484
-27.46	-0.0607791
-27.36	-0.0725098
-27.26	-0.0725098
-27.16	-0.0710449
-27.06	-0.0568848
-26.96	-0.049046
-26.86	-0.0373535
-26.76	-0.029541
-26.66	-0.0192871
-26.56	-0.029541
-26.46	-0.0217166
-26.36	-0.0217285
-26.26	-0.0217285
-26.16	-0.0217285
-26.06	-0.00219727
-25.96	0.00636673
-25.86	0.00952148
-25.76	0.0212402
-25.66	0.0212402
-25.56	0.0290527
-25.46	0.0361567
-25.36	0.0290527
-25.26	0.0407715
-25.16	0.0258789
-25.06	0.032959
-24.96	0.0439644
-24.86	0.0290527
-24.76	0.0290527
-24.66	0.00952148
-24.56	0.0258789
-24.46	0.0290747
-24.36	0.0454102
-24.26	0.0720215
-24.16	0.0712891
-24.06	0.0524902
-23.96	0.0603147
-23.86	0.0524902
-23.76	0.0361328
-23.66	0.00952148
-23.56	0.0180664
-23.46	0.00490189
-23.36	0.0134277
-23.26	0.0180664
-23.16	-0.00292969
-23.06	0.00952148
-22.96	-0.00534773
-22.86	0.0134277
-22.76	0.00878906
-22.66	-0.00219727
-22.56	0.00952148
-22.46	0.0212665
-22.36	0.0375977
-22.26	0.0251465
-22.16	0.0375977
-22.06	0.0368652
-21.96	0.0446968
-21.86	0.0446777
-21.76	0.032959
-21.66	0.0322266
-21.56	0.032959
-21.46	0.0407906
-21.36	0.0446777
-21.26	0.0571289
-21.16	0.0791016
-21.06	0.0673828
-20.96	0.0720382
-20.86	0.0603027
-20.76	0.0603027
-20.66	0.0603027
-20.56	0.0524902
-20.46	0.0485983
-20.36	0.0375977
-20.26	0.0297852
-20.16	0.0251465
-20.06	0.0205078
-19.96	-0.00290775
-19.86	0.00170898
-19.76	-0.0100098
-19.66	-0.0146484
-19.56	-0.0217285
-19.46	-0.0288043
-19.36	-0.0522461
-19.26	-0.0458984
-19.16	-0.0366211
-19.06	-0.0373535
-18.96	-0.0419784
-18.86	-0.060791
-18.76	-0.0561523
-18.66	-0.045166
-18.56	-0.0615234
-18.46	-0.0685844
-18.36	-0.0568848
-18.26	-0.0678711
-18.16	-0.0522461
-18.06	-0.0615234
-17.96	-0.0685887
-17.86	-0.0756836
-17.76	-0.0732422
-17.66	-0.0771484
-17.56	-0.0561523
-17.46	-0.0490623
-17.36	-0.0554199
-17.26	-0.0498047
-17.16	-0.045166
-17.06	-0.0568848
-16.96	-0.0536962
-16.86	-0.060791
-16.76	-0.0490723
-16.66	-0.0686035
-16.56	-0.0639648
-16.46	-0.0654078
-16.36	-0.0490723
-16.26	-0.0444336
-16.16	-0.029541
-16.06	-0.0270996
-15.96	-0.0483136
-15.86	-0.0163574
-15.76	-0.0107422
-15.66	-0.0178223
-15.56	-0.0209961
-15.46	-0.0185409
-15.36	-0.0224609
-15.26	-0.0100098
-15.16	-0.00854492
-15.06	-0.0178223
-14.96	-0.0178061
-14.86	-0.0107422
-14.76	-0.0178223
-14.66	0.00170898
-14.56	0.0166016
-14.46	0.0290675
-14.36	0.0141602
-14.26	0.0297852
-14.16	0.0297852
-14.06	0.0205078
-13.96	0.0251584
-13.86	0.00878906
-13.76	0.00634766
-13.66	0.0166016
-13.56	0.0290527
-13.46	0.0166135
-13.36	-0.00219727
-13.26	-0.00537109
-13.16	-0.029541
-13.06	-0.0178223
-12.96	-0.0295291
-12.86	-0.029541
-12.76	-0.0131836
-12.66	-0.0178223
-12.56	-0.0224609
-12.46	-0.0373416
-12.36	-0.0490723
-12.26	-0.0444336
-12.16	-0.0288086
-12.06	-0.0302734
-11.96	-0.041985
-11.86	-0.0490723
-11.76	-0.0444336
-11.66	-0.0373535
-11.56	-0.045166
-11.46	-0.0615115
-11.36	-0.060791
-11.26	-0.0639648
-11.16	-0.0615234
-11.06	-0.0717773
-10.96	-0.0771285
-10.86	-0.0639648
-10.76	-0.0373535
-10.66	-0.0498047
-10.56	-0.0490723
-10.46	-0.044415
-10.36	-0.0373535
-10.26	-0.0373535
-10.16	-0.0537109
-10.06	-0.0444336
-9.95996	-0.0263453
-9.85999	-0.0131836
-9.76001	-0.00146484
-9.65997	0.00878906
-9.56	0.00561523
-9.45996	0.0017209
-9.35999	-0.00292969
-9.26001	-0.00537109
-9.15997	0.00878906
-9.06	0.00170898
-8.95996	0.00953147
-8.85999	0.0134277
-8.76001	0.00170898
-8.65997	0.0141602
-8.56	0.0166016
-8.45996	-0.00999218
-8.35999	-0.00537109
-8.26001	-0.0302734
-8.15997	-0.0412598
-8.06	-0.00537109
-7.95996	0.0134306
-7.85999	-0.00292969
-7.76001	0.0180664
-7.65997	0.00488281
-7.56	0.0305176
-7.45996	0.0329737
-7.35999	0.0205078
-7.26001	0.0407715
-7.15997	0.0688477
-7.06	0.0986328
-6.95996	0.0985613
-6.85999	0.0219727
-6.76001	0.461914
-6.65997	1.05713
-6.56	0.827393
-6.45996	-1.15533
-6.35999	-1.13281
-6.26001	-0.677979
-6.15997	0.237549
-6.06	0.179932
-5.95996	0.28297
-5.85999	0.258057
-5.76001	0.193848
-5.65997	0.118164
-5.56	0.0837402
-5.45996	0.0837331
-5.35999	0.0595703
-5.26001	0.0571289
-5.15997	-0.0310059
-5.06	-0.118652
-4.95996	0.0109978
-4.85999	0.113525
-4.76001	0.132813
-4.65997	0.133057
-4.56	0.154785
-4.45996	0.165788
-4.35999	0.14624
-4.26001	0.125244
-4.15997	0.10791
-4.06	0.0947266
-3.95996	0.0994229
-3.85999	0.122803
-3.76001	0.119629
-3.65997	0.137695
-3.56	0.150146
-3.45996	0.14552
-3.35999	0.127441
-3.26001	0.115723
-3.15997	0.142334
-3.06	0.168945
-2.95996	0.139153
-2.85999	0.125977
-2.76001	0.106445
-2.65997	0.0844727
-2.56	0.104004
-2.45996	0.019866
-2.35999	0.232178
-2.26001	0.40625
-2.15997	0.101074
-2.06	-0.239746
-1.95996	0.056546
-1.85999	0.0280762
-1.76001	-0.0598145
-1.65997	0.0336914
-1.56	0.0134277
-1.45996	0.0213771
-1.35999	0.166504
-1.26001	-0.128174
-1.15997	-0.674805
-1.06	-0.0317383
-0.959961	0.372508
-0.859985	0.340576
-0.76001	0.333008
-0.659973	0.368896
-0.559998	0.100098
-0.459961	0.0155888
-0.359985	-0.162354
-0.26001	-0.0598145
-0.159973	0.0251465
-0.0599976	0.095459
0.0400391	0.0970969
0.140015	0.107178
0.23999	-0.060791
0.340027	0.228271
0.440002	0.032959
0.540039	-0.351316
0.640015	-0.152832
0.73999	-0.0324707
0.840027	-0.013916
0.940002	-0.0148926
1.04004	0.096272
1.14001	-0.0388184
1.23999	-0.0771484
1.34003	-0.108398
1.44	-0.0600586
1.54004	0.00183296
1.64001	-0.0185547
1.73999	0.00170898
1.84003	0.0588379
1.94	-0.000732422
2.04004	-0.0372725
2.14001	-0.0771484
2.23999	-0.124023
2.34003	-0.0998535
2.44	-0.0639648
2.54004	-0.0568185
2.64001	-0.0380859
2.73999	-0.0483398
2.84003	-0.0395508
2.94	-0.0390625
3.04004	-0.0348516
3.14001	0.00561523
3.23999	0.0212402
3.34003	0.0368652
3.44	0.0400391
3.54004	0.0759783
3.64001	0.0908203
3.73999	0.0883789
3.84003	0.0712891
3.94	0.064209
4.04004	0.0791402
4.14001	0.104004
4.23999	0.133789
4.34003	0.139893
4.44	0.154053
4.54004	0.14945
4.64001	0.161865
4.73999	0.169678
4.84003	0.181396
4.94	0.174316
5.04004	0.20022
5.14001	0.188477
5.23999	0.197021
5.34003	0.217285
5.44	0.20874
5.54004	0.212665
5.64001	0.208008
5.73999	0.189209
5.84003	0.197021
5.94	0.209473
6.04004	0.201683
6.14001	0.19873
6.23999	0.19458
6.34003	0.196289
6.44	0.209473
6.54004	0.217303
6.64001	0.2229
6.73999	0.23999
6.84003	0.253174
6.94	0.250977
7.04004	0.247819
7.14001	0.239258
7.23999	0.217285
7.34003	0.228271
7.44	0.211914
7.54004	0.209498
7.64001	0.215088
7.73999	0.21582
7.84003	0.210205
7.94	0.208008
8.04004	0.200944
8.14001	0.196289
8.23999	0.193848
8.34003	0.193115
8.44	0.19165
8.54004	0.17434
8.64001	0.185303
8.73999	0.181396
8.84003	0.181396
8.94	0.189941
9.04004	0.185315
9.14001	0.185303
9.23999	0.188477
9.34003	0.200928
9.44	0.204102
9.54004	0.208756
9.64001	0.213379
9.73999	0.239258
9.84003	0.233643
9.94	0.2229
10.04	0.233663
10.14	0.24707
10.24	0.255615
10.34	0.255615
10.44	0.263428
10.54	0.268083
10.64	0.273682
10.74	0.27124
10.84	0.27124
10.94	0.290771
11.04	0.290791
11.14	0.310303
11.24	0.30249
11.34	0.30249
11.44	0.322021
11.54	0.317394
11.64	0.310303
11.74	0.322021
11.84	0.323486
11.94	0.332275
12.04	0.318132
12.14	0.33374
12.24	0.322021
12.34	0.322021
12.44	0.337646
12.54	0.349375
12.64	0.346191
12.74	0.361084
12.84	0.372803
12.94	0.368164
13.04	0.35646
13.14	0.372803
13.24	0.377441
13.34	0.38916
13.44	0.392334
13.54	0.399424
13.64	0.387695
13.74	0.400146
13.84	0.424316
13.94	0.428223
14.04	0.423598
14.14	0.425293
14.24	0.414063
14.34	0.426758
14.44	0.436035
14.54	0.443122
14.64	0.433838
14.74	0.431396
14.84	0.419678
14.94	0.411865
15.04	0.42042
15.14	0.423584
15.24	0.431396
15.34	0.426758
15.44	0.439941
15.54	0.454111
15.64	0.45874
15.74	0.452393
15.84	0.454834
15.94	0.474365
16.04	0.468272
16.14	0.455566
16.24	0.443848
16.34	0.459473
16.44	0.450195
16.54	0.433852
16.64	0.440674
16.74	0.443115
16.84	0.429932
16.94	0.440674
17.04	0.433848
17.14	0.424316
17.24	0.419678
17.34	0.418945
17.44	0.421143
17.54	0.410415
17.64	0.419678
17.74	0.408691
17.84	0.408691
17.94	0.399414
18.04	0.400165
18.14	0.411865
18.24	0.419678
18.34	0.416504
18.44	0.402588
18.54	0.400162
18.64	0.41333
18.74	0.411133
18.84	0.407227
18.94	0.408691
19.04	0.411875
19.14	0.408691
19.24	0.399414
19.34	0.407227
19.44	0.404785
19.54	0.407237
19.64	0.404785
19.74	0.415039
19.84	0.423584
19.94	0.422852
20.04	0.432873
20.14	0.429932
20.24	0.439209
20.34	0.455566
20.44	0.450928
20.54	0.459479
20.64	0.450195
20.74	0.447754
20.84	0.453369
20.94	0.458008
21.04	0.452404
21.14	0.462646
21.24	0.458008
21.34	0.462646
21.44	0.455566
21.54	0.446301
21.64	0.450928
21.74	0.44165
21.84	0.428955
21.94	0.436035
22.04	0.431416
22.14	0.443115
22.24	0.437012
22.34	0.443848
22.44	0.42749
22.54	0.439225
22.64	0.450928
22.74	0.455566
22.84	0.461182
22.94	0.455566
23.04	0.446301
23.14	0.447754
23.24	0.443115
23.34	0.443115
23.44	0.431396
23.54	0.43141
23.64	0.438477
23.74	0.443848
23.84	0.450928
23.94	0.453369
24.04	0.452408
24.14	0.462646
24.24	0.474365
24.34	0.469727
24.44	0.454102
24.54	0.468034
24.64	0.482178
24.74	0.486816
24.84	0.484619
24.94	0.48999
25.04	0.47975
25.14	0.492432
25.24	0.483643
25.34	0.496338
25.44	0.503174
25.54	0.504156
25.64	0.498535
25.74	0.506348
25.84	0.511963
25.94	0.518066
26.04	0.501727
26.14	0.52124
26.24	0.516602
26.34	0.530518
26.44	0.543213
26.54	0.529064
26.64	0.537598
26.74	0.532959
26.84	0.547852
26.94	0.550049
27.04	0.559577
27.14	0.55249
27.24	0.540771
27.34	0.547852
27.44	0.55249
27.54	0.545422
27.64	0.555664
27.74	0.568848
27.84	0.564941
27.94	0.562744
28.04	0.560316
28.14	0.560303
28.24	0.564941
28.34	0.568848
28.44	0.562744
28.54	0.561789
28.64	0.579102
28.74	0.567383
28.84	0.572021
28.94	0.568848
29.04	0.551038
29.14	0.557129
29.24	0.564941
29.34	0.572021
29.44	0.570557
29.54	0.581313
29.64	0.579834
29.74	0.567383
29.84	0.573486
29.94	0.562744
30.04	0.568857
30.14	0.572021
30.24	0.579102
30.34	0.572021
30.44	0.57666
30.54	0.579106
30.64	0.572021
30.74	0.572021
30.84	0.567383
30.94	0.550049
31.04	0.539321
31.14	0.540771
31.24	0.553955
31.34	0.55249
31.44	0.544678
31.54	0.554939
31.64	0.54541
31.74	0.55249
31.84	0.548584
31.94	0.542236
32.04	0.554937
32.14	0.54541
32.24	0.547852
32.34	0.55249
32.44	0.536133
32.54	0.538342
32.64	0.5354
32.74	0.525879
32.84	0.547852
32.94	0.54541
33.04	0.5525
33.14	0.55249
33.24	0.560303
33.34	0.58374
33.44	0.575195
33.54	0.555678
33.64	0.56958
33.74	0.58374
33.84	0.586914
33.94	0.588379
34.04	0.598644
34.14	0.594727
34.24	0.60083
34.34	0.610352
34.44	0.611084
34.54	0.624279
34.64	0.625244
34.74	0.622803
34.84	0.642334
34.94	0.630615
35.04	0.622814
35.14	0.618896
35.24	0.642334
35.34	0.622803
35.44	0.625977
35.54	0.643814
35.64	0.645508
35.74	0.646973
35.84	0.633057
35.94	0.635254
36.04	0.637712
36.14	0.643799
36.24	0.640869
36.34	0.635254
36.44	0.622803
36.54	0.630628
36.64	0.634521
36.74	0.630615
36.84	0.642334
36.94	0.633789
37.04	0.64381
37.14	0.652588
37.24	0.63208
37.34	0.621338
37.44	0.639893
37.54	0.633062
37.64	0.627441
37.74	0.635254
37.84	0.649414
37.94	0.638428
38.04	0.642348
38.14	0.645508
38.24	0.63916
38.34	0.635254
38.44	0.649414
38.54	0.646982
38.64	0.633057
38.74	0.639893
38.84	0.645508
38.94	0.649414
39.04	0.654802
39.14	0.661865
39.24	0.669678
39.34	0.661865
39.44	0.682861
39.54	0.676043
39.64	0.686035
39.74	0.69165
39.84	0.702393
39.94	0.712646
40.04	0.711199
40.14	0.717285
40.24	0.712646
40.34	0.700928
40.44	0.717285
40.54	0.712665
40.64	0.719727
40.74	0.705566
40.84	0.719727
40.94	0.720459
41.04	0.712664
41.14	0.720459
41.24	0.729004
41.34	0.724365
41.44	0.719727
41.54	0.704845
41.64	0.696289
41.74	0.698486
41.84	0.711182
41.94	0.70874
42.04	0.710223
42.14	0.719727
42.24	0.724365
42.34	0.725098
42.44	0.739258
42.54	0.729025
42.64	0.742432
42.74	0.752441
42.84	0.763428
42.94	0.748535
43.04	0.747083
43.14	0.743896
43.24	0.763428
43.34	0.763428
43.44	0.769775
43.54	0.761007
43.64	0.774414
43.74	0.779785
43.84	0.774414
43.94	0.779785
44.04	0.771254
44.14	0.766602
44.24	0.77124
44.34	0.760986
44.44	0.781494
44.54	0.775886
44.64	0.770508
44.74	0.768066
44.84	0.774414
44.94	0.77832
45.04	0.768812
45.14	0.773682
45.24	0.780518
45.34	0.786133
45.44	0.79541
45.54	0.809583
45.64	0.807129
45.74	0.814209
45.84	0.813477
45.94	0.817383
46.04	0.834487
46.14	0.834473
46.24	0.845459
46.34	0.83374
46.44	0.841553
46.54	0.84547
46.64	0.840088
46.74	0.85083
46.84	0.848633
46.94	0.842285
47.04	0.85646
47.14	0.862549
47.24	0.863525
47.34	0.869629
47.44	0.864258
47.54	0.861091
47.64	0.861084
47.74	0.865723
47.84	0.868164
47.94	0.872803
48.04	0.862562
48.14	0.875244
48.24	0.862549
48.34	0.863525
48.44	0.861084
48.54	0.877448
48.64	0.868164
48.74	0.865723
48.84	0.872803
48.94	0.875977
49.04	0.877456
49.14	0.880615
49.24	0.887695
49.34	0.901611
49.44	0.890869
49.54	0.904807
49.64	0.919678
49.74	0.923584
49.84	0.943115
49.94	0.931396
50.04	0.931402
50.14	0.931396
50.24	0.938477
50.34	0.921143
50.44	0.918945
50.54	0.91969
50.64	0.923584
50.74	0.924316
50.84	0.933838
50.94	0.928955
51.04	0.935316
51.14	0.933838
51.24	0.924316
51.34	0.919678
51.44	0.931396
51.54	0.919692
51.64	0.936035
51.74	0.923584
51.84	0.922119
51.94	0.921143
52.04	0.922865
52.14	0.928223
52.24	0.926758
52.34	0.932861
52.44	0.933838
52.54	0.928242
52.64	0.938477
52.74	0.92749
52.84	0.92749
52.94	0.931396
53.04	0.928236
53.14	0.939209
53.24	0.954834
53.34	0.946289
53.44	0.947754
53.54	0.93849
53.64	0.932129
53.74	0.943115
53.84	0.950928
53.94	0.950928
54.04	0.943125
54.14	0.931396
54.24	0.943115
54.34	0.950928
54.44	0.943115
54.54	0.943125
54.64	0.939209
54.74	0.947754
54.84	0.946289
54.94	0.943115
55.04	0.931417
55.14	0.946289
55.24	0.940674
55.34	0.94165
55.44	0.940674
55.54	0.94166
55.64	0.936035
55.74	0.94458
55.84	0.933838
55.94	0.943115
56.04	0.943127
56.14	0.943115
56.24	0.950195
56.34	0.952393
56.44	0.946289
56.54	0.958023
56.64	0.960205
56.74	0.965088
56.84	0.963379
56.94	0.977539
57.04	0.971935
57.14	0.9729
57.24	0.975098
57.34	0.96582
57.44	0.975098
57.54	0.974371
57.64	0.974365
57.74	0.974365
57.84	0.968994
57.94	0.975098
58.04	0.975117
58.14	0.98999
58.24	0.990723
58.34	0.985352
58.44	0.989258
58.54	0.991468
58.64	0.989258
58.74	0.974365
58.84	0.970459
58.94	0.969727
59.04	0.952406
59.14	0.958008
59.24	0.96582
59.34	0.967285
59.44	0.96582
59.54	0.971935
59.64	0.9729
59.74	0.970459
59.84	0.952393
59.94	0.954102
60.04	0.962658
60.14	0.950928
60.24	0.939209
60.34	0.943115
60.44	0.938477
60.54	0.924339
60.64	0.939209
60.74	0.919678
60.84	0.916504
60.94	0.922119
61.04	0.913342
61.14	0.900146
61.24	0.904053
61.34	0.887695
61.44	0.872803
61.54	0.880625
61.64	0.880615
61.74	0.864258
61.84	0.88208
61.94	0.887695
62.04	0.889902
62.14	0.875977
62.24	0.883057
62.34	0.878174
62.44	0.875977
62.54	0.880627
62.64	0.88208
62.74	0.883057
62.84	0.88208
62.94	0.902588
63.04	0.896986
63.14	0.887695
63.24	0.892334
63.34	0.885254
63.44	0.892334
63.54	0.892344
63.64	0.887695
63.74	0.885254
63.84	0.892334
63.94	0.895508
64.04	0.89381
64.14	0.890869
64.24	0.880615
64.34	0.90332
64.44	0.897705
64.54	0.90407
64.64	0.908691
64.74	0.918945
64.84	0.918945
64.94	0.912598
65.04	0.926775
65.14	0.936035
65.24	0.946289
65.34	0.954102
65.44	0.971924
65.54	0.977554
65.64	0.982178
65.74	0.982178
65.84	0.991455
65.94	1.00415
66.04	1.01808
66.14	1.0166
66.24	1.02441
66.34	1.03052
66.44	1.02832
66.54	1.02125
66.64	1.0166
66.74	1.01416
66.84	1.0376
66.94	1.02515
67.04	1.03297
67.14	1.03296
67.24	1.04785
67.34	1.03296
67.44	1.04785
67.54	1.05006
67.64	1.05103
67.74	1.05322
67.84	1.06885
67.94	1.06274
68.04	1.06179
68.14	1.06738
68.24	1.06421
68.34	1.07202
68.44	1.08374
68.54	1.07204
68.64	1.09619
68.74	1.09863
68.84	1.09155
68.94	1.10327
69.04	1.10402
69.14	1.11035
69.24	1.09937
69.34	1.11572
69.44	1.11816
69.54	1.11109
69.64	1.11255
69.74	1.10889
69.84	1.10083
69.94	1.10181
70.04	1.11255
70.14	1.09863
70.24	1.11572
70.34	1.12671
70.44	1.12988
70.54	1.11891
70.64	1.13379
70.74	1.14697
70.84	1.13452
70.94	1.13062
71.04	1.13453
71.14	1.13062
71.24	1.1228
71.34	1.14551
71.44	1.13525
71.54	1.14235
71.64	1.15723
71.74	1.14697
71.84	1.15405
71.94	1.14233
72.04	1.16188
72.14	1.16187
72.24	1.15723
72.34	1.1665
72.44	1.15723
72.54	1.15162
72.64	1.15723
72.74	1.16187
72.84	1.17676
72.94	1.19067
73.04	1.18067
73.14	1.16187
73.24	1.17358
73.34	1.16504
73.44	1.1665
73.54	1.17677
73.64	1.17358
73.74	1.1665
73.84	1.1604
73.94	1.17114
74.04	1.16969
74.14	1.17358
74.24	1.17358
74.34	1.17358
74.44	1.1853
74.54	1.19629
74.64	1.1814
74.74	1.18286
74.84	1.17676
74.94	1.1853
75.04	1.18141
75.14	1.17822
75.24	1.19165
75.34	1.18213
75.44	1.17358
75.54	1.16505
75.64	1.16968
75.74	1.1626
75.84	1.16895
75.94	1.1665
76.04	1.16187
76.14	1.16187
76.24	1.16504
76.34	1.17114
76.44	1.17212
76.54	1.17432
76.64	1.16333
76.74	1.17676
76.84	1.1853
76.94	1.17993
77.04	1.16651
77.14	1.14697
77.24	1.14087
77.34	1.13208
77.44	1.13525
77.54	1.1565
77.64	1.14697
77.74	1.13452
77.84	1.13062
77.94	1.13452
78.04	1.12282
78.14	1.12988
78.24	1.1189
78.34	1.1189
78.44	1.13379
78.54	1.13209
78.64	1.12744
78.74	1.13306
78.84	1.13843
78.94	1.15479
79.04	1.15407
79.14	1.15405
79.24	1.15723
79.34	1.15869
79.44	1.16187
79.54	1.17213
79.64	1.1665
79.74	1.15869
79.84	1.17358
79.94	1.16504
80.04	1.18141
80.14	1.17358
80.24	1.17358
80.34	1.16968
80.44	1.16187
80.54	1.17359
80.64	1.16187
80.74	1.17041
80.84	1.17358
80.94	1.18384
81.04	1.17433
81.14	1.19312
81.24	1.18848
81.34	1.18604
81.44	1.19312
81.54	1.19312
81.64	1.19312
81.74	1.19165
81.84	1.18677
81.94	1.17676
82.04	1.17434
82.14	1.18848
82.24	1.17432
82.34	1.18848
82.44	1.17432
82.54	1.17823
82.64	1.17212
82.74	1.16968
82.84	1.15015
82.94	1.15479
83.04	1.15724
83.14	1.15942
83.24	1.16431
83.34	1.14233
83.44	1.13208
83.54	1.13307
83.64	1.13062
83.74	1.13452
83.84	1.13062
83.94	1.13525
84.04	1.14234
84.14	1.14941
84.24	1.14307
84.34	1.14941
84.44	1.13843
84.54	1.14235
84.64	1.15015
84.74	1.14233
84.84	1.15015
84.94	1.1665
85.04	1.16505
85.14	1.16187
85.24	1.1626
85.34	1.17358
85.44	1.16504
85.54	1.1814
85.64	1.1665
85.74	1.16187
85.84	1.16187
85.94	1.16187
86.04	1.16188
86.14	1.1604
86.24	1.16333
86.34	1.16187
86.44	1.17041
86.54	1.16895
86.64	1.16968
86.74	1.17358
86.84	1.19312
86.94	1.19629
87.04	1.19313
87.14	1.20093
87.24	1.20093
87.34	1.20874
87.44	1.2251
87.54	1.2361
87.64	1.23218
87.74	1.23682
87.84	1.24243
87.94	1.23999
88.04	1.24
88.14	1.2439
88.24	1.23682
88.34	1.23999
88.44	1.23535
88.54	1.23684
88.64	1.26343
88.74	1.26416
88.84	1.27051
88.94	1.27124
89.04	1.26344
89.14	1.2627
89.24	1.27905
89.34	1.27271
89.44	1.27832
89.54	1.28297
89.64	1.2876
89.74	1.3064
89.84	1.29004
89.94	1.29077
90.04	1.29786
90.14	1.29541
90.24	1.30884
90.34	1.31958
90.44	1.32666
90.54	1.33228
90.64	1.32666
90.74	1.32983
90.84	1.35645
90.94	1.34229
91.04	1.35011
91.14	1.35181
91.24	1.35083
91.34	1.34863
91.44	1.34473
91.54	1.3611
91.64	1.35083
91.74	1.34399
91.84	1.34937
91.94	1.37036
92.04	1.36354
92.14	1.3728
92.24	1.36572
92.34	1.36108
92.44	1.37598
92.54	1.37746
92.64	1.39233
92.74	1.39233
92.84	1.38452
92.94	1.39697
93.04	1.3987
93.14	1.40869
93.24	1.39233
93.34	1.40088
93.44	1.3877
93.54	1.40406
93.64	1.39551
93.74	1.39233
93.84	1.40015
93.94	1.40479
94.04	1.41651
94.14	1.41431
94.24	1.40161
94.34	1.41431
94.44	1.39697
94.54	1.40016
94.64	1.3877
94.74	1.3728
94.84	1.38062
94.94	1.38062
95.04	1.36891
95.14	1.3728
95.24	1.37036
95.34	1.37524
95.44	1.36572
95.54	1.35328
95.64	1.35181
95.74	1.34302
95.84	1.34009
95.94	1.33911
96.04	1.34156
96.14	1.34546
96.24	1.34473
96.34	1.354
96.44	1.36499
96.54	1.35328
96.64	1.34155
96.74	1.34009
96.84	1.34302
96.94	1.3252
97.04	1.32203
97.14	1.31494
97.24	1.31421
97.34	1.31348
97.44	1.32666
97.54	1.32911
97.64	1.31177
97.74	1.31274
97.84	1.29858
97.94	1.30713
98.04	1.30567
98.14	1.3103
98.24	1.32202
98.34	1.3313
98.44	1.33691
98.54	1.34864
98.64	1.33447
98.74	1.34155
98.84	1.35645
98.94	1.35083
99.04	1.34084
99.14	1.34937
99.24	1.36816
99.34	1.35718
99.44	1.36255
99.54	1.37599
99.64	1.3877
99.74	1.38525
99.84	1.40479
99.94	1.40723
100.04	1.41506
100.14	1.42896
100.24	1.43384
100.34	1.44385
100.44	1.45093
100.54	1.44776
100.64	1.44312
100.74	1.46582
100.84	1.44775
100.94	1.4502
101.04	1.45558
101.14	1.46973
101.24	1.46338
101.34	1.46973
101.44	1.48535
101.54	1.47902
101.64	1.48682
101.74	1.50024
101.84	1.50317
101.94	1.50879
102.04	1.51417
102.14	1.50879
102.24	1.4978
102.34	1.47827
102.44	1.48218
102.54	1.49463
102.64	1.48608
102.74	1.47437
102.84	1.46582
102.94	1.47192
103.04	1.46974
103.14	1.47046
103.24	1.47437
103.34	1.45801
103.44	1.47046
103.54	1.48219
103.64	1.46582
103.74	1.46021
103.84	1.46582
103.94	1.47046
104.04	1.47511
104.14	1.47437
104.24	1.45801
104.34	1.45557
104.44	1.48071
104.54	1.47975
104.64	1.46899
104.74	1.45557
104.84	1.46338
104.94	1.48218
105.04	1.48219
105.14	1.4939
105.24	1.47754
105.34	1.47192
105.44	1.48608
105.54	1.49635
105.64	1.48999
105.74	1.49854
105.84	1.48218
105.94	1.47754
106.04	1.48683
106.14	1.50562
106.24	1.49854
106.34	1.5166
106.44	1.52515
106.54	1.53296
106.64	1.52197
106.74	1.52832
106.84	1.54468
106.94	1.53687
107.04	1.53615
107.14	1.54395
107.24	1.54224
107.34	1.55566
107.44	1.57983
107.54	1.5962
107.64	1.60645
107.74	1.59619
107.84	1.60327
107.94	1.61426
108.04	1.61817
108.14	1.60864
108.24	1.62134
108.34	1.62354
108.44	1.63062
108.54	1.61892
108.64	1.63062
108.74	1.63208
108.84	1.64478
108.94	1.63989
109.04	1.65724
109.14	1.64941
109.24	1.65405
109.34	1.65015
109.44	1.65723
109.54	1.63991
109.64	1.64697
109.74	1.64087
109.84	1.65479
109.94	1.66504
110.04	1.67042
110.14	1.66187
110.24	1.67285
110.34	1.69385
110.44	1.70093
110.54	1.70094
110.64	1.70801
110.74	1.68921
110.84	1.69775
110.94	1.70093
111.04	1.70875
111.14	1.69629
111.24	1.69458
111.34	1.69629
111.44	1.71265
111.54	1.70094
111.64	1.69312
111.74	1.68921
111.84	1.70093
111.94	1.70093
112.04	1.70802
112.14	1.7041
112.24	1.71338
112.34	1.72192
112.44	1.73218
112.54	1.74244
112.64	1.729
112.74	1.73218
112.84	1.73218
112.94	1.73218
113.04	1.73683
113.14	1.73926
113.24	1.72754
113.34	1.72827
113.44	1.73682
113.54	1.72438
113.64	1.73218
113.74	1.71265
113.84	1.72046
113.94	1.72046
114.04	1.71729
114.14	1.71655
114.24	1.71973
114.34	1.71265
114.44	1.71265
114.54	1.70411
114.64	1.70557
114.74	1.69775
114.84	1.70483
114.94	1.7002
115.04	1.68458
115.14	1.69385
115.24	1.68994
115.34	1.67676
115.44	1.67676
115.54	1.67823
115.64	1.67822
115.74	1.67676
115.84	1.67676
115.94	1.6626
116.04	1.68141
116.14	1.6814
116.24	1.69385
116.34	1.68848
116.44	1.69312
116.54	1.67676
116.64	1.65942
116.74	1.67676
116.84	1.67432
116.94	1.68848
117.04	1.67677
117.14	1.68286
117.24	1.68457
117.34	1.68457
117.44	1.70166
117.54	1.71582
117.64	1.69775
117.74	1.71729
117.84	1.72046
117.94	1.72437
118.04	1.72438
118.14	1.73535
118.24	1.73682
118.34	1.71973
118.44	1.7251
118.54	1.74318
118.64	1.74854
118.74	1.75171
118.84	1.76343
118.94	1.76196
119.04	1.75709
119.14	1.76343
119.24	1.78149
119.34	1.7915
119.44	1.79932
119.54	1.79542
119.64	1.80176
119.74	1.80566
119.84	1.80249
119.94	1.80713
120.04	1.82203
120.14	1.8252
120.24	1.82666
120.34	1.82666
120.44	1.82129
120.54	1.80568
120.64	1.82349
120.74	1.81738
120.84	1.81421
120.94	1.81348
121.04	1.81886
121.14	1.81494
121.24	1.81738
121.34	1.84619
121.44	1.83691
121.54	1.84156
121.64	1.85645
121.74	1.83838
121.84	1.82983
121.94	1.83691
122.04	1.83766
122.14	1.854
122.24	1.86182
122.34	1.85645
122.44	1.87744
122.54	1.87916
122.64	1.88525
122.74	1.88062
122.84	1.87744
122.94	1.86816
123.04	1.88062
123.14	1.87598
123.24	1.88989
123.34	1.90088
123.44	1.89941
123.54	1.89552
123.64	1.90161
123.74	1.90259
123.84	1.89697
123.94	1.91187
124.04	1.91505
124.14	1.92041
124.24	1.92212
124.34	1.90942
124.44	1.90723
124.54	1.9048
124.64	1.90723
124.74	1.90015
124.84	1.92114
124.94	1.93066
125.04	1.92213
125.14	1.92114
125.24	1.9353
125.34	1.91895
125.44	1.91504
125.54	1.92115
125.64	1.92358
125.74	1.92358
125.84	1.92358
125.94	1.91895
126.04	1.90016
126.14	1.90015
126.24	1.91504
126.34	1.90479
126.44	1.90015
126.54	1.91188
126.64	1.91187
126.74	1.90332
126.84	1.90479
126.94	1.89697
127.04	1.91187
127.14	1.90259
127.24	1.90479
127.34	1.90869
127.44	1.90723
127.54	1.89235
127.64	1.90479
127.74	1.89551
127.84	1.91187
127.94	1.90869
128.04	1.89235
128.14	1.89551
128.24	1.90723
128.34	1.9126
128.44	1.91187
128.54	1.92359
128.64	1.90796
128.74	1.90869
128.84	1.89551
128.94	1.90015
129.04	1.91188
129.14	1.90405
129.24	1.90161
129.34	1.89624
129.44	1.90723
129.54	1.91187
129.64	1.90723
129.74	1.90869
129.84	1.91504
129.94	1.92358
130.04	1.92433
130.14	1.92822
130.24	1.92676
130.34	1.93604
130.44	1.94238
130.54	1.9314
130.64	1.92358
130.74	1.9314
130.84	1.91968
130.94	1.92041
131.04	1.91895
131.14	1.91187
131.24	1.90723
131.34	1.90942
131.44	1.92212
131.54	1.9314
131.64	1.92114
131.74	1.92358
131.84	1.91577
131.94	1.91187
132.04	1.91114
132.14	1.90332
132.24	1.90869
132.34	1.90405
132.44	1.90015
132.54	1.89234
132.64	1.89551
132.74	1.89551
132.84	1.89307
132.94	1.89697
133.04	1.90015
133.14	1.91187
133.24	1.91187
133.34	1.90088
133.44	1.88452
133.54	1.90406
133.64	1.91187
133.74	1.90723
133.84	1.89941
133.94	1.90015
134.04	1.89698
134.14	1.90015
134.24	1.90088
134.34	1.90723
134.44	1.91895
134.54	1.90016
134.64	1.90796
134.74	1.91333
134.84	1.91187
134.94	1.91113
135.04	1.91505
135.14	1.91895
135.24	1.90796
135.34	1.92114
135.44	1.91895
135.54	1.91505
135.64	1.9126
135.74	1.91187
135.84	1.90405
135.94	1.89697
136.04	1.90405
136.14	1.87598
136.24	1.8728
136.34	1.88208
136.44	1.89478
136.54	1.90016
136.64	1.90405
136.74	1.92358
136.84	1.91187
136.94	1.91968
137.04	1.91188
137.14	1.90088
137.24	1.89551
137.34	1.8877
137.44	1.88525
137.54	1.89234
137.64	1.89307
137.74	1.91187
137.84	1.92358
137.94	1.90723
138.04	1.9087
138.14	1.9104
138.24	1.9165
138.34	1.91187
138.44	1.91187
138.54	1.91188
138.64	1.92432
138.74	1.9314
138.84	1.93384
138.94	1.93213
139.04	1.93995
139.14	1.9314
139.24	1.93848
139.34	1.93286
139.44	1.94165
139.54	1.93141
139.64	1.93921
139.74	1.94312
[truncated: 12,524 more rows]
