# Supplementary material for: Small RNA‐binding protein RapZ mediates cell envelope precursor sensing and signaling in Escherichia coli
Source: EMBO J. 2020 Feb 17;39(6):e103848. doi: 10.15252/embj.2019103848 (PMC7073468; doi:10.15252/embj.2019103848)
Supplement: Supplementary file 5 — Source Data for Figure 1 [file EMBJ-39-e103848-s003.zip › embj2019103848-SourceDataForFigure1/Source_data_Fig_1C_SPR_RapZ_CTD+GlcN6P.xlsx]

## Sheet: RapZ C
Cycle: 20 GlcN6P_X	Cycle: 20 GlcN6P_Y
-60.06	-0.309814
-59.96	-0.320801
-59.86	-0.305969
-59.76	-0.368462
-59.66	-0.383301
-59.56	-0.344971
-59.46	-0.322266
-59.36	-0.341866
-59.26	-0.344315
-59.16	-0.325439
-59.06	-0.325439
-58.96	-0.337158
-58.86	-0.324783
-58.76	-0.325508
-58.66	-0.322266
-58.56	-0.333984
-58.46	-0.336426
-58.36	-0.35041
-58.26	-0.348213
-58.16	-0.36377
-58.06	-0.380859
-57.96	-0.387207
-57.86	-0.363846
-57.76	-0.361397
-57.66	-0.380859
-57.56	-0.375488
-57.46	-0.350342
-57.36	-0.336494
-57.26	-0.352852
-57.16	-0.348877
-57.06	-0.383301
-56.96	-0.407471
-56.86	-0.407539
-56.76	-0.434151
-56.66	-0.467529
-56.56	-0.45752
-56.46	-0.494141
-56.36	-0.450531
-56.26	-0.324814
-56.16	0.124512
-56.06	-0.310547
-55.96	-0.317627
-55.86	-0.376274
-55.76	-0.361404
-55.66	-0.42627
-55.56	-0.474609
-55.46	-0.492676
-55.36	-0.512268
-55.26	-0.541069
-55.16	-0.590332
-55.06	-0.587891
-54.96	-0.564453
-54.86	-0.563797
-54.76	-0.559883
-54.66	-0.543457
-54.56	-0.528564
-54.46	-0.528564
-54.36	-0.528633
-54.26	-0.477859
-54.16	-0.438721
-54.06	-0.446533
-53.96	-0.400391
-53.86	-0.388008
-53.76	-0.336494
-53.66	-0.310547
-53.56	-0.282471
-53.46	-0.270752
-53.36	-0.290352
-53.26	-0.231758
-53.16	-0.243408
-53.06	-0.251221
-52.96	-0.372314
-52.86	-0.341141
-52.76	-0.316956
-52.66	-0.290283
-52.56	-0.282471
-52.46	-0.290283
-52.36	-0.287178
-52.26	-0.270821
-52.16	-0.258301
-52.06	-0.247314
-51.96	-0.302002
-51.86	-0.278625
-51.76	-0.31768
-51.66	-0.348877
-51.56	-0.348877
-51.46	-0.391846
-51.36	-0.391907
-51.26	-0.438766
-51.16	-0.458252
-51.06	-0.489502
-50.96	-0.520752
-50.86	-0.540344
-50.76	-0.540344
-50.66	-0.579346
-50.56	-0.567627
-50.46	-0.559814
-50.36	-0.543518
-50.26	-0.560608
-50.16	-0.528564
-50.06	-0.528564
-49.96	-0.513672
-49.86	-0.501289
-49.76	-0.501282
-49.66	-0.519287
-49.56	-0.497314
-49.46	-0.477783
-49.36	-0.451973
-49.26	-0.411446
-49.16	-0.391846
-49.06	-0.402832
-48.96	-0.42627
-48.86	-0.407532
-48.76	-0.392639
-48.66	-0.314453
-48.56	-0.294189
-48.46	-0.290283
-48.36	-0.277897
-48.26	-0.266907
-48.16	-0.290283
-48.06	-0.309814
-47.96	-0.227783
-47.86	-0.262989
-47.76	-0.298153
-47.66	-0.399658
-47.56	-0.445801
-47.46	-0.516846
-47.36	-0.482464
-47.26	-0.509087
-47.16	-0.559814
-47.06	-0.520752
-46.96	-0.477783
-46.86	-0.500542
-46.76	-0.497379
-46.66	-0.459717
-46.56	-0.462158
-46.46	-0.458252
-46.36	-0.462215
-46.26	-0.442684
-46.16	-0.445801
-46.06	-0.399658
-45.96	-0.443359
-45.86	-0.489552
-45.76	-0.480282
-45.66	-0.473877
-45.56	-0.477783
-45.46	-0.477783
-45.36	-0.51836
-45.26	-0.501278
-45.16	-0.528564
-45.06	-0.547363
-44.96	-0.548096
-44.86	-0.543514
-44.76	-0.555962
-44.66	-0.494141
-44.56	-0.466064
-44.46	-0.494141
-44.36	-0.528618
-44.26	-0.520813
-44.16	-0.523926
-44.06	-0.492676
-43.96	-0.501953
-43.86	-0.540337
-43.76	-0.540337
-43.66	-0.520752
-43.56	-0.520752
-43.46	-0.516113
-43.36	-0.47784
-43.26	-0.458309
-43.16	-0.446533
-43.06	-0.458252
-42.96	-0.451172
-42.86	-0.426331
-42.76	-0.400452
-42.66	-0.427002
-42.56	-0.414551
-42.46	-0.415283
-42.36	-0.380924
-42.26	-0.368469
-42.16	-0.353516
-42.06	-0.348877
-41.96	-0.320068
-41.86	-0.345016
-41.76	-0.34502
-41.66	-0.338623
-41.56	-0.352783
-41.46	-0.372314
-41.36	-0.391895
-41.26	-0.386532
-41.16	-0.427002
-41.06	-0.454346
-40.96	-0.439453
-40.86	-0.466846
-40.76	-0.430973
-40.66	-0.430908
-40.56	-0.437988
-40.46	-0.438721
-40.36	-0.44268
-40.26	-0.461475
-40.16	-0.462891
-40.06	-0.469971
-39.96	-0.465332
-39.86	-0.489552
-39.76	-0.490292
-39.66	-0.516113
-39.56	-0.533203
-39.46	-0.528564
-39.36	-0.525448
-39.26	-0.540337
-39.16	-0.552002
-39.06	-0.55127
-38.96	-0.535645
-38.86	-0.516899
-38.76	-0.536427
-38.66	-0.533203
-38.56	-0.533203
-38.46	-0.532471
-38.36	-0.516167
-38.26	-0.523975
-38.16	-0.494141
-38.06	-0.481689
-37.96	-0.455078
-37.86	-0.462212
-37.76	-0.465385
-37.66	-0.419189
-37.56	-0.404297
-37.46	-0.390381
-37.36	-0.387989
-37.26	-0.392632
-37.16	-0.380127
-37.06	-0.395752
-36.96	-0.406738
-36.86	-0.399712
-36.76	-0.397266
-36.66	-0.411377
-36.56	-0.411377
-36.46	-0.411377
-36.36	-0.453663
-36.26	-0.438046
-36.16	-0.419189
-36.06	-0.443359
-35.96	-0.438721
-35.86	-0.407528
-35.76	-0.419239
-35.66	-0.450439
-35.56	-0.427002
-35.46	-0.419189
-35.36	-0.419239
-35.26	-0.388
-35.16	-0.384766
-35.06	-0.371582
-34.96	-0.375488
-34.86	-0.348927
-34.76	-0.353561
-34.66	-0.33252
-34.56	-0.337158
-34.46	-0.329346
-34.36	-0.341846
-34.26	-0.360641
-34.16	-0.344238
-34.06	-0.314453
-33.96	-0.305176
-33.86	-0.263733
-33.76	-0.259087
-33.66	-0.251953
-33.56	-0.251221
-33.46	-0.249756
-33.36	-0.22784
-33.26	-0.224663
-33.16	-0.244141
-33.06	-0.243408
-32.96	-0.270752
-32.86	-0.300587
-32.76	-0.31768
-32.66	-0.353516
-32.56	-0.387939
-32.46	-0.365234
-32.36	-0.402882
-32.26	-0.402885
-32.16	-0.384766
-32.06	-0.368408
-31.96	-0.376221
-31.86	-0.360645
-31.76	-0.341118
-31.66	-0.356689
-31.56	-0.348877
-31.46	-0.317627
-31.36	-0.337204
-31.26	-0.30669
-31.16	-0.313721
-31.06	-0.312988
-30.96	-0.324707
-30.86	-0.311327
-30.76	-0.30987
-30.66	-0.305176
-30.56	-0.302002
-30.46	-0.298096
-30.36	-0.334028
-30.26	-0.33794
-30.16	-0.351318
-30.06	-0.341064
-29.96	-0.348877
-29.86	-0.356741
-29.76	-0.356745
-29.66	-0.341064
-29.56	-0.33252
-29.46	-0.337158
-29.36	-0.341846
-29.26	-0.314508
-29.16	-0.309814
-29.06	-0.270752
-28.96	-0.270752
-28.86	-0.261522
-28.76	-0.259815
-28.66	-0.278564
-28.56	-0.287109
-28.46	-0.270752
-28.36	-0.270807
-28.26	-0.254448
-28.16	-0.254395
-28.06	-0.266846
-27.96	-0.286377
-27.86	-0.286427
-27.76	-0.3106
-27.66	-0.294922
-27.56	-0.290283
-27.46	-0.306641
-27.36	-0.316944
-27.26	-0.321579
-27.16	-0.344238
-27.06	-0.355957
-26.96	-0.337158
-26.86	-0.33013
-26.76	-0.325485
-26.66	-0.306641
-26.56	-0.324707
-26.46	-0.337158
-26.36	-0.344288
-26.26	-0.364544
-26.16	-0.373047
-26.06	-0.380127
-25.96	-0.376221
-25.86	-0.353571
-25.76	-0.363817
-25.66	-0.404297
-25.56	-0.411377
-25.46	-0.387939
-25.36	-0.40288
-25.26	-0.368462
-25.16	-0.356689
-25.06	-0.361328
-24.96	-0.380127
-24.86	-0.34429
-24.76	-0.356735
-24.66	-0.361328
-24.56	-0.360596
-24.46	-0.360596
-24.36	-0.371634
-24.26	-0.384815
-24.16	-0.399658
-24.06	-0.399658
-23.96	-0.387207
-23.86	-0.365282
-23.76	-0.387983
-23.66	-0.399658
-23.56	-0.388672
-23.46	-0.352783
-23.36	-0.34429
-23.26	-0.36845
-23.16	-0.360596
-23.06	-0.341064
-22.96	-0.298096
-22.86	-0.283255
-22.76	-0.293505
-22.66	-0.270752
-22.56	-0.251221
-22.46	-0.239502
-22.36	-0.259079
-22.26	-0.273968
-22.16	-0.266846
-22.06	-0.255127
-21.96	-0.266846
-21.86	-0.29814
-21.76	-0.317669
-21.66	-0.309814
-21.56	-0.325439
-21.46	-0.368408
-21.36	-0.376263
-21.26	-0.384811
-21.16	-0.375488
-21.06	-0.356689
-20.96	-0.368408
-20.86	-0.388712
-20.76	-0.375541
-20.66	-0.407471
-20.56	-0.387939
-20.46	-0.348877
-20.36	-0.286435
-20.26	-0.286426
-20.16	-0.247314
-20.06	-0.247314
-19.96	-0.224609
-19.86	-0.205132
-19.76	-0.153623
-19.66	-0.122314
-19.56	-0.0910645
-19.46	-0.0910645
-19.36	-0.0793924
-19.26	-0.0896406
-19.16	-0.0793457
-19.06	-0.0957031
-18.96	-0.0793457
-18.86	-0.0598574
-18.76	-0.0403271
-18.66	-0.0480957
-18.56	-0.0551758
-18.46	-0.0644531
-18.36	-0.0395975
-18.26	-0.0300741
-18.16	-0.0129395
-18.06	0.0307617
-17.96	0.00732422
-17.86	-0.0403166
-17.76	-0.0605869
-17.66	-0.0864258
-17.56	-0.098877
-17.46	-0.0871582
-17.36	-0.0957432
-17.26	-0.0911083
-17.16	-0.098877
-17.06	-0.0825195
-16.96	-0.0871582
-16.86	-0.0317888
-16.76	-0.0378847
-16.66	-0.0285645
-16.56	-0.0285645
-16.46	-0.0356445
-16.36	-0.0286064
-16.26	-0.0215311
-16.16	-0.0090332
-16.06	-0.020752
-15.96	-0.0136719
-15.86	-0.0435047
-15.76	-0.0207996
-15.66	-0.0090332
-15.56	0.010498
-15.46	-0.00439453
-15.36	0.0136218
-15.26	0.0175242
-15.16	0.0183105
-15.06	0.0644531
-14.96	0.119873
-14.86	0.0651498
-14.76	0.0814986
-14.66	0.0776367
-14.56	0.0495605
-14.46	0.0183105
-14.36	0.025342
-14.26	0.0104575
-14.16	-0.0285645
-14.06	-0.020752
-13.96	-0.043457
-13.86	-0.0435014
-13.76	-0.00517797
-13.66	-0.036377
-13.56	-0.0332031
-13.46	-0.00585938
-13.36	-0.00126505
-13.26	0.0104551
-13.16	0.0151367
-13.06	0.00732422
-12.96	-0.0136719
-12.86	-0.0122499
-12.76	-0.0215187
-12.66	-0.0402832
-12.56	-0.0285645
-12.46	-0.0285645
-12.36	-0.0286036
-12.26	-0.0286038
-12.16	-0.0285645
-12.06	-0.043457
-11.96	-0.067627
-11.86	-0.0527818
-11.76	-0.0332463
-11.66	-0.0551758
-11.56	-0.0480957
-11.46	-0.0136719
-11.36	-0.00126719
-11.26	-0.00126004
-11.16	0.00732422
-11.06	0.0222168
-10.96	0.0808105
-10.86	0.0644093
-10.76	0.0612336
-10.66	0.0378418
-10.56	0.041748
-10.46	0.041748
-10.36	0.0190001
-10.26	0.0150995
-10.16	0.010498
-10.06	0.0129395
-9.95999	0.0183105
-9.86002	0.0299888
-9.76001	0.0587912
-9.66	0.0534668
-9.56	0.0644531
-9.45999	0.0808105
-9.36002	0.0729597
-9.26001	0.0690539
-9.16	0.0644531
-9.06	0.065918
-8.95999	0.0690918
-8.86002	0.0854087
-8.76001	0.0495286
-8.66	0.041748
-8.56	0.0129395
-8.45999	0.0183105
-8.36002	0.0268126
-8.26001	0.0253513
-8.16	0.041748
-8.06	0.0222168
-7.95999	0.0065918
-7.86002	-0.00442815
-7.76001	-0.00907564
-7.66	0.00976563
-7.56	0.00341797
-7.45999	-0.00195313
-7.36002	-0.043488
-7.26001	-0.0417788
-7.16	0.00732422
-7.06	0.0861816
-6.95999	0.0651855
-6.86002	0.0378108
-6.76001	0.0495248
-6.66	0.0307617
-6.56	-0.0981445
-6.45999	0.291748
-6.36002	0.123491
-6.26001	0.818676
-6.16	-1.15283
-6.06	-0.320068
-5.95999	0.513672
-5.86002	-0.371348
-5.76001	-0.248073
-5.66	-0.132568
-5.56	-0.146484
-5.45999	-0.180908
-5.36002	-0.0957198
-5.26001	-0.0903502
-5.16	-0.0871582
-5.06	-0.0527344
-4.95999	-0.0466309
-4.86002	-0.0183272
-4.76001	0.0346427
-4.66	0.0300293
-4.56	0.0808105
-4.45999	0.0761719
-4.36002	0.0424662
-4.26001	0.0566192
-4.16	0.0495605
-4.06	0.0698242
-3.95999	0.057373
-3.86002	0.0612497
-3.76001	0.0488186
-3.66	0.0378418
-3.56	0.0471191
-3.45999	0.0253906
-3.36002	0.0300169
-3.26001	0.045639
-3.16	0.0737305
-3.06	0.0581055
-2.95999	0.00976563
-2.86002	-0.00122786
-2.76001	0.0151162
-2.66	-0.00268555
-2.56	-0.0239258
-2.45999	-0.0402832
-2.36002	0.198718
-2.26001	0.527215
-2.16	-0.51123
-2.06	-0.722168
-1.95999	0.245605
-1.86002	0.197181
-1.76001	0.0555801
-1.66	0.036377
-1.56	0.0332031
-1.45999	0.026123
-1.36002	0.125182
-1.26001	-0.0655069
-1.16	-0.24585
-1.06	0.905029
-0.959991	0.555908
-0.860016	0.648252
-0.76001	0.479329
-0.660004	0.447266
-0.559998	0.355957
-0.459991	0.0253906
-0.360016	-0.192054
-0.26001	0.0486155
-0.160004	0.0644531
-0.0599976	0.00976563
0.0400085	-0.27002
0.139984	-0.272641
0.23999	0.0433035
0.339996	0.799561
0.440002	-0.0839844
0.540009	-0.138672
0.639984	-0.144876
0.73999	0.200312
0.839996	0.101807
0.940002	-0.0197754
1.04001	-0.0217285
1.13998	-0.0069046
1.23999	0.0316687
1.34	0.0283203
1.44	0.0222168
1.54001	0.0644531
1.63998	0.0822191
1.73999	0.118838
1.84	0.0957031
1.94	0.139404
2.04001	0.162842
2.13998	0.170603
2.23999	0.185495
2.34	0.194824
2.44	0.197266
2.54001	0.213623
2.63998	0.204298
2.73999	0.237742
2.84	0.255859
2.94	0.300293
3.04001	0.318359
3.13998	0.322964
3.23999	0.354936
3.34	0.369141
3.44	0.38623
3.54001	0.396484
3.63998	0.440143
3.73999	0.444787
3.84	0.479248
3.94	0.544922
4.04001	0.576172
4.13998	0.585415
4.23999	0.569054
4.34	0.580811
4.44	0.616699
4.54001	0.602783
4.63998	0.62447
4.73999	0.651083
4.84	0.647949
4.94	0.657471
5.04001	0.679932
5.13998	0.682335
5.23999	0.694057
5.34	0.697266
5.44	0.694824
5.54001	0.674561
5.63998	0.696495
5.73999	0.682337
5.84	0.706543
5.94	0.694092
6.04001	0.716797
6.13998	0.721399
6.23999	0.721395
6.34	0.713623
6.44	0.721436
6.54001	0.740967
6.63998	0.788536
6.73999	0.794153
6.84	0.800293
6.94	0.798828
7.04001	0.794922
7.13998	0.765112
7.23999	0.804159
7.34	0.833252
7.44	0.850342
7.54001	0.881592
7.63998	0.901081
7.73999	0.920616
7.84	0.944824
7.94	0.947266
8.04001	0.951904
8.13998	0.983112
8.23999	1.01046
8.34	0.987793
8.44	0.978516
8.54001	0.982422
8.63998	0.980682
8.73999	0.965305
8.84	0.949463
8.94	0.924561
9.04001	0.900391
9.13998	0.882298
9.23999	0.89645
9.34	0.916748
9.44	0.933105
9.54001	0.958984
9.63998	0.933073
9.73999	0.963587
9.84	0.978516
9.94	0.987061
10.04	0.998047
10.14	1.01974
10.24	1.03
10.34	1.05664
10.44	1.04492
10.54	1.08691
10.64	1.11446
10.74	1.12692
10.84	1.12451
10.94	1.1394
11.04	1.15894
11.14	1.17844
11.24	1.17062
11.34	1.18237
11.44	1.17383
11.54	1.18701
11.64	1.16281
11.74	1.1362
11.84	1.14185
11.94	1.11206
12.04	1.08936
12.14	1.06833
12.24	1.08078
12.34	1.07764
12.44	1.08081
12.54	1.07617
12.64	1.05735
12.74	1.06588
12.84	1.11523
12.94	1.14722
13.04	1.17065
13.14	1.20187
13.24	1.21359
13.34	1.21899
13.44	1.23877
13.54	1.25024
13.64	1.25266
13.74	1.29171
13.84	1.32153
13.94	1.31274
14.04	1.30347
14.14	1.30661
14.24	1.28708
14.34	1.29956
14.44	1.2832
14.54	1.32056
14.64	1.34249
14.74	1.35885
14.84	1.35278
14.94	1.33545
15.04	1.34253
15.14	1.34958
15.24	1.32761
15.34	1.33789
15.44	1.28394
15.54	1.28003
15.64	1.2988
15.74	1.29953
15.84	1.30811
15.94	1.31836
16.04	1.29639
16.14	1.29172
16.24	1.27927
16.34	1.31909
16.44	1.31128
16.54	1.33081
16.64	1.31516
16.74	1.27536
16.84	1.27759
16.94	1.24805
17.04	1.21362
17.14	1.22922
17.24	1.23312
17.34	1.22144
17.44	1.19019
17.54	1.21436
17.64	1.25265
17.74	1.25901
17.84	1.31201
17.94	1.33081
18.04	1.3667
18.14	1.37301
18.24	1.37765
18.34	1.37842
18.44	1.42773
18.54	1.4519
18.64	1.47604
18.74	1.4902
18.84	1.49561
18.94	1.48633
19.04	1.5105
19.14	1.51047
19.24	1.53
19.34	1.53003
19.44	1.56592
19.54	1.58008
19.64	1.57224
19.74	1.55735
19.84	1.56274
19.94	1.56689
20.04	1.59473
20.14	1.59958
20.24	1.60032
20.34	1.61987
20.44	1.6355
20.54	1.6355
20.64	1.59568
20.74	1.59396
20.84	1.60278
20.94	1.62451
21.04	1.64331
21.14	1.59251
21.24	1.62839
21.34	1.62231
21.44	1.60498
21.54	1.5957
21.64	1.60495
21.74	1.60739
21.84	1.60742
21.94	1.66284
22.04	1.66748
22.14	1.68552
22.24	1.70969
22.34	1.69336
22.44	1.698
22.54	1.72607
22.64	1.7175
22.74	1.69016
22.84	1.69092
22.94	1.70508
23.04	1.67847
23.14	1.69016
23.24	1.70187
23.34	1.66602
23.44	1.67139
23.54	1.65576
23.64	1.63791
23.74	1.65572
23.84	1.68237
23.94	1.66748
24.04	1.6582
24.14	1.64328
24.24	1.63157
24.34	1.58545
24.44	1.58789
24.54	1.56128
24.64	1.56834
24.74	1.55101
24.84	1.56372
24.94	1.56592
25.04	1.60034
25.14	1.58078
25.24	1.58079
25.34	1.5957
25.44	1.65576
25.54	1.69263
25.64	1.71432
25.74	1.72213
25.84	1.76904
25.94	1.75122
26.04	1.74561
26.14	1.75583
26.24	1.76047
26.34	1.75732
26.44	1.77222
26.54	1.78711
26.64	1.75731
26.74	1.75119
26.84	1.78467
26.94	1.75269
27.04	1.74878
27.14	1.77683
27.24	1.76755
27.34	1.80347
27.44	1.81909
27.54	1.81982
27.64	1.79734
27.74	1.80099
27.84	1.823
27.94	1.79102
28.04	1.81909
28.14	1.83541
28.24	1.83785
28.34	1.84253
28.44	1.83081
28.54	1.81592
28.64	1.79172
28.74	1.80514
28.84	1.82373
28.94	1.82056
29.04	1.84106
29.14	1.8386
29.24	1.85178
29.34	1.90356
29.44	1.91748
29.54	1.94019
29.64	1.95188
29.74	1.99093
29.84	2.00586
29.94	1.98071
30.04	1.97388
30.14	1.95651
30.24	1.94333
30.34	1.94165
30.44	1.91528
30.54	1.90112
30.64	1.91281
30.74	1.93308
30.84	1.92773
30.94	1.90576
31.04	1.90894
31.14	1.91599
31.24	1.90891
31.34	1.92065
31.44	1.94019
31.54	1.91748
31.64	1.93234
31.74	1.94016
31.84	1.93237
31.94	1.94019
32.04	1.94336
32.14	1.97458
32.24	1.98532
32.34	1.99805
32.44	2.00586
32.54	2.0105
32.64	2.02292
32.74	2.02927
32.84	2.03003
32.94	2.03467
33.04	2.04175
33.14	2.04489
33.24	2.04172
33.34	2.06909
33.44	2.06982
33.54	2.04565
33.64	2.01756
33.74	2.02682
33.84	2.01294
33.94	2.00024
34.04	1.99487
34.14	2.00974
34.24	2.01828
34.34	2.00732
34.44	1.98169
34.54	2.01196
34.64	2.01291
34.74	2.05807
34.84	2.06128
34.94	2.07617
35.04	2.08862
35.14	2.1362
35.24	2.15427
35.34	2.15576
35.44	2.19019
35.54	2.21362
35.64	2.25583
35.74	2.24876
35.84	2.29639
35.94	2.323
36.04	2.33398
36.14	2.36666
36.24	2.33469
36.34	2.32617
36.44	2.33472
36.54	2.31128
36.64	2.31125
36.74	2.29173
36.84	2.28003
36.94	2.24878
37.04	2.23633
37.14	2.23776
37.24	2.22141
37.34	2.22144
37.44	2.22144
37.54	2.2019
37.64	2.19333
37.74	2.21432
37.84	2.20508
37.94	2.20654
38.04	2.18872
38.14	2.21579
38.24	2.20896
38.34	2.24414
38.44	2.25024
38.54	2.27075
38.64	2.30807
38.74	2.29563
38.84	2.25586
38.94	2.2605
39.04	2.26196
39.14	2.27073
39.24	2.23777
39.34	2.25586
39.44	2.26831
39.54	2.28003
39.64	2.28855
39.74	2.29026
39.84	2.28784
39.94	2.29639
40.04	2.33081
40.14	2.35349
40.24	2.34714
40.34	2.37695
40.44	2.3667
40.54	2.33862
40.64	2.32297
40.74	2.3386
40.84	2.30811
40.94	2.32617
41.04	2.34253
41.14	2.33396
41.24	2.32298
41.34	2.31592
41.44	2.29956
41.54	2.31836
41.64	2.29636
41.74	2.30198
41.84	2.25342
41.94	2.24561
42.04	2.22852
42.14	2.19481
42.24	2.1926
42.34	2.21436
42.44	2.22461
42.54	2.22607
42.64	2.20969
42.74	2.24094
42.84	2.22998
42.94	2.27075
43.04	2.32373
43.14	2.33322
43.24	2.34396
43.34	2.34106
43.44	2.31592
43.54	2.32056
43.64	2.34177
43.74	2.34958
43.84	2.33081
43.94	2.323
44.04	2.33081
44.14	2.33396
44.24	2.3159
44.34	2.31445
44.44	2.32764
44.54	2.32617
44.64	2.3237
44.74	2.29954
44.84	2.28394
44.94	2.30347
45.04	2.31128
45.14	2.28708
45.24	2.29636
45.34	2.31909
45.44	2.34253
45.54	2.34717
45.64	2.36448
45.74	2.36667
45.84	2.40186
45.94	2.43018
46.04	2.42847
46.14	2.47287
46.24	2.50583
46.34	2.50342
46.44	2.52539
46.54	2.50732
46.64	2.5112
46.74	2.50119
46.84	2.5105
46.94	2.48389
47.04	2.48315
47.14	2.509
47.24	2.48386
47.34	2.46118
47.44	2.45435
47.54	2.42847
47.64	2.42917
47.74	2.43552
47.84	2.45508
47.94	2.47607
48.04	2.47144
48.14	2.49094
48.24	2.45189
48.34	2.44019
48.44	2.44727
48.54	2.44019
48.64	2.44943
48.74	2.45896
48.84	2.42065
48.94	2.43555
49.04	2.40894
49.14	2.44333
49.24	2.45407
49.34	2.49023
49.44	2.49414
49.54	2.51514
49.64	2.53708
49.74	2.54954
49.84	2.58081
49.94	2.60498
50.04	2.6106
50.14	2.6362
50.24	2.59715
50.34	2.5957
50.44	2.58862
50.54	2.60498
50.64	2.61594
50.74	2.63865
50.84	2.63477
50.94	2.62915
51.04	2.63013
51.14	2.63694
51.24	2.64182
51.34	2.67847
51.44	2.67993
51.54	2.68237
51.64	2.71676
51.74	2.72604
51.84	2.70508
51.94	2.72925
52.04	2.70898
52.14	2.69163
52.24	2.69333
52.34	2.68701
52.44	2.66992
52.54	2.6543
52.64	2.66354
52.74	2.65892
52.84	2.65894
52.94	2.64795
53.04	2.63867
53.14	2.63474
53.24	2.64402
53.34	2.61523
53.44	2.63159
53.54	2.64087
53.64	2.65037
53.74	2.64646
53.84	2.6167
53.94	2.62695
54.04	2.65576
54.14	2.67062
54.24	2.6987
54.34	2.70508
54.44	2.75586
54.54	2.76196
54.64	2.76291
54.74	2.76902
54.84	2.75586
54.94	2.76367
55.04	2.79248
55.14	2.78001
55.24	2.76194
55.34	2.74023
55.44	2.73315
55.54	2.7019
55.64	2.70432
55.74	2.68772
55.84	2.67456
55.94	2.68237
56.04	2.68091
56.14	2.66819
56.24	2.66916
56.34	2.70654
56.44	2.71289
56.54	2.71436
56.64	2.72215
56.74	2.73631
56.84	2.72925
56.94	2.75269
57.04	2.76514
57.14	2.78708
57.24	2.79953
57.34	2.77612
57.44	2.72925
57.54	2.72461
57.64	2.73386
57.74	2.72604
57.84	2.72705
57.94	2.73071
58.04	2.73315
58.14	2.7363
58.24	2.72605
58.34	2.73315
58.44	2.74414
58.54	2.7605
58.64	2.77219
58.74	2.80417
58.84	2.80811
58.94	2.82544
59.04	2.823
59.14	2.8159
59.24	2.80979
59.34	2.80884
59.44	2.79175
59.54	2.80347
59.64	2.80662
59.74	2.8425
59.84	2.81592
59.94	2.82617
60.04	2.8042
60.14	2.79954
60.24	2.83786
60.34	2.83081
60.44	2.84253
60.54	2.84497
60.64	2.85178
60.74	2.83079
60.84	2.79956
60.94	2.81836
61.04	2.81909
61.14	2.83542
61.24	2.83787
61.34	2.79639
61.44	2.78711
61.54	2.78149
61.64	2.79416
61.74	2.77683
61.84	2.79175
61.94	2.823
62.04	2.80347
62.14	2.82615
62.24	2.82761
62.34	2.81445
62.44	2.83398
62.54	2.85962
62.64	2.85739
62.74	2.85032
62.84	2.83862
62.94	2.86206
63.04	2.8457
63.14	2.84324
63.24	2.82615
63.34	2.82764
63.44	2.86206
63.54	2.84717
63.64	2.84104
63.74	2.8596
63.84	2.85742
63.94	2.85034
64.04	2.83862
64.14	2.83787
64.24	2.8386
64.34	2.87378
64.44	2.86279
64.54	2.86523
64.64	2.86984
64.74	2.86668
64.84	2.8457
64.94	2.85815
65.04	2.88159
65.14	2.89011
65.24	2.88084
65.34	2.85034
65.44	2.85034
65.54	2.86206
65.64	2.84251
65.74	2.84569
65.84	2.83862
65.94	2.85498
66.04	2.8042
66.14	2.80662
66.24	2.80026
66.34	2.81128
66.44	2.84961
66.54	2.8457
66.64	2.85886
66.74	2.89963
66.84	2.91504
66.94	2.93555
67.04	2.90894
67.14	2.93552
67.24	2.92063
67.34	2.9043
67.44	2.89868
67.54	2.88159
67.64	2.87376
67.74	2.86913
67.84	2.85352
67.94	2.84326
68.04	2.86987
68.14	2.90109
68.24	2.91281
68.34	2.89795
68.44	2.89185
68.54	2.9104
68.64	2.90817
68.74	2.92063
68.84	2.92065
68.94	2.89795
69.04	2.89966
69.14	2.87449
69.24	2.9011
69.34	2.9082
69.44	2.9104
69.54	2.9231
69.64	2.94163
69.74	2.94725
69.84	2.94019
69.94	2.948
70.04	2.99097
70.14	2.99094
70.24	3.00192
70.34	3.00806
70.44	3.00977
70.54	3.0105
70.64	3.01365
70.74	3.01901
70.84	3.04028
70.94	3.03467
71.04	3.04175
71.14	3.01195
71.24	3.0012
71.34	3.0105
71.44	3.00732
71.54	2.98633
71.64	2.97605
71.74	2.97923
71.84	3.00586
71.94	2.98706
72.04	2.98389
72.14	3.00266
72.24	3.02219
72.34	3.02222
72.44	3.02075
72.54	3.04248
72.64	3.03001
72.74	3.03001
72.84	3.01831
72.94	2.99097
73.04	3.00732
73.14	3.00584
73.24	3.02219
73.34	3.03003
73.44	3.03857
73.54	3.052
73.64	3.03782
73.74	3.05882
73.84	3.08398
73.94	3.09253
74.04	3.0918
74.14	3.11594
74.24	3.12131
74.34	3.09106
74.44	3.06592
74.54	3.06909
74.64	3.02219
74.74	3.00584
74.84	3.03467
74.94	3.03003
75.04	3.04175
75.14	3.03538
75.24	3.01292
75.34	3.0105
75.44	3.00732
75.54	3.01294
75.64	3.02293
75.74	3.05662
75.84	3.0542
75.94	3.06982
76.04	3.04028
76.14	3.01195
76.24	3.03245
76.34	3.03784
76.44	3.03467
76.54	3.02686
76.64	3.04563
76.74	3.02855
76.84	3.03003
76.94	3.0105
77.04	2.99097
77.14	3.00657
77.24	3.00731
77.34	2.99487
77.44	2.99097
77.54	2.9895
77.64	2.98533
77.74	2.97849
77.84	2.99097
77.94	3.0144
78.04	3.02856
78.14	3.04636
78.24	3.03465
78.34	3.05347
78.44	3.05029
78.54	3.04883
78.64	3.03709
78.74	3.05418
78.84	3.06445
78.94	3.0542
79.04	3.06445
79.14	3.0659
79.24	3.06126
79.34	3.09106
79.44	3.10181
79.54	3.13159
79.64	3.16135
79.74	3.17991
79.84	3.16992
79.94	3.18701
80.04	3.18555
80.14	3.18235
80.24	3.13939
80.34	3.13477
80.44	3.14087
80.54	3.12231
80.64	3.10496
80.74	3.11203
80.84	3.11987
80.94	3.15112
81.04	3.14795
81.14	3.13402
81.24	3.13621
81.34	3.1394
81.44	3.14648
81.54	3.1394
81.64	3.16746
81.74	3.18943
81.84	3.18237
81.94	3.17065
82.04	3.15894
82.14	3.14793
82.24	3.16599
82.34	3.18701
82.44	3.18945
82.54	3.19019
82.64	3.18552
82.74	3.16819
82.84	3.16602
82.94	3.1792
83.04	3.16992
83.14	3.13621
83.24	3.13157
83.34	3.12549
83.44	3.10962
83.54	3.1167
83.64	3.12693
83.74	3.13474
83.84	3.15112
83.94	3.1394
84.04	3.11987
84.14	3.13621
84.24	3.15427
84.34	3.15894
84.44	3.17065
84.54	3.1394
84.64	3.14793
84.74	3.14329
84.84	3.15112
84.94	3.13159
85.04	3.14648
85.14	3.15427
85.24	3.17527
85.34	3.15576
85.44	3.17383
85.54	3.17847
85.64	3.19016
85.74	3.19016
85.84	3.17847
85.94	3.15894
86.04	3.19019
86.14	3.18553
86.24	3.17844
86.34	3.16821
86.44	3.20508
86.54	3.21826
86.64	3.23167
86.74	3.24558
86.84	3.23389
86.94	3.28247
87.04	3.29248
87.14	3.2949
87.24	3.34006
87.34	3.35742
87.44	3.35034
87.54	3.36523
87.64	3.33543
87.74	3.35349
87.84	3.36353
87.94	3.37378
88.04	3.35742
88.14	3.36205
88.24	3.35349
88.34	3.33862
88.44	3.36987
88.54	3.35498
88.64	3.3308
88.74	3.37692
88.84	3.35815
88.94	3.34717
89.04	3.37305
89.14	3.38621
89.24	3.37376
89.34	3.39185
89.44	3.39087
89.54	3.36914
89.64	3.36985
89.74	3.38474
89.84	3.35962
89.94	3.3606
90.04	3.35181
90.14	3.34959
90.24	3.34568
90.34	3.36279
90.44	3.3457
90.54	3.35498
90.64	3.36912
90.74	3.35813
90.84	3.33545
90.94	3.33789
91.04	3.34717
91.14	3.33787
91.24	3.31272
91.34	3.302
91.44	3.31128
91.54	3.31128
91.64	3.32371
91.74	3.34568
91.84	3.36987
91.94	3.36206
92.04	3.36987
92.14	3.36986
92.24	3.3784
92.34	3.36841
92.44	3.38623
92.54	3.36987
92.64	3.36204
92.74	3.34959
92.84	3.3042
92.94	3.28467
93.04	3.30347
93.14	3.29954
93.24	3.27927
93.34	3.25732
93.44	3.26758
93.54	3.26758
93.64	3.28001
93.74	3.2949
93.84	3.29395
93.94	3.31836
94.04	3.29175
94.14	3.30199
94.24	3.30882
94.34	3.35815
94.44	3.38159
94.54	3.40112
94.64	3.36986
94.74	3.36521
94.84	3.35498
94.94	3.36206
95.04	3.36987
95.14	3.4011
95.24	3.41599
95.34	3.3894
95.44	3.3457
95.54	3.32373
95.64	3.33079
95.74	3.33469
95.84	3.3457
95.94	3.33545
96.04	3.30664
96.14	3.29319
96.24	3.28709
96.34	3.27222
96.44	3.28467
96.54	3.29492
96.64	3.28709
96.74	3.31125
96.84	3.33545
96.94	3.32764
97.04	3.33789
97.14	3.3574
97.24	3.35178
97.34	3.35278
97.44	3.34009
97.54	3.35425
97.64	3.32152
97.74	3.301
97.84	3.29492
97.94	3.27686
98.04	3.24341
98.14	3.27292
98.24	3.26903
98.34	3.26758
98.44	3.2605
98.54	3.2605
98.64	3.25584
98.74	3.25657
98.84	3.28149
98.94	3.25269
99.04	3.2395
99.14	3.28146
99.24	3.25121
99.34	3.26514
99.44	3.2605
99.54	3.27222
99.64	3.29319
99.74	3.27464
99.84	3.29492
99.94	3.31592
100.04	3.33545
100.14	3.34104
100.24	3.37449
100.34	3.36987
100.44	3.39014
100.54	3.39185
100.64	3.39403
100.74	3.4011
100.84	3.42383
100.94	3.42529
101.04	3.40576
101.14	3.4011
101.24	3.40354
101.34	3.40259
101.44	3.41138
101.54	3.41357
101.64	3.44016
101.74	3.44016
101.84	3.46216
101.94	3.44482
102.04	3.45654
102.14	3.45189
102.24	3.45969
102.34	3.48633
102.44	3.448
102.54	3.448
102.64	3.44016
102.74	3.42064
102.84	3.40112
102.94	3.40112
103.04	3.4043
103.14	3.36669
103.24	3.37449
103.34	3.36914
103.44	3.36206
103.54	3.34717
103.64	3.35423
103.74	3.3801
103.84	3.37842
103.94	3.39014
104.04	3.36914
104.14	3.36521
104.24	3.3784
104.34	3.40576
104.44	3.4231
104.54	3.43311
104.64	3.45969
104.74	3.45969
104.84	3.47144
104.94	3.48169
105.04	3.50024
105.14	3.49949
105.24	3.52464
105.34	3.54175
105.44	3.51978
105.54	3.49658
105.64	3.49559
105.74	3.49558
105.84	3.50269
105.94	3.47852
106.04	3.50342
106.14	3.51756
106.24	3.5073
106.34	3.47461
106.44	3.46118
106.54	3.47388
106.64	3.45969
106.74	3.45969
106.84	3.42847
106.94	3.42529
107.04	3.41284
107.14	3.40427
107.24	3.36986
107.34	3.37378
107.44	3.39648
107.54	3.38623
107.64	3.40574
107.74	3.42771
107.84	3.44019
107.94	3.44019
108.04	3.47607
108.14	3.47385
108.24	3.4448
108.34	3.43555
108.44	3.45264
108.54	3.44019
108.64	3.43699
108.74	3.4387
108.84	3.4104
108.94	3.42773
109.04	3.4043
109.14	3.40574
109.24	3.44406
109.34	3.45972
109.44	3.46362
109.54	3.46826
109.64	3.45896
109.74	3.44334
109.84	3.42212
109.94	3.40674
110.04	3.39868
110.14	3.38938
110.24	3.4011
110.34	3.40112
110.44	3.38159
110.54	3.38159
110.64	3.39964
110.74	3.41355
110.84	3.40576
110.94	3.39331
111.04	3.38477
111.14	3.40574
111.24	3.39646
111.34	3.43701
111.44	3.44019
111.54	3.46362
111.64	3.44408
111.74	3.46214
111.84	3.44482
111.94	3.42847
112.04	3.43701
112.14	3.43553
112.24	3.44407
112.34	3.4519
112.44	3.44019
112.54	3.40503
112.64	3.4011
112.74	3.38158
112.84	3.38477
112.94	3.36743
113.04	3.39648
113.14	3.40574
113.24	3.39647
113.34	3.39795
113.44	3.38477
113.54	3.39795
113.64	3.39646
113.74	3.39793
113.84	3.41602
113.94	3.42065
114.04	3.45654
114.14	3.47849
114.24	3.5112
114.34	3.51611
114.44	3.48853
114.54	3.48779
114.64	3.48631
114.74	3.54172
114.84	3.53711
114.94	3.50732
115.04	3.50586
115.14	3.48705
115.24	3.51511
115.34	3.49878
115.44	3.5105
115.54	3.51294
115.64	3.51194
115.74	3.52537
115.84	3.5105
115.94	3.47144
116.04	3.47607
116.14	3.48631
116.24	3.47142
116.34	3.45654
116.44	3.44263
116.54	3.44165
116.64	3.43089
116.74	3.44163
116.84	3.45654
116.94	3.45435
117.04	3.44019
117.14	3.44798
117.24	3.45652
117.34	3.45972
117.44	3.45972
117.54	3.50977
117.64	3.49094
117.74	3.51511
117.84	3.50586
117.94	3.47144
118.04	3.46753
118.14	3.49241
118.24	3.46996
118.34	3.45654
118.44	3.47144
118.54	3.45898
118.64	3.44481
118.74	3.45188
118.84	3.43945
118.94	3.42993
119.04	3.41992
119.14	3.40746
119.24	3.42283
119.34	3.44263
119.44	3.448
119.54	3.46826
119.64	3.46678
119.74	3.45969
119.84	3.47925
119.94	3.48389
120.04	3.49097
120.14	3.49802
120.24	3.48778
120.34	3.50122
120.44	3.51196
120.54	3.52222
120.64	3.5073
120.74	3.51292
120.84	3.49878
120.94	3.5105
121.04	3.45972
121.14	3.45188
121.24	3.46116
121.34	3.46997
121.44	3.4519
121.54	3.4519
121.64	3.42529
121.74	3.42381
121.84	3.41284
121.94	3.42529
122.04	3.43237
122.14	3.40819
122.24	3.43234
122.34	3.42065
122.44	3.45972
122.54	3.44727
122.64	3.43773
122.74	3.45042
122.84	3.46118
122.94	3.4668
123.04	3.46362
123.14	3.49558
123.24	3.52072
123.34	3.51831
123.44	3.53784
123.54	3.53149
123.64	3.54417
123.74	3.52293
123.84	3.54175
123.94	3.52222
124.04	3.52075
124.14	3.53221
124.24	3.54026
124.34	3.54639
124.44	3.51367
124.54	3.53149
124.64	3.54026
124.74	3.52757
124.84	3.52002
124.94	3.50806
125.04	3.47998
125.14	3.47385
125.24	3.46434
125.34	3.49487
125.44	3.48633
125.54	3.49243
125.64	3.48167
125.74	3.48069
125.84	3.50122
125.94	3.47217
126.04	3.48315
126.14	3.49094
126.24	3.49095
126.34	3.50586
126.44	3.51514
126.54	3.51831
126.64	3.51366
126.74	3.51511
126.84	3.49097
126.94	3.52539
127.04	3.53467
127.14	3.53001
127.24	3.53001
127.34	3.54175
127.44	3.56128
127.54	3.56909
127.64	3.55663
127.74	3.55028
127.84	3.56128
127.94	3.58472
128.04	3.56592
128.14	3.5864
128.24	3.55418
128.34	3.57056
128.44	3.55981
128.54	3.54956
128.64	3.551
128.74	3.55907
128.84	3.52759
128.94	3.53003
129.04	3.54175
129.14	3.5449
129.24	3.53783
129.34	3.53857
129.44	3.52075
129.54	3.51978
129.64	3.4995
129.74	3.50511
129.84	3.52686
129.94	3.54883
130.04	3.54492
130.14	3.55418
130.24	3.56907
130.34	3.58545
130.44	3.58789
130.54	3.59717
130.64	3.59105
130.74	3.62913
130.84	3.62695
130.94	3.64258
131.04	3.64795
131.14	3.60887
131.24	3.6035
131.34	3.6167
131.44	3.59253
131.54	3.59961
131.64	3.60033
131.74	3.57298
131.84	3.60181
131.94	3.60742
132.04	3.58325
132.14	3.55101
132.24	3.56834
132.34	3.55273
132.44	3.57056
132.54	3.56445
132.64	3.53929
132.74	3.53246
132.84	3.53003
132.94	3.54956
133.04	3.51904
133.14	3.51048
133.24	3.54173
133.34	3.52539
133.44	3.53467
133.54	3.50586
133.64	3.51048
133.74	3.5222
133.84	3.52686
133.94	3.54883
134.04	3.53149
134.14	3.53246
134.24	3.54954
134.34	3.56592
134.44	3.54028
134.54	3.56274
134.64	3.54173
134.74	3.55662
134.84	3.53149
134.94	3.58325
135.04	3.58545
135.14	3.59251
135.24	3.57933
135.34	3.57837
135.44	3.57764
135.54	3.5957
135.64	3.58788
135.74	3.57762
135.84	3.55664
135.94	3.56592
136.04	3.573
136.14	3.54491
136.24	3.54955
136.34	3.54956
136.44	3.54956
136.54	3.56909
136.64	3.56908
136.74	3.58079
136.84	3.58081
136.94	3.61206
137.04	3.6167
137.14	3.62229
137.24	3.60033
137.34	3.58862
137.44	3.58862
137.54	3.59009
137.64	3.60277
137.74	3.61668
137.84	3.62769
137.94	3.62842
138.04	3.62695
138.14	3.6284
138.24	3.60741
138.34	3.6394
138.44	3.65112
138.54	3.66284
138.64	3.68699
138.74	3.67772
138.84	3.68237
138.94	3.69336
139.04	3.66357
139.14	3.67063
139.24	3.666
139.34	3.66357
139.44	3.67065
139.54	3.68237
139.64	3.67064
139.74	3.65111
[truncated: 12,523 more rows]
