# Supplementary material for: Small RNA‐binding protein RapZ mediates cell envelope precursor sensing and signaling in Escherichia coli
Source: EMBO J. 2020 Feb 17;39(6):e103848. doi: 10.15252/embj.2019103848 (PMC7073468; doi:10.15252/embj.2019103848)
Supplement: Supplementary file 6 — Source Data for Figure 2 [file EMBJ-39-e103848-s004.zip]

Archive with 3 entries (3 files):
- Source_data_Fig_2A,_2B.xlsx
- Source_data_Fig_2C,2D.xlsx
- Source_data_Fig_2E.xlsx
