# Supplementary material for: Small RNA‐binding protein RapZ mediates cell envelope precursor sensing and signaling in Escherichia coli
Source: EMBO J. 2020 Feb 17;39(6):e103848. doi: 10.15252/embj.2019103848 (PMC7073468; doi:10.15252/embj.2019103848)
Supplement: Supplementary file 6 — Source Data for Figure 2 [file EMBJ-39-e103848-s004.zip › Source_data_Fig_2A,_2B.xlsx]

## Sheet: Fig 2A,2B
		Z197	R1279 glmY'-lacZ
		Z360	R1279 glmZ'-lacZ
		Z225	R1279 DrapZ glmY'-lacZ
					Set1					set 2					set 3					Average					Stdev (p)
				FMDP conc (µg/ml)	LacZ activity					LacZ activity					LacZ activity					LacZ activity					LacZ activity
		Strain			0	1h	2h	3h		0	1h	2h	3h		0	1h	2h	3h		0	1h	2h	3h		0	1h	2h	3h
		Z197		0	2420.31	1955.24	2625.07	3352.94		1885.02	2647.89	2982.1	3714.34		2152.67	2058.43	2606.56	3404.05		2152.67	2220.52	2737.91	3490.44		218.533	305.118	172.83	159.685
				5	2420.31	2155.66	3302.91	4885.88		1885.02	2942.78	3527.55	5719.41		2152.67	2412.28	3403.5	3763.82			2503.57	3411.32	4789.7			327.762	91.8765	801.256
				10	2420.31	2349.53	3739.87	5067.66		1885.02	3149.15	4206.13	7734.95		2152.67	2650.39	3811.37	4897.49			2716.36	3919.12	5900.03			329.758	205.031	1299.34
				15	2420.31	2435.19	4127.54	4882.29		1885.02	3232.19	4141.33	5854.17		2152.67	2785.35	3662.84	4599.6			2817.58	3977.24	5112.02			326.17	222.387	537.318
				30	2420.31	2530.87	4973.88	6515.15		1885.02	3197.66	4504.78	5371.76		2152.67	2913.83	4389.91	5319.81			2880.79	4622.86	5735.57			273.214	252.603	551.655
				60	2420.31	2682.24	4921.73	5365.59		1885.02	3327.49	4819.18	5890.62		2152.67	3126.01	4471.27	5540.12			3045.25	4737.4	5598.78			269.541	192.779	218.32
				100	2420.31	2661.51	6607.55	5776.56		1885.02	3518.04	5322.09	5446.43		2152.67	3178.64	5012.37	6371.57			3119.4	5647.34	5864.85			352.178	690.646	382.813
		Z360		0	1590.38	733.401	1493.72	1454.67		1217.42	1194.13	1158.44	1555.9		1060.69	1271.64	1415.83	1727.2		1403.9	963.766	1326.08	1505.29		186.479	230.365	167.641	50.6154
				5	1590.38	715.812	1597.13	1634.27		1217.42	1154.75	1302.86	1437.97		1060.69	1316.55	1485.87	1167.19			935.282	1449.99	1536.12			219.47	147.133	98.1504
				10	1590.38	790.185	1760.23	1510.16		1217.42	1170.81	1036.14	1710.03		1060.69	1167.68	1416.29	1146.6			980.495	1398.18	1610.1			190.31	362.048	99.9373
				15	1590.38	802.982	1549.46	1449.28		1217.42	1136.45	1268.99	1439.96		1060.69	1210.38	1521.17	1287.06			969.714	1409.23	1444.62			166.732	140.235	4.65814
				30	1590.38	684.323	1698.56	1599.35		1217.42	1244.44	1222.74	736.552		1060.69	1253.92	1393.19	1181.73			964.38	1460.65	1167.95			280.057	237.912	431.398
				60	1590.38	752.508	1791.82	1686.61		1217.42	1176.35	1462.14	1654.99		1060.69	1332.39	1447.1	1548.86			964.43	1626.98	1670.8			211.921	164.838	15.8084
				100	1590.38	740.329	1708.68	1583.92		1217.42	1166.09	1125.48	1381.03		1060.69	1215.45	1463.54	1736.77			953.21	1417.08	1482.48			212.882	291.601	101.443
		Z225		0	815.296	875.618	1347.42	975.054		671.103	618.022	551.477	706.051		831.495	752.129	776.863	1059.27		772.631	748.59	891.92	913.457		72.0953	105.193	334.973	150.634
				5	815.296	873.888	1416.08	1087.28		671.103	646.353	548.264	797.383		831.495	854.609	872.265	1096.62			791.617	945.536	993.761			103.018	358.053	138.912
				10	815.296	846.255	1398.62	995.462		671.103	648.148	621.393	788.53		831.495	834.767	892.49	1063.82			776.39	970.835	949.269			90.8021	322.102	117.035
				15	815.296	837.769	1128.94	1056.24		671.103	645.867	664.587	781.401		831.495	832.98	929.45	990.772			772.205	907.658	942.804			89.3561	190.196	117.217
				30	815.296	844.208	1636.42	1196.49		671.103	671.265	692.864	862.788		831.495	818.4	965.956	952.295			777.958	1098.41	1003.86			76.1752	396.429	141.03
				60	815.296	968.992	1879.85	1963.16		671.103	667.355	801.986	1021.74		831.495	837.482	1045.95	1162.58			824.61	1242.6	1382.49			123.479	461.484	414.602
				100	815.296	902.57	1935.07	2022.5		671.103	742.429	927.911	1165.37		831.495	794.674	1319.38	1623.18			813.224	1394.12	1603.68			66.6802	414.554	350.193

## Sheet: P-values
				Z197	R1279 glmY'-lacZ
				Z360	R1279 glmZ'-lacZ
				Z225	R1279 DrapZ glmY'-lacZ
							Set1					set 2					set 3
						FMDP conc (µg/ml)	LacZ activity					LacZ activity					LacZ activity						Pvalues
				Strain			0	1h	1h	1h		0	2h	2h	2h		0	3h	3h	3h		Z197 water vs FMDP	1h	2h	3h
				Z197		0	2420.31	1955.24	2647.89	2058.43		1885.02	2625.07	2982.1	2606.56		2152.67	3352.94	3714.34	3404.05		5	0.02403	0.0114329	0.117303
						5	2420.31	2155.66	2942.78	2412.28		1885.02	3302.91	3527.55	3403.5		2152.67	4885.88	5719.41	3763.82		10	0.0130165	0.000811418	0.0964598
						10	2420.31	2349.53	3149.15	2650.39		1885.02	3739.87	4206.13	3811.37		2152.67	5067.66	7734.95	4897.49		15	0.0140703	0.0116396	0.0278583
						15	2420.31	2435.19	3232.19	2785.35		1885.02	4127.54	4141.33	3662.84		2152.67	4882.29	5854.17	4599.6		30	0.0212655	0.016325	0.0402493
						30	2420.31	2530.87	3197.66	2913.83		1885.02	4973.88	4504.78	4389.91		2152.67	6515.15	5371.76	5319.81		60	0.0212561	0.00549278	0.000544828
						60	2420.31	2682.24	3327.49	3126.01		1885.02	4921.73	4819.18	4471.27		2152.67	5365.59	5890.62	5540.12		100	0.0174594	0.0324036	0.0219247
						100	2420.31	2661.51	3518.04	3178.64		1885.02	6607.55	5322.09	5012.37		2152.67	5776.56	5446.43	6371.57
																						Z360 water vs FMDP	1h	2h	3h
				Z360		0	1590.38	733.401	1194.13	1271.64		1217.42	1493.72	1158.44	1415.83		1060.69	1454.67	1555.9	1727.2		5	0.888223	0.106717	0.844201
						5	1590.38	715.812	1154.75	1316.55		1217.42	1597.13	1302.86	1485.87		1060.69	1634.27	1437.97	1167.19		10	0.662875	0.961366	0.654405
						10	1590.38	790.185	1170.81	1167.68		1217.42	1760.23	1036.14	1416.29		1060.69	1510.16	1710.03	1146.6		15	0.738997	0.454773	0.503836
						15	1590.38	802.982	1136.45	1210.38		1217.42	1549.46	1268.99	1521.17		1060.69	1449.28	1439.96	1287.06		30	0.868656	0.239697	0.36023
						30	1590.38	684.323	1244.44	1253.92		1217.42	1698.56	1222.74	1393.19		1060.69	1599.35	736.552	1181.73		60	0.457936	0.121732	0.113349
						60	1590.38	752.508	1176.35	1332.39		1217.42	1791.82	1462.14	1447.1		1060.69	1686.61	1654.99	1548.86		100	0.293587	0.57832	0.6897
						100	1590.38	740.329	1166.09	1215.45		1217.42	1708.68	1125.48	1463.54		1060.69	1583.92	1381.03	1736.77
				Z225		0	815.296	875.618	618.022	752.129		671.103	1347.42	551.477	776.863		831.495	975.054	706.051	1059.27		Z225 water vs FMDP	1h	2h	3h
						5	815.296	873.888	646.353	854.609		671.103	1416.08	548.264	872.265		831.495	1087.28	797.383	1096.62		5	0.299175	0.210218	0.0692383
						10	815.296	846.255	648.148	834.767		671.103	1398.62	621.393	892.49		831.495	995.462	788.53	1063.82		10	0.480734	0.0540676	0.271
						15	815.296	837.769	645.867	832.98		671.103	1128.94	664.587	929.45		831.495	1056.24	781.401	990.772		15	0.562599	0.905841	0.609683
						30	815.296	844.208	671.265	818.4		671.103	1636.42	692.864	965.956		831.495	1196.49	862.788	952.295		30	0.438728	0.0416119	0.46307
						60	815.296	968.992	667.355	837.482		671.103	1879.85	801.986	1045.95		831.495	1963.16	1021.74	1162.58		60	0.0303031	0.0612641	0.220682
						100	815.296	902.57	742.429	794.674		671.103	1935.07	927.911	1319.38		831.495	2022.5	1165.37	1623.18		100	0.165887	0.0159619	0.0624885
