# Supplementary material for: Small RNA‐binding protein RapZ mediates cell envelope precursor sensing and signaling in Escherichia coli
Source: EMBO J. 2020 Feb 17;39(6):e103848. doi: 10.15252/embj.2019103848 (PMC7073468; doi:10.15252/embj.2019103848)
Supplement: Supplementary file 6 — Source Data for Figure 2 [file EMBJ-39-e103848-s004.zip › Source_data_Fig_2C,2D.xlsx]

## Sheet: Fig. 2C, 2D
	Z190	R1279 (s70 mut.) glmY'-lacZ
	Z196	R1279 DqseF (s70 mut.) glmY'-lacZ
	Z201	R1279 (s54 mut.) glmY'-lacZ
				Set1					set 2					set 3					Average					Stdev (p)
			FMDP conc (µg/ml)	LacZ activity					LacZ activity					LacZ activity					LacZ activity					LacZ activity
	Strain			0	1h	2h	3h		0	1h	2h	3h		0	1h	2h	3h		0	1h	2h	3h		0	1h	2h	3h
	Z190		0	2708.97	1680.6	1892.8	2534.03		2957.25	3339.17	4147.39	4723.64		2698.86	1585.44	2996.14	3898.07		2788.36	2201.74	3012.11	3718.58		119.495	805.222	920.503	902.868
			5	2708.97	1992.14	2937.59	3615.92		2957.25	3698.45	4849.73	5973.2		2698.86	1972.56	4205.45	5159.29		2788.36	2554.39	3997.59	4916.14		119.495	809.018	794.343	977.592
			10	2708.97	2137.25	2908.65	4464.29		2957.25	3516.28	4932.43	5924.37		2698.86	1876.46	4622.78	5731.96		2788.36	2509.99	4154.62	5373.54		119.495	719.47	890.057	647.72
			15	2708.97	2243.71	2995.55	4466.2		2957.25	3923.01	5080.3	6260.65		2698.86	2034.86	4338.94	5620.83		2788.36	2733.86	4138.26	5449.23		119.495	845.17	862.844	742.564
			30	2708.97	2198.07	3605.8	5264.51		2957.25	4187.93	5828.59	6602.75		2698.86	1958.62	4875.84	6043.45		2788.36	2781.54	4770.08	5970.24		119.495	999.259	910.525	548.783
			60	2708.97	2291.91	3925.05	5487.94		2957.25	4309.27	6038.01	7166.51		2698.86	1936.59	4993.14	7203.84		2788.36	2845.92	4985.4	6619.43		119.495	1044.86	862.631	800.229
			100	2708.97	2449.39	3985.58	5809.96		2957.25	4192.46	6590.26	7717.23		2698.86	2005.26	5323.83	7178.53		2788.36	2882.37	5299.89	6901.91		119.495	943.948	1063.49	802.833
	Z196		0	11.1888	10.0352	13.4549	16.2212		11.8581	41.5449	32.3663	26.8678		13.8568	22.761	27.6876	34.5407		12.3012	24.7803	24.5029	25.8766		1.13337	12.9428	8.04229	7.51167
			5	11.1888	9.30447	13.7675	14.8067		11.8581	41.9846	34.7423	29.134		13.8568	23.6378	28.3025	34.7819		12.3012	24.9756	25.6041	26.2409		1.13337	13.3751	8.77291	8.40752
			10	11.1888	10.3031	14.5219	13.7106		11.8581	40.9938	32.7757	28.018		13.8568	23.4453	27.5058	39.9233		12.3012	24.9141	24.9345	27.2173		1.13337	12.5724	7.6707	10.7163
			15	11.1888	10.7105	12.7696	14.5991		11.8581	40.6342	32.7757	28.419		13.8568	23.9751	27.2844	32.2639		12.3012	25.1066	24.2766	25.094		1.13337	12.2425	8.43987	7.58521
			30	11.1888	9.59567	14.3883	11.7639		11.8581	41.4833	35.3611	29.2566		13.8568	23.6	28.4621	33.0632		12.3012	24.893	26.0705	24.6946		1.13337	13.0501	8.7275	9.27448
			60	11.1888	10.7649	10.7443	11.7363		11.8581	41.6075	32.9311	29.9502		13.8568	23.0161	25.69	31.328		12.3012	25.1295	23.1218	24.3382		1.13337	12.6798	9.23795	8.92862
			100	11.1888	10.3264	10.9496	11.1377		11.8581	40.6342	34.6556	28.419		13.8568	23.9751	26.1923	33.034		12.3012	24.9786	23.9325	24.1969		1.13337	12.3934	9.80898	9.42451
	Z201		0	1273.93	1286.85	1797.53	2109.7		1747.47	1429.89	1642.32	2419.57		1556.24	1624.69	2179.25	2375.46		1525.88	1447.15	1873.03	2301.58		194.511	138.461	225.61	136.864
			5	1273.93	1335.97	1742.31	2678.66		1747.47	1681.08	1557.86	2184.78		1556.24	1705.04	2270.62	2724.93		1525.88	1574.03	1856.93	2529.46		194.511	168.62	302.058	244.454
			10	1273.93	1406.51	1799.3	2251.19		1747.47	1588.38	1262.65	2402.94		1556.24	1780.56	2599.97	2546.44		1525.88	1591.82	1887.31	2400.19		194.511	152.725	549.492	120.552
			15	1273.93	1242.51	1705.14	2038.87		1747.47	1630.89	1883.95	2433.72		1556.24	1627.17	2130.92	2397.61		1525.88	1500.19	1906.67	2290.07		194.511	182.216	174.564	178.237
			30	1273.93	1316.71	1693.42	2160.49		1747.47	1672.18	1720.11	2594.56		1556.24	1635.33	2243.49	2107.4		1525.88	1541.41	1885.67	2287.48		194.511	159.594	253.252	218.217
			60	1273.93	1232.45	1783.79	2198.86		1747.47	1544.42	1871.92	3022.56		1556.24	1700.81	2235.23	2640.61		1525.88	1492.56	1963.65	2620.68		194.511	194.694	195.378	336.572
			100	1273.93	1285.44	1881.03	2183.48		1747.47	1589.74	1888.49	3061.39		1556.24	1690.5	2311.33	2742.13		1525.88	1521.89	2026.95	2662.33		194.511	172.183	201.11	362.819

## Sheet: P-values
			Z190	R1279 (s70 mut.) glmY'-lacZ
			Z196	R1279 DqseF (s70 mut.) glmY'-lacZ
			Z201	R1279 (s54 mut.) glmY'-lacZ
						Set1					set 2					set 3
					FMDP conc (µg/ml)	LacZ activity					LacZ activity					LacZ activity						P values
			Strain			0	1h	1h	1h		0	2h	2h	2h		0	3h	3h	3h		Z190 water vs FMDP	1h	2h	3h
			Z190		0	2708.97	1680.6	3339.17	1585.44		2957.25	1892.8	4147.39	2996.14		2698.86	2534.03	4723.64	3898.07		5	0.00389265	0.0221987	0.00233199
					5	2708.97	1992.14	3698.45	1972.56		2957.25	2937.59	4849.73	4205.45		2698.86	3615.92	5973.2	5159.29		10	0.0628492	0.0450517	0.0185841
					10	2708.97	2137.25	3516.28	1876.46		2957.25	2908.65	4932.43	4622.78		2698.86	4464.29	5924.37	5731.96		15	0.0061102	0.0109646	0.0043215
					15	2708.97	2243.71	3923.01	2034.86		2957.25	2995.55	5080.3	4338.94		2698.86	4466.2	6260.65	5620.83		30	0.0542073	0.00122383	0.012242
					30	2708.97	2198.07	4187.93	1958.62		2957.25	3605.8	5828.59	4875.84		2698.86	5264.51	6602.75	6043.45		60	0.0695843	0.000465046	0.00737501
					60	2708.97	2291.91	4309.27	1936.59		2957.25	3925.05	6038.01	4993.14		2698.86	5487.94	7166.51	7203.84		100	0.0359567	0.0020213	0.000887124
					100	2708.97	2449.39	4192.46	2005.26		2957.25	3985.58	6590.26	5323.83		2698.86	5809.96	7717.23	7178.53
																					Z196 water vs FMDP	1h	2h	3h
			Z196		0	11.1888	10.0352	41.5449	22.761		11.8581	13.4549	32.3663	27.6876		13.8568	16.2212	26.8678	34.5407		5	0.723449	0.229076	0.764764
					5	11.1888	9.30447	41.9846	23.6378		11.8581	13.7675	34.7423	28.3025		13.8568	14.8067	29.134	34.7819		10	0.747837	0.354088	0.685303
					10	11.1888	10.3031	40.9938	23.4453		11.8581	14.5219	32.7757	27.5058		13.8568	13.7106	28.018	39.9233		15	0.659815	0.561606	0.523698
					15	11.1888	10.7105	40.6342	23.9751		11.8581	12.7696	32.7757	27.2844		13.8568	14.5991	28.419	32.2639		30	0.794433	0.159686	0.774091
					30	11.1888	9.59567	41.4833	23.6		11.8581	14.3883	35.3611	28.4621		13.8568	11.7639	29.2566	33.0632		60	0.22026	0.299325	0.669675
					60	11.1888	10.7649	41.6075	23.0161		11.8581	10.7443	32.9311	25.69		13.8568	11.7363	29.9502	31.328		100	0.777819	0.733584	0.896715
					100	11.1888	10.3264	40.6342	23.9751		11.8581	10.9496	34.6556	26.1923		13.8568	11.1377	28.419	33.034
																					Z201 water vs FMDP	1h	2h	3h
			Z201		0	1273.93	1286.85	1429.89	1624.69		1747.47	1797.53	1642.32	2179.25		1556.24	2109.7	2419.57	2375.46		5	0.180767	0.795085	0.44235
					5	1273.93	1335.97	1681.08	1705.04		1747.47	1742.31	1557.86	2270.62		1556.24	2678.66	2184.78	2724.93		10	0.00741765	0.956367	0.232533
					10	1273.93	1406.51	1588.38	1780.56		1747.47	1799.3	1262.65	2599.97		1556.24	2251.19	2402.94	2546.44		15	0.553669	0.778622	0.736204
					15	1273.93	1242.51	1630.89	1627.17		1747.47	1705.14	1883.95	2130.92		1556.24	2038.87	2433.72	2397.61		30	0.331843	0.849005	0.924699
					30	1273.93	1316.71	1672.18	1635.33		1747.47	1693.42	1720.11	2243.49		1556.24	2160.49	2594.56	2107.4		60	0.468083	0.337009	0.168533
					60	1273.93	1232.45	1544.42	1700.81		1747.47	1783.79	1871.92	2235.23		1556.24	2198.86	3022.56	2640.61		100	0.251078	0.0856817	0.158851
					100	1273.93	1285.44	1589.74	1690.5		1747.47	1881.03	1888.49	2311.33		1556.24	2183.48	3061.39	2742.13
