# Supplementary material for: Small RNA‐binding protein RapZ mediates cell envelope precursor sensing and signaling in Escherichia coli
Source: EMBO J. 2020 Feb 17;39(6):e103848. doi: 10.15252/embj.2019103848 (PMC7073468; doi:10.15252/embj.2019103848)
Supplement: Supplementary file 6 — Source Data for Figure 2 [file EMBJ-39-e103848-s004.zip › Source_data_Fig_2E.xlsx]

## Sheet: 13082014
pYG100+5a24	2.28	17	38.76	100000
	2.28	27	61.56	200000	0.906	181200	2943.47
	2.28	27	61.56	500000	0.349	174500	2834.63
							2889.05
pYG100+5a1	2.37	13	30.81	100000	0.845	84500	2742.62
	2.37	31	73.47	200000	0.861	172200	2343.81
	2.37	31	73.47	500000	0.406	203000	2763.03
							2616.49
pYG100+5a25	2.11	27	56.97	100000	0.962	96200	1688.61
	2.11	27	56.97	200000	0.376	75200	1319.99
	2.11	27	56.97	500000	0.184	92000	1614.89
							1541.16
pYG100+5a8	1.67	28	46.76	5000	0.724	3620	77.4166
	1.67	28	46.76	10000	0.383	3830	81.9076
	1.67	28	46.76	20000	0.205	4100	87.6818
							82.3353
pYG100+5a23	2.26	14	31.64	100000	0.997	99700	3151.07
	2.26	31	70.06	200000	0.91	182000	2597.77
	2.26	31	70.06	500000	0.378	189000	2697.69
							2815.51
pYG100+5a7	2.1	24	50.4	100000
	2.1	24	50.4	200000	0.681	136200	2702.38
	2.1	24	50.4	500000	0.256	128000	2539.68
							2621.03
pYG100+5a9	2.42	14	33.88	100000	1	100000	2951.59
	2.42	31	75.02	200000	0.948	189600	2527.33
	2.42	31	75.02	500000	0.465	232500	3099.17
							2859.36
pYG100+5a22	2.1	24	50.4	100000	0.944	94400	1873.02
	2.1	24	50.4	200000	0.478	95600	1896.83
	2.1	24	50.4	500000	0.156	78000	1547.62
							1772.49
pYG100+5a16	1.59	28	44.52	10000	0.723	7230	162.399
	1.59	28	44.52	20000	0.366	7320	164.42
	1.59	28	44.52	50000	0.191	9550	214.51
							180.443
pYG100+5a15	2	25	50	20000	0.752	15040	300.8
	2	25	50	50000	0.358	17900	358
	2	25	50	100000	0.155	15500	310
							322.933
pYG100+pBGG349	2.32	16	37.12	100000	1	100000	2693.97
	2.32	26	60.32	200000	0.911	182200	3020.56
	2.32	26	60.32	500000
							2857.26
pYG99+pKT25	1.43	16	22.88	2000	0.713	1426	62.3252
	1.43	26	37.18	5000	0.529	2645	71.1404
	1.43	26	37.18	10000	0.296	2960	79.6127
							71.0261

## Sheet: summ
Strain/transformant	Exp. 1	Exp. 2	Exp. 3	Exp. 4	Average	Std. Dev.		Comparison of	p-value
Z197	2149.53	1902.62	2117.34	2393.87	2140.84	201.164		Z197 vs Z225	0.000589544
Z225	475.638	509.135	539.339	491.062	503.793	27.3668		Z225/pFDX4291 vs Z225/pFDX4324	0.000547608
Z225 + pFDX4291	613.492	504.407	558.355	535.755	553.002	45.9949		Z225/pFDX4291 vs Z225/pYG82	0.00572042
Z225 + pFDX4324	4372.66	3510.27	3619.56	3396.57	3724.77	441.423		Z225/pBGG237 vs Z225/pBGG164	5.93255e-05
Z225 + pYG82	3302.2	1906.06	2404.44	3029.99	2660.67	627.973
Z225 + pBGG237	398.2	495.159	419.41	433.728	436.624	41.6629
Z225 + pBGG164	2569.86	2488.39	2342.55	2595.16	2498.99	113.809
