# Supplementary material for: Small RNA‐binding protein RapZ mediates cell envelope precursor sensing and signaling in Escherichia coli
Source: EMBO J. 2020 Feb 17;39(6):e103848. doi: 10.15252/embj.2019103848 (PMC7073468; doi:10.15252/embj.2019103848)
Supplement: Supplementary file 7 — Source Data for Figure 3 [file EMBJ-39-e103848-s005.zip]

Archive with 5 entries (5 files):
- Source_data_Fig_3A_BACTH.xlsx
- Source_data_Fig_3B_SPR_QseE+RapZ.xlsx
- Source_data_Fig_3B_SPR_QseF+RapZ.xlsx
- Source_data_Fig_3C_LacZ_assay.xlsx
- Source_data_Fig_3D-3F_phosphorylation_assays.pdf
