# Supplementary material for: Small RNA‐binding protein RapZ mediates cell envelope precursor sensing and signaling in Escherichia coli
Source: EMBO J. 2020 Feb 17;39(6):e103848. doi: 10.15252/embj.2019103848 (PMC7073468; doi:10.15252/embj.2019103848)
Supplement: Supplementary file 7 — Source Data for Figure 3 [file EMBJ-39-e103848-s005.zip › Source_data_Fig_3A_BACTH.xlsx]

## Sheet: summary
							Empty vector vs
RH785 pBGG352 + pBGG349	696.296	568.458	1067.06	777.272	258.978		T25 QseF-T18 RapZ	0.040659
RH785 pBGG353 + pBGG348	325.122	200.029	283.544	269.565	63.7072		T25 RapZ- T18 QseF	0.0316648
RH785 pYG199 + pBGG349	1516.54	2126.04	1304.19	1648.92	426.62		T25 QseE - T18 RapZ	0.0238815
RH785pBGG246 + pBGG348	873.449	291.047	315.741	493.412	329.353		T25 RapZ-T18 QseE	0.157875
RH785 pKT25 + pUT18C	68.7814	68.1198	76.3806	71.0939	4.5903		T25 Zip-T18 Zip	0.0069366
RH785 pKT25zip + pUT18C zip	3636.14	3747.84	4687.98	4023.98	577.739
