# Supplementary material for: Small RNA‐binding protein RapZ mediates cell envelope precursor sensing and signaling in Escherichia coli
Source: EMBO J. 2020 Feb 17;39(6):e103848. doi: 10.15252/embj.2019103848 (PMC7073468; doi:10.15252/embj.2019103848)
Supplement: Supplementary file 7 — Source Data for Figure 3 [file EMBJ-39-e103848-s005.zip › Source_data_Fig_3B_SPR_QseE+RapZ.xlsx]

## Sheet: GlrK196
Cycle: 12 GlrK(196-475) 10 nM_X	Cycle: 12 GlrK(196-475) 10 nM_Y	Cycle: 13 GlrK(196-475) 50 nM_X	Cycle: 13 GlrK(196-475) 50 nM_Y	Cycle: 14 GlrK(196-475) 100 n_X	Cycle: 14 GlrK(196-475) 100 n_Y	Cycle: 15 GlrK(196-475) 250 n_X	Cycle: 15 GlrK(196-475) 250 n_Y	Cycle: 16 GlrK(196-475) 500 n_X	Cycle: 16 GlrK(196-475) 500 n_Y	Cycle: 17 GlrK(196-475) 1000 _X	Cycle: 17 GlrK(196-475) 1000 _Y	Cycle: 19 GlrK(196-475) 100 n_X	Cycle: 19 GlrK(196-475) 100 n_Y	Cycle: 18 GlrK(196-475) 0 nM_X	Cycle: 18 GlrK(196-475) 0 nM_Y
-60.06	17.6172	-60.06	17.439	-60.06	16.8013	-60.06	16.248	-60.06	15.5864	-60.06	15.1772	-60.06	14.3535	-60.06	14.7129
-59.96	17.5781	-59.96	17.4077	-59.96	16.77	-59.96	16.1973	-59.96	15.5435	-59.96	15.146	-59.96	14.3223	-59.96	14.6699
-59.86	17.5469	-59.86	17.3853	-59.86	16.7427	-59.86	16.1699	-59.86	15.5044	-59.86	15.1021	-59.86	14.2949	-59.86	14.6309
-59.76	17.4961	-59.76	17.3491	-59.76	16.6997	-59.76	16.127	-59.76	15.4653	-59.76	15.0757	-59.76	14.2754	-59.76	14.5996
-59.66	17.4492	-59.66	17.3052	-59.66	16.6724	-59.66	16.0996	-59.66	15.4263	-59.66	15.0415	-59.66	14.2393	-59.66	14.5674
-59.56	17.4063	-59.56	17.2593	-59.56	16.6294	-59.56	16.0371	-59.56	15.3755	-59.56	15.0171	-59.56	14.2129	-59.56	14.5293
-59.46	17.3594	-59.46	17.2231	-59.46	16.5903	-59.46	16.0098	-59.46	15.3442	-59.46	14.9858	-59.46	14.1934	-59.46	14.4902
-59.36	17.3018	-59.36	17.1704	-59.36	16.5483	-59.36	15.959	-59.36	15.3169	-59.36	14.9468	-59.36	14.1621	-59.36	14.4512
-59.26	17.2578	-59.26	17.1528	-59.26	16.5122	-59.26	15.9004	-59.26	15.2856	-59.26	14.9155	-59.26	14.1426	-59.26	14.4199
-59.16	17.2109	-59.16	17.0952	-59.16	16.4731	-59.16	15.8496	-59.16	15.2544	-59.16	14.8765	-59.16	14.123	-59.16	14.3887
-59.06	17.1797	-59.06	17.0532	-59.06	16.4341	-59.06	15.7988	-59.06	15.2153	-59.06	14.8569	-59.06	14.0918	-59.06	14.3613
-58.96	17.1484	-58.96	16.9976	-58.96	16.3911	-58.96	15.748	-58.96	15.1646	-58.96	14.8062	-58.96	14.0479	-58.96	14.3105
-58.86	17.1211	-58.86	16.939	-58.86	16.3442	-58.86	15.709	-58.86	15.1255	-58.86	14.7622	-58.86	14.0098	-58.86	14.2676
-58.76	17.0537	-58.76	16.8882	-58.76	16.313	-58.76	15.6504	-58.76	15.0942	-58.76	14.7163	-58.76	13.9707	-58.76	14.2285
-58.66	17.0078	-58.66	16.8374	-58.66	16.2769	-58.66	15.6025	-58.66	15.0552	-58.66	14.6899	-58.66	13.9443	-58.66	14.1777
-58.56	16.9736	-58.56	16.8101	-58.56	16.2505	-58.56	15.5566	-58.56	15.0405	-58.56	14.6577	-58.56	13.9189	-58.56	14.1504
-58.46	16.9297	-58.46	16.7593	-58.46	16.2114	-58.46	15.5146	-58.46	15.0161	-58.46	14.6099	-58.46	13.8936	-58.46	14.1191
-58.36	16.8906	-58.36	16.7085	-58.36	16.1802	-58.36	15.4814	-58.36	14.9966	-58.36	14.5806	-58.36	13.873	-58.36	14.0801
-58.26	16.8398	-58.26	16.6606	-58.26	16.1411	-58.26	15.4473	-58.26	14.9575	-58.26	14.5562	-58.26	13.8535	-58.26	14.041
-58.16	16.8008	-58.16	16.6265	-58.16	16.1099	-58.16	15.4082	-58.16	14.938	-58.16	14.5249	-58.16	13.8223	-58.16	14.0098
-58.06	16.75	-58.06	16.5757	-58.06	16.0825	-58.06	15.377	-58.06	14.9067	-58.06	14.481	-58.06	13.791	-58.06	13.9902
-57.96	16.7109	-57.96	16.5366	-57.96	16.0396	-57.96	15.3506	-57.96	14.8677	-57.96	14.4546	-57.96	13.7637	-57.96	13.9512
-57.86	16.665	-57.86	16.5054	-57.86	16.0005	-57.86	15.3066	-57.86	14.8481	-57.86	14.4233	-57.86	13.7207	-57.86	13.9199
-57.76	16.6406	-57.76	16.4546	-57.76	15.9614	-57.76	15.2676	-57.76	14.8169	-57.76	14.4038	-57.76	13.6934	-57.76	13.8857
-57.66	16.6211	-57.66	16.4155	-57.66	15.9302	-57.66	15.2402	-57.66	14.7856	-57.66	14.3647	-57.66	13.6504	-57.66	13.8418
-57.56	16.5898	-57.56	16.3765	-57.56	15.896	-57.56	15.2168	-57.56	14.7583	-57.56	14.3257	-57.56	13.6113	-57.56	13.8105
-57.46	16.5654	-57.46	16.3452	-57.46	15.8589	-57.46	15.1777	-57.46	14.7153	-57.46	14.2827	-57.46	13.5801	-57.46	13.7832
-57.36	16.5273	-57.36	16.3179	-57.36	15.8403	-57.36	15.1387	-57.36	14.688	-57.36	14.2554	-57.36	13.5479	-57.36	13.752
-57.26	16.4883	-57.26	16.2866	-57.26	15.8062	-57.26	15.1074	-57.26	14.6567	-57.26	14.2241	-57.26	13.502	-57.26	13.7207
-57.16	16.4492	-57.16	16.2866	-57.16	15.7769	-57.16	15.085	-57.16	14.6177	-57.16	14.1851	-57.16	13.4707	-57.16	13.6934
-57.06	16.4102	-57.06	16.2554	-57.06	15.7476	-57.06	15.0361	-57.06	14.5786	-57.06	14.1538	-57.06	13.4316	-57.06	13.6426
-56.96	16.3906	-56.96	16.2358	-56.96	15.7231	-56.96	15.0146	-56.96	14.5356	-56.96	14.103	-56.96	13.4004	-56.96	13.6113
-56.86	16.3594	-56.86	16.1968	-56.86	15.6675	-56.86	14.9902	-56.86	14.5161	-56.86	14.0835	-56.86	13.3809	-56.86	13.5723
-56.76	16.3281	-56.76	16.1655	-56.76	15.6265	-56.76	14.959	-56.76	14.4888	-56.76	14.0415	-56.76	13.3418	-56.76	13.541
-56.66	16.3086	-56.66	16.1509	-56.66	15.5659	-56.66	14.9395	-56.66	14.4575	-56.66	14.0054	-56.66	13.3105	-56.66	13.5215
-56.56	16.2773	-56.56	16.1265	-56.56	15.5122	-56.56	14.9004	-56.56	14.4263	-56.56	13.9663	-56.56	13.2598	-56.56	13.4854
-56.46	16.25	-56.46	16.0679	-56.46	15.4614	-56.46	14.8691	-56.46	14.3755	-56.46	13.9351	-56.46	13.2285	-56.46	13.459
-56.36	16.2236	-56.36	16.0171	-56.36	15.4302	-56.36	14.8301	-56.36	14.3481	-56.36	13.9028	-56.36	13.1895	-56.36	13.4316
-56.26	16.1914	-56.26	15.978	-56.26	15.3843	-56.26	14.791	-56.26	14.3052	-56.26	13.8647	-56.26	13.1504	-56.26	13.4004
-56.16	16.1406	-56.16	15.9272	-56.16	15.3521	-56.16	14.7598	-56.16	14.2661	-56.16	13.814	-56.16	13.1191	-56.16	13.3691
-56.06	16.1016	-56.06	15.8687	-56.06	15.3013	-56.06	14.7207	-56.06	14.2271	-56.06	13.7866	-56.06	13.0918	-56.06	13.3496
-55.96	16.0508	-55.96	15.8296	-55.96	15.2544	-55.96	14.6816	-55.96	14.188	-55.96	13.7437	-55.96	13.0459	-55.96	13.3271
-55.86	16	-55.86	15.7788	-55.86	15.2114	-55.86	14.6504	-55.86	14.1567	-55.86	13.7046	-55.86	13.0137	-55.86	13.291
-55.76	15.9414	-55.76	15.7329	-55.76	15.1724	-55.76	14.6191	-55.76	14.1372	-55.76	13.6655	-55.76	12.9824	-55.76	13.2637
-55.66	15.9131	-55.66	15.689	-55.66	15.1167	-55.66	14.5918	-55.66	14.106	-55.66	13.6265	-55.66	12.958	-55.66	13.2324
-55.56	15.8643	-55.56	15.6382	-55.56	15.0591	-55.56	14.541	-55.56	14.0669	-55.56	13.5952	-55.56	12.9365	-55.56	13.2012
-55.46	15.8086	-55.46	15.5864	-55.46	15.02	-55.46	14.502	-55.46	14.0278	-55.46	13.5562	-55.46	12.9121	-55.46	13.1738
-55.36	15.75	-55.36	15.5366	-55.36	14.9927	-55.36	14.459	-55.36	13.9966	-55.36	13.5249	-55.36	12.8809	-55.36	13.1426
-55.26	15.7109	-55.26	15.4897	-55.26	14.9497	-55.26	14.4316	-55.26	13.9575	-55.26	13.4858	-55.26	12.8535	-55.26	13.1113
-55.16	15.6797	-55.16	15.439	-55.16	14.9224	-55.16	14.4004	-55.16	13.9331	-55.16	13.4546	-55.16	12.8057	-55.16	13.0869
-55.06	15.6406	-55.06	15.3999	-55.06	14.8911	-55.06	14.3643	-55.06	13.8872	-55.06	13.4155	-55.06	12.7715	-55.06	13.041
-54.96	15.5898	-54.96	15.3491	-54.96	14.8521	-54.96	14.3184	-54.96	13.856	-54.96	13.3843	-54.96	12.7207	-54.96	13.0215
-54.86	15.5508	-54.86	15.2983	-54.86	14.8296	-54.86	14.2871	-54.86	13.8247	-54.86	13.3647	-54.86	12.6895	-54.86	13.002
-54.76	15.5	-54.76	15.2671	-54.76	14.8013	-54.76	14.2646	-54.76	13.7935	-54.76	13.3257	-54.76	12.6504	-54.76	12.9707
-54.66	15.4561	-54.66	15.2476	-54.66	14.7622	-54.66	14.2354	-54.66	13.7661	-54.66	13.2944	-54.66	12.5996	-54.66	12.9512
-54.56	15.418	-54.56	15.2085	-54.56	14.7427	-54.56	14.1973	-54.56	13.7349	-54.56	13.2583	-54.56	12.5996	-54.56	12.9287
-54.46	15.415	-54.46	15.1694	-54.46	14.6987	-54.46	14.1699	-54.46	13.7085	-54.46	13.2124	-54.46	12.5684	-54.46	12.8955
-54.36	15.3545	-54.36	15.1265	-54.36	14.6724	-54.36	14.1387	-54.36	13.688	-54.36	13.1782	-54.36	12.5381	-54.36	12.8887
-54.26	15.3281	-54.26	15.0991	-54.26	14.6294	-54.26	14.0879	-54.26	13.6519	-54.26	13.1655	-54.26	12.502	-54.26	12.8613
-54.16	15.2969	-54.16	15.0796	-54.16	14.6021	-54.16	14.0488	-54.16	13.6333	-54.16	13.1392	-54.16	12.4707	-54.16	12.8301
-54.06	15.2695	-54.06	15.0483	-54.06	14.5825	-54.06	14.0225	-54.06	13.606	-54.06	13.1069	-54.06	12.4434	-54.06	12.7988
-53.96	15.2383	-53.96	15.0142	-53.96	14.563	-53.96	14.002	-53.96	13.563	-53.96	13.0757	-53.96	12.4121	-53.96	12.7793
-53.86	15.1992	-53.86	14.9897	-53.86	14.5122	-53.86	13.959	-53.86	13.5239	-53.86	13.0435	-53.86	12.373	-53.86	12.752
-53.76	15.1602	-53.76	14.9507	-53.76	14.481	-53.76	13.9229	-53.76	13.4819	-53.76	13.0132	-53.76	12.3613	-53.76	12.709
-53.66	15.1406	-53.66	14.9194	-53.66	14.4546	-53.66	13.8857	-53.66	13.438	-53.66	12.9858	-53.66	12.334	-53.66	12.6787
-53.56	15.0977	-53.56	14.8638	-53.56	14.4224	-53.56	13.8496	-53.56	13.4067	-53.56	12.9712	-53.56	12.3027	-53.56	12.6426
-53.46	15.0703	-53.46	14.8345	-53.46	14.3911	-53.46	13.8301	-53.46	13.3677	-53.46	12.9468	-53.46	12.2715	-53.46	12.6143
-53.36	15.0244	-53.36	14.7935	-53.36	14.3667	-53.36	13.8105	-53.36	13.3364	-53.36	12.9224	-53.36	12.2324	-53.36	12.5967
-53.26	15	-53.26	14.7593	-53.26	14.3296	-53.26	13.7744	-53.26	13.2974	-53.26	12.8765	-53.26	12.1934	-53.26	12.5361
-53.16	14.9609	-53.16	14.7329	-53.16	14.2935	-53.16	13.7529	-53.16	13.2583	-53.16	12.8452	-53.16	12.1621	-53.16	12.5098
-53.06	14.9248	-53.06	14.7007	-53.06	14.2544	-53.06	13.7041	-53.06	13.2271	-53.06	12.8062	-53.06	12.1309	-53.06	12.4795
-52.96	14.8906	-52.96	14.6763	-52.96	14.2183	-52.96	13.6777	-52.96	13.1909	-52.96	12.7749	-52.96	12.1113	-52.96	12.4434
-52.86	14.8594	-52.86	14.6313	-52.86	14.187	-52.86	13.6387	-52.86	13.1372	-52.86	12.731	-52.86	12.0723	-52.86	12.3994
-52.76	14.8281	-52.76	14.6108	-52.76	14.1411	-52.76	13.6074	-52.76	13.0913	-52.76	12.6733	-52.76	12.041	-52.76	12.3418
-52.66	14.7773	-52.66	14.5669	-52.66	14.0981	-52.66	13.5684	-52.66	13.0474	-52.66	12.6313	-52.66	12.0137	-52.66	12.291
-52.56	14.7578	-52.56	14.5093	-52.56	14.0562	-52.56	13.5244	-52.56	13.0034	-52.56	12.5874	-52.56	11.9893	-52.56	12.2402
-52.46	14.7158	-52.46	14.4663	-52.46	14.02	-52.46	13.4785	-52.46	12.9458	-52.46	12.5513	-52.46	11.9482	-52.46	12.1895
-52.36	14.6602	-52.36	14.4272	-52.36	13.981	-52.36	13.4131	-52.36	12.895	-52.36	12.5327	-52.36	11.9121	-52.36	12.1455
-52.26	14.6162	-52.26	14.3687	-52.26	13.9302	-52.26	13.3574	-52.26	12.8442	-52.26	12.4937	-52.26	11.8877	-52.26	12.0879
-52.16	14.5586	-52.16	14.3179	-52.16	13.8911	-52.16	13.3301	-52.16	12.7944	-52.16	12.4741	-52.16	11.8418	-52.16	12.0576
-52.06	14.5195	-52.06	14.2817	-52.06	13.8599	-52.06	13.2871	-52.06	12.7583	-52.06	12.4517	-52.06	11.8105	-52.06	12.0215
-51.96	14.4834	-51.96	14.2163	-51.96	13.8013	-51.96	13.248	-51.96	12.7271	-51.96	12.4155	-51.96	11.7715	-51.96	11.9902
-51.86	14.4258	-51.86	14.1655	-51.86	13.7378	-51.86	13.2158	-51.86	12.6997	-51.86	12.3843	-51.86	11.7402	-51.86	11.9629
-51.76	14.3867	-51.76	14.1069	-51.76	13.6606	-51.76	13.1826	-51.76	12.6763	-51.76	12.3569	-51.76	11.7012	-51.76	11.9268
-51.66	14.3281	-51.66	14.0562	-51.66	13.6099	-51.66	13.1533	-51.66	12.6372	-51.66	12.3208	-51.66	11.6699	-51.66	11.8809
-51.56	14.3057	-51.56	13.9976	-51.56	13.5591	-51.56	13.1074	-51.56	12.605	-51.56	12.2749	-51.56	11.6426	-51.56	11.8418
-51.46	14.2578	-51.46	13.9468	-51.46	13.5317	-51.46	13.0566	-51.46	12.5669	-51.46	12.2437	-51.46	11.6084	-51.46	11.7988
-51.36	14.2109	-51.36	13.9077	-51.36	13.478	-51.36	13.0176	-51.36	12.5474	-51.36	12.2124	-51.36	11.5723	-51.36	11.7715
-51.26	14.1797	-51.26	13.8735	-51.26	13.4536	-51.26	12.9785	-51.26	12.5112	-51.26	12.1851	-51.26	11.5479	-51.26	11.7373
-51.16	14.124	-51.16	13.8179	-51.16	13.4028	-51.16	12.9277	-51.16	12.4702	-51.16	12.1538	-51.16	11.502	-51.16	11.7012
-51.06	14.0713	-51.06	13.7788	-51.06	13.3521	-51.06	12.877	-51.06	12.438	-51.06	12.1226	-51.06	11.4707	-51.06	11.6621
-50.96	14.0459	-50.96	13.728	-50.96	13.3013	-50.96	12.8428	-50.96	12.4185	-50.96	12.0952	-50.96	11.4434	-50.96	11.6338
-50.86	14.0078	-50.86	13.6968	-50.86	13.2505	-50.86	12.8184	-50.86	12.395	-50.86	12.064	-50.86	11.4004	-50.86	11.6191
-50.76	13.9658	-50.76	13.6577	-50.76	13.2114	-50.76	12.7871	-50.76	12.3677	-50.76	12.0493	-50.76	11.3809	-50.76	11.5918
-50.66	13.9297	-50.66	13.6499	-50.66	13.1724	-50.66	12.7598	-50.66	12.3364	-50.66	12.0171	-50.66	11.3535	-50.66	11.5654
-50.56	13.8906	-50.56	13.6069	-50.56	13.1216	-50.56	12.7285	-50.56	12.3286	-50.56	11.9976	-50.56	11.3174	-50.56	11.5605
-50.46	13.8398	-50.46	13.5708	-50.46	13.0903	-50.46	12.709	-50.46	12.3169	-50.46	11.9976	-50.46	11.2793	-50.46	11.5479
-50.36	13.7959	-50.36	13.5679	-50.36	13.0737	-50.36	12.6895	-50.36	12.3003	-50.36	11.9692	-50.36	11.248	-50.36	11.5342
-50.26	13.7695	-50.26	13.5562	-50.26	13.064	-50.26	12.6504	-50.26	12.2739	-50.26	11.9351	-50.26	11.2178	-50.26	11.5332
-50.16	13.7266	-50.16	13.5249	-50.16	13.0435	-50.16	12.6191	-50.16	12.2427	-50.16	11.9038	-50.16	11.1934	-50.16	11.5215
-50.06	13.6875	-50.06	13.5054	-50.06	13.02	-50.06	12.5947	-50.06	12.2036	-50.06	11.8726	-50.06	11.1621	-50.06	11.4824
-49.96	13.668	-49.96	13.4751	-49.96	12.981	-49.96	12.5566	-49.96	12.1841	-49.96	11.8452	-49.96	11.1377	-49.96	11.4629
-49.86	13.6484	-49.86	13.4585	-49.86	12.9419	-49.86	12.5254	-49.86	12.1528	-49.86	11.811	-49.86	11.0996	-49.86	11.4316
-49.76	13.6221	-49.76	13.4272	-49.76	12.9106	-49.76	12.498	-49.76	12.1304	-49.76	11.7671	-49.76	11.0723	-49.76	11.4004
-49.66	13.6016	-49.66	13.3999	-49.66	12.8667	-49.66	12.4668	-49.66	12.106	-49.66	11.7583	-49.66	11.0605	-49.66	11.3926
-49.56	13.5703	-49.56	13.3491	-49.56	12.8452	-49.56	12.4248	-49.56	12.0669	-49.56	11.7358	-49.56	11.0293	-49.56	11.3613
-49.46	13.5391	-49.46	13.3179	-49.46	12.8208	-49.46	12.3887	-49.46	12.0229	-49.46	11.6899	-49.46	11.0098	-49.46	11.3301
-49.36	13.5195	-49.36	13.2983	-49.36	12.7817	-49.36	12.3496	-49.36	11.9702	-49.36	11.646	-49.36	10.9873	-49.36	11.3027
-49.26	13.4834	-49.26	13.2671	-49.26	12.7427	-49.26	12.3184	-49.26	11.9214	-49.26	11.6147	-49.26	10.9512	-49.26	11.2744
-49.16	13.4492	-49.16	13.2476	-49.16	12.7036	-49.16	12.2676	-49.16	11.8755	-49.16	11.563	-49.16	10.9316	-49.16	11.2402
-49.06	13.3867	-49.06	13.1968	-49.06	12.6724	-49.06	12.2402	-49.06	11.8218	-49.06	11.5181	-49.06	10.9043	-49.06	11.2012
-48.96	13.3564	-48.96	13.1694	-48.96	12.6528	-48.96	12.209	-48.96	11.7729	-48.96	11.478	-48.96	10.873	-48.96	11.1748
-48.86	13.3125	-48.86	13.1187	-48.86	12.6099	-48.86	12.1699	-48.86	11.7153	-48.86	11.4468	-48.86	10.8418	-48.86	11.1377
-48.76	13.2891	-48.76	13.0991	-48.76	12.5708	-48.76	12.1387	-48.76	11.6616	-48.76	11.4028	-48.76	10.8174	-48.76	11.0996
-48.66	13.2617	-48.66	13.0601	-48.66	12.5317	-48.66	12.0947	-48.66	11.6177	-48.66	11.3647	-48.66	10.7715	-48.66	11.0654
-48.56	13.2109	-48.56	13.0093	-48.56	12.5122	-48.56	12.0566	-48.56	11.5786	-48.56	11.3335	-48.56	10.752	-48.56	11.0215
-48.46	13.1719	-48.46	12.9468	-48.46	12.4731	-48.46	12.0176	-48.46	11.5474	-48.46	11.311	-48.46	10.7324	-48.46	10.9902
-48.36	13.1289	-48.36	12.8833	-48.36	12.437	-48.36	11.9863	-48.36	11.5161	-48.36	11.2739	-48.36	10.709	-48.36	10.9629
-48.26	13.0771	-48.26	12.8423	-48.26	12.3989	-48.26	11.9561	-48.26	11.4888	-48.26	11.2241	-48.26	10.6787	-48.26	10.9199
-48.16	13.0078	-48.16	12.813	-48.16	12.3687	-48.16	11.9316	-48.16	11.4575	-48.16	11.1851	-48.16	10.6621	-48.16	10.8809
-48.06	12.9492	-48.06	12.7642	-48.06	12.3325	-48.06	11.8838	-48.06	11.4214	-48.06	11.1538	-48.06	10.6299	-48.06	10.8418
-47.96	12.8955	-47.96	12.7349	-47.96	12.2935	-47.96	11.8379	-47.96	11.395	-47.96	11.1265	-47.96	10.5918	-47.96	10.8027
-47.86	12.832	-47.86	12.689	-47.86	12.2573	-47.86	11.8066	-47.86	11.356	-47.86	11.0952	-47.86	10.5605	-47.86	10.7715
-47.76	12.7646	-47.76	12.6577	-47.76	12.2192	-47.76	11.792	-47.76	11.3364	-47.76	11.0562	-47.76	10.5332	-47.76	10.7402
-47.66	12.6992	-47.66	12.6382	-47.66	12.1919	-47.66	11.7715	-47.66	11.2974	-47.66	11.0249	-47.66	10.499	-47.66	10.7041
-47.56	12.6602	-47.56	12.6069	-47.56	12.1489	-47.56	11.7236	-47.56	11.2827	-47.56	11.0054	-47.56	10.4629	-47.56	10.6699
-47.46	12.6045	-47.46	12.5757	-47.46	12.1216	-47.46	11.6895	-47.46	11.2388	-47.46	10.9546	-47.46	10.4385	-47.46	10.6309
-47.36	12.5469	-47.36	12.5483	-47.36	12.0708	-47.36	11.6582	-47.36	11.2192	-47.36	10.9233	-47.36	10.4004	-47.36	10.5996
-47.26	12.4961	-47.26	12.5259	-47.26	12.0396	-47.26	11.627	-47.26	11.1997	-47.26	10.896	-47.26	10.3682	-47.26	10.5605
-47.16	12.4688	-47.16	12.4897	-47.16	12.02	-47.16	11.5996	-47.16	11.1685	-47.16	10.8765	-47.16	10.3301	-47.16	10.5488
-47.06	12.4258	-47.06	12.4536	-47.06	11.981	-47.06	11.5654	-47.06	11.1372	-47.06	10.8569	-47.06	10.2959	-47.06	10.5215
-46.96	12.4033	-46.96	12.4194	-46.96	11.9497	-46.96	11.541	-46.96	11.1177	-46.96	10.8335	-46.96	10.2715	-46.96	10.4951
-46.86	12.3906	-46.86	12.3882	-46.86	11.9302	-46.86	11.5098	-46.86	11.1099	-46.86	10.814	-46.86	10.2393	-46.86	10.4707
-46.76	12.3594	-46.76	12.3569	-46.76	11.8882	-46.76	11.4902	-46.76	11.0864	-46.76	10.7944	-46.76	10.209	-46.76	10.4316
-46.66	12.3281	-46.66	12.3374	-46.66	11.8521	-46.66	11.4736	-46.66	11.0669	-46.66	10.7554	-46.66	10.1816	-46.66	10.4004
-46.56	12.2842	-46.56	12.313	-46.56	11.8208	-46.56	11.4395	-46.56	11.0425	-46.56	10.7241	-46.56	10.1504	-46.56	10.3613
-46.46	12.2578	-46.46	12.2866	-46.46	11.7886	-46.46	11.4199	-46.46	11.0083	-46.46	10.6851	-46.46	10.1279	-46.46	10.3301
-46.36	12.2188	-46.36	12.2671	-46.36	11.7622	-46.36	11.3936	-46.36	10.9771	-46.36	10.6538	-46.36	10.0918	-46.36	10.291
-46.26	12.1875	-46.26	12.228	-46.26	11.7427	-46.26	11.3691	-46.26	10.9409	-46.26	10.6147	-46.26	10.0723	-46.26	10.2637
-46.16	12.165	-46.16	12.1968	-46.16	11.7114	-46.16	11.3301	-46.16	10.9146	-46.16	10.5835	-46.16	10.041	-46.16	10.2324
-46.06	12.1211	-46.06	12.1577	-46.06	11.6724	-46.06	11.2939	-46.06	10.8882	-46.06	10.5562	-46.06	10.0137	-46.06	10.2012
-45.96	12.1123	-45.96	12.1118	-45.96	11.6294	-45.96	11.2598	-45.96	10.8677	-45.96	10.5249	-45.96	9.98926	-45.96	10.1699
-45.86	12.0752	-45.86	12.0708	-45.86	11.6099	-45.86	11.2168	-45.86	10.8364	-45.86	10.4858	-45.86	9.96289	-45.86	10.1309
-45.76	12.0508	-45.76	12.0444	-45.76	11.5825	-45.76	11.1895	-45.76	10.7974	-45.76	10.4663	-45.76	9.92871	-45.76	10.1035
-45.66	12.0313	-45.66	11.9946	-45.66	11.5513	-45.66	11.1582	-45.66	10.7661	-45.66	10.4302	-45.66	9.9043	-45.66	10.0723
-45.56	12.0117	-45.56	11.9585	-45.56	11.52	-45.56	11.1191	-45.56	10.7271	-45.56	10.3843	-45.56	9.87305	-45.56	10.0361
-45.46	11.9688	-45.46	11.9194	-45.46	11.4927	-45.46	11.0752	-45.46	10.7104	-45.46	10.353	-45.46	9.84863	-45.46	10.002
-45.36	11.9297	-45.36	11.8765	-45.36	11.4497	-45.36	11.0303	-45.36	10.6763	-45.36	10.3218	-45.36	9.81055	-45.36	9.96777
-45.26	11.8789	-45.26	11.8491	-45.26	11.4302	-45.26	11.0049	-45.26	10.645	-45.26	10.2915	-45.26	9.7832	-45.26	9.94336
-45.16	11.8398	-45.16	11.8101	-45.16	11.3882	-45.16	10.9668	-45.16	10.6108	-45.16	10.2554	-45.16	9.75195	-45.16	9.90723
-45.06	11.7891	-45.06	11.7788	-45.06	11.3521	-45.06	10.9355	-45.06	10.5786	-45.06	10.2163	-45.06	9.71777	-45.06	9.88086
-44.96	11.7422	-44.96	11.7476	-44.96	11.313	-44.96	10.916	-44.96	10.5356	-44.96	10.1968	-44.96	9.69336	-44.96	9.86133
-44.86	11.6992	-44.86	11.7036	-44.86	11.2739	-44.86	10.8857	-44.86	10.5161	-44.86	10.1489	-44.86	9.65723	-44.86	9.82715
-44.76	11.6719	-44.76	11.6655	-44.76	11.2495	-44.76	10.8379	-44.76	10.4888	-44.76	10.1118	-44.76	9.63086	-44.76	9.79785
-44.66	11.6406	-44.66	11.6118	-44.66	11.2114	-44.66	10.8105	-44.66	10.4409	-44.66	10.0757	-44.66	9.59863	-44.66	9.77148
-44.56	11.5967	-44.56	11.5796	-44.56	11.1724	-44.56	10.7676	-44.56	10.4067	-44.56	10.0366	-44.56	9.56836	-44.56	9.7373
-44.46	11.5586	-44.46	11.5405	-44.46	11.1411	-44.46	10.7285	-44.46	10.3755	-44.46	10.0171	-44.46	9.54102	-44.46	9.71289
-44.36	11.5195	-44.36	11.4927	-44.36	11.0972	-44.36	10.6895	-44.36	10.3335	-44.36	9.98584	-44.36	9.50977	-44.36	9.68164
-44.26	11.4883	-44.26	11.4585	-44.26	11.0591	-44.26	10.6504	-44.26	10.3091	-44.26	9.96631	-44.26	9.4873	-44.26	9.66211
-44.16	11.4492	-44.16	11.4272	-44.16	11.02	-44.16	10.6074	-44.16	10.2778	-44.16	9.93018	-44.16	9.45117	-44.16	9.64258
-44.06	11.418	-44.06	11.3882	-44.06	10.9858	-44.06	10.5801	-44.06	10.2466	-44.06	9.896	-44.06	9.42676	-44.06	9.61133
-43.96	11.376	-43.96	11.3569	-43.96	10.9536	-43.96	10.5488	-43.96	10.2075	-43.96	9.86475	-43.96	9.39258	-43.96	9.58691
-43.86	11.3203	-43.86	11.3062	-43.86	10.9224	-43.86	10.5098	-43.86	10.1685	-43.86	9.84521	-43.86	9.36133	-43.86	9.55273
-43.76	11.2695	-43.76	11.2788	-43.76	10.8911	-43.76	10.4785	-43.76	10.1255	-43.76	9.81396	-43.76	9.33887	-43.76	9.50977
-43.66	11.2227	-43.66	11.2358	-43.66	10.8521	-43.66	10.4473	-43.66	10.106	-43.66	9.7915	-43.66	9.30273	-43.66	9.4873
-43.56	11.1797	-43.56	11.189	-43.56	10.8325	-43.56	10.4033	-43.56	10.0786	-43.56	9.74268	-43.56	9.2832	-43.56	9.45508
-43.46	11.1523	-43.46	11.146	-43.46	10.7886	-43.46	10.3457	-43.46	10.0474	-43.46	9.71631	-43.46	9.25195	-43.46	9.42383
-43.36	11.1094	-43.36	11.1069	-43.36	10.7554	-43.36	10.3184	-43.36	9.99658	-43.36	9.69678	-43.36	9.23242	-43.36	9.3877
-43.26	11.0703	-43.26	11.0679	-43.26	10.7261	-43.26	10.2842	-43.26	9.95752	-43.26	9.66553	-43.26	9.19629	-43.26	9.3418
-43.16	11.0391	-43.16	11.0171	-43.16	10.6802	-43.16	10.2402	-43.16	9.92627	-43.16	9.62646	-43.16	9.16211	-43.16	9.30273
-43.06	11	-43.06	10.9663	-43.06	10.6489	-43.06	10.209	-43.06	9.88721	-43.06	9.59521	-43.06	9.13086	-43.06	9.27148
-42.96	10.9727	-42.96	10.939	-42.96	10.6216	-42.96	10.1699	-42.96	9.83643	-42.96	9.56104	-42.96	9.1084	-42.96	9.24023
-42.86	10.9297	-42.86	10.9077	-42.86	10.5708	-42.86	10.1191	-42.86	9.79736	-42.86	9.52881	-42.86	9.07227	-42.86	9.19629
-42.76	10.8857	-42.76	10.854	-42.76	10.5396	-42.76	10.0801	-42.76	9.7583	-42.76	9.50049	-42.76	9.04492	-42.76	9.1582
-42.66	10.8398	-42.66	10.7983	-42.66	10.5054	-42.66	10.0488	-42.66	9.71924	-42.66	9.48291	-42.66	9.01367	-42.66	9.13086
-42.56	10.8008	-42.56	10.7397	-42.56	10.4614	-42.56	10.0098	-42.56	9.68799	-42.56	9.44678	-42.56	8.98242	-42.56	9.09961
-42.46	10.7695	-42.46	10.7085	-42.46	10.4224	-42.46	9.97363	-42.46	9.64893	-42.46	9.41553	-42.46	8.96289	-42.46	9.06836
-42.36	10.7256	-42.36	10.6812	-42.36	10.3911	-42.36	9.92773	-42.36	9.60596	-42.36	9.396	-42.36	8.93848	-42.36	9.03809
-42.26	10.6875	-42.26	10.6382	-42.26	10.3638	-42.26	9.89648	-42.26	9.57373	-42.26	9.36865	-42.26	8.90039	-42.26	8.99023
-42.16	10.6484	-42.16	10.5991	-42.16	10.3325	-42.16	9.86914	-42.16	9.53564	-42.16	9.3374	-42.16	8.87305	-42.16	8.9707
-42.06	10.6025	-42.06	10.5679	-42.06	10.3013	-42.06	9.83789	-42.06	9.51611	-42.06	9.30127	-42.06	8.85352	-42.06	8.95117
-41.96	10.5732	-41.96	10.5405	-41.96	10.2622	-41.96	9.80371	-41.96	9.50146	-41.96	9.26709	-41.96	8.81738	-41.96	8.92383
-41.86	10.5469	-41.86	10.4976	-41.86	10.2231	-41.86	9.77148	-41.86	9.47705	-41.86	9.23584	-41.86	8.77148	-41.86	8.88086
-41.76	10.5127	-41.76	10.4585	-41.76	10.1841	-41.76	9.74023	-41.76	9.43311	-41.76	9.20459	-41.76	8.74023	-41.76	8.86133
-41.66	10.4688	-41.66	10.4194	-41.66	10.1528	-41.66	9.70898	-41.66	9.3999	-41.66	9.17725	-41.66	8.70898	-41.66	8.8252
-41.56	10.4414	-41.56	10.3882	-41.56	10.1216	-41.56	9.68164	-41.56	9.37061	-41.56	9.146	-41.56	8.66992	-41.56	8.79102
-41.46	10.4053	-41.46	10.3374	-41.46	10.0894	-41.46	9.66504	-41.46	9.32471	-41.46	9.11475	-41.46	8.65039	-41.46	8.77148
-41.36	10.3594	-41.36	10.2983	-41.36	10.0317	-41.36	9.62695	-41.36	9.30518	-41.36	9.0835	-41.36	8.61914	-41.36	8.7373
-41.26	10.3281	-41.26	10.2593	-41.26	9.99365	-41.26	9.60742	-41.26	9.27393	-41.26	9.04443	-41.26	8.5918	-41.26	8.71289
-41.16	10.2969	-41.16	10.228	-41.16	9.96143	-41.16	9.56836	-41.16	9.24658	-41.16	9.01709	-41.16	8.56055	-41.16	8.69336
-41.06	10.2744	-41.06	10.1763	-41.06	9.93408	-41.06	9.53418	-41.06	9.21533	-41.06	8.98096	-41.06	8.53809	-41.06	8.6543
-40.96	10.2334	-40.96	10.1313	-40.96	9.89111	-40.96	9.5127	-40.96	9.18408	-40.96	8.93506	-40.96	8.50195	-40.96	8.63086
-40.86	10.1992	-40.86	10.0991	-40.86	9.85205	-40.86	9.48633	-40.86	9.15674	-40.86	8.90381	-40.86	8.4707	-40.86	8.60645
-40.76	10.168	-40.76	10.0796	-40.76	9.8208	-40.76	9.44727	-40.76	9.13721	-40.76	8.86182	-40.76	8.45117	-40.76	8.57227
-40.66	10.1289	-40.66	10.0679	-40.66	9.80127	-40.66	9.41992	-40.66	9.11377	-40.66	8.82568	-40.66	8.41211	-40.66	8.54102
-40.56	10.0977	-40.56	10.0288	-40.56	9.76221	-40.56	9.38867	-40.56	9.08643	-40.56	8.80615	-40.56	8.3877	-40.56	8.51465
-40.46	10.0586	-40.46	9.98975	-40.46	9.74268	-40.46	9.35449	-40.46	9.07471	-40.46	8.7749	-40.46	8.34961	-40.46	8.49707
-40.36	10.0273	-40.36	9.95361	-40.36	9.71143	-40.36	9.32227	-40.36	9.05225	-40.36	8.73584	-40.36	8.32227	-40.36	8.4707
-40.26	9.99316	-40.26	9.91943	-40.26	9.67236	-40.26	9.28613	-40.26	9.02783	-40.26	8.70459	-40.26	8.28809	-40.26	8.43164
-40.16	9.96094	-40.16	9.87646	-40.16	9.64111	-40.16	9.26465	-40.16	9.00342	-40.16	8.66553	-40.16	8.25488	-40.16	8.41211
-40.06	9.92969	-40.06	9.8374	-40.06	9.60205	-40.06	9.22363	-40.06	8.95752	-40.06	8.63428	-40.06	8.22852	-40.06	8.38086
-39.96	9.89355	-39.96	9.81494	-39.96	9.56299	-39.96	9.18945	-39.96	8.91455	-39.96	8.60693	-39.96	8.20898	-39.96	8.34961
-39.86	9.84766	-39.86	9.79053	-39.86	9.53174	-39.86	9.1582	-39.86	8.88721	-39.86	8.57568	-39.86	8.16699	-39.86	8.32227
-39.76	9.80859	-39.76	9.75928	-39.76	9.50049	-39.76	9.12695	-39.76	8.85303	-39.76	8.54443	-39.76	8.14258	-39.76	8.29102
-39.66	9.77734	-39.66	9.72803	-39.66	9.46143	-39.66	9.09961	-39.66	8.81689	-39.66	8.50537	-39.66	8.11426	-39.66	8.25195
-39.56	9.75781	-39.56	9.70068	-39.56	9.42236	-39.56	9.04883	-39.56	8.79248	-39.56	8.47412	-39.56	8.08887	-39.56	8.23242
-39.46	9.71875	-39.46	9.68115	-39.46	9.3833	-39.46	9.0127	-39.46	8.77393	-39.46	8.44678	-39.46	8.06445	-39.46	8.20117
-39.36	9.6875	-39.36	9.64502	-39.36	9.34424	-39.36	8.9668	-39.36	8.73486	-39.36	8.41553	-39.36	8.0332	-39.36	8.18164
-39.26	9.64844	-39.26	9.59912	-39.26	9.30127	-39.26	8.92773	-39.26	8.70459	-39.26	8.38428	-39.26	8.01367	-39.26	8.15039
-39.16	9.60645	-39.16	9.57959	-39.16	9.26221	-39.16	8.88867	-39.16	8.66846	-39.16	8.34521	-39.16	7.99414	-39.16	8.13086
-39.06	9.57031	-39.06	9.54834	-39.06	9.22314	-39.06	8.84277	-39.06	8.64893	-39.06	8.30615	-39.06	7.96289	-39.06	8.11133
-38.96	9.53125	-38.96	9.51221	-38.96	9.16748	-38.96	8.79883	-38.96	8.61768	-38.96	8.28174	-38.96	7.93164	-38.96	8.07715
-38.86	9.48047	-38.86	9.48584	-38.86	9.12939	-38.86	8.7793	-38.86	8.58154	-38.86	8.24365	-38.86	7.9043	-38.86	8.0332
-38.76	9.44141	-38.76	9.45459	-38.76	9.09033	-38.76	8.74805	-38.76	8.55518	-38.76	8.22412	-38.76	7.87305	-38.76	8.01367
-38.66	9.42188	-38.66	9.42725	-38.66	9.05127	-38.66	8.70898	-38.66	8.51611	-38.66	8.19287	-38.66	7.8418	-38.66	7.96289
-38.56	9.37402	-38.56	9.39307	-38.56	9.01221	-38.56	8.68457	-38.56	8.49658	-38.56	8.15381	-38.56	7.80273	-38.56	7.93164
-38.46	9.33984	-38.46	9.35693	-38.46	8.96143	-38.46	8.64648	-38.46	8.46045	-38.46	8.12256	-38.46	7.77148	-38.46	7.91211
-38.36	9.29688	-38.36	9.31787	-38.36	8.93018	-38.36	8.60449	-38.36	8.43408	-38.36	8.10303	-38.36	7.74707	-38.36	7.88477
-38.26	9.25781	-38.26	9.28174	-38.26	8.89111	-38.26	8.58008	-38.26	8.41455	-38.26	8.07568	-38.26	7.71777	-38.26	7.85352
-38.16	9.21582	-38.16	9.24463	-38.16	8.84912	-38.16	8.54883	-38.16	8.3833	-38.16	8.04443	-38.16	7.67383	-38.16	7.81738
-38.06	9.1748	-38.06	9.2085	-38.06	8.81299	-38.06	8.52148	-38.06	8.35596	-38.06	8.01318	-38.06	7.64258	-38.06	7.7793
-37.96	9.14551	-37.96	9.17725	-37.96	8.77393	-37.96	8.49023	-37.96	8.32178	-37.96	7.98584	-37.96	7.61133	-37.96	7.75977
-37.86	9.10156	-37.86	9.1499	-37.86	8.73096	-37.86	8.45898	-37.86	8.28564	-37.86	7.95459	-37.86	7.57227	-37.86	7.74023
-37.76	9.0625	-37.76	9.10693	-37.76	8.70361	-37.76	8.42773	-37.76	8.26611	-37.76	7.93506	-37.76	7.54102	-37.76	7.70605
-37.66	9.03125	-37.66	9.06787	-37.66	8.67236	-37.66	8.40039	-37.66	8.22705	-37.66	7.91553	-37.66	7.51367	-37.66	7.68164
-37.56	8.9873	-37.56	9.02881	-37.56	8.63623	-37.56	8.36914	-37.56	8.21533	-37.56	7.88428	-37.56	7.48242	-37.56	7.65723
-37.46	8.93457	-37.46	8.98975	-37.46	8.60205	-37.46	8.33789	-37.46	8.18799	-37.46	7.85303	-37.46	7.44336	-37.46	7.61133
-37.36	8.91016	-37.36	8.93896	-37.36	8.58252	-37.36	8.30566	-37.36	8.15186	-37.36	7.8335	-37.36	7.41211	-37.36	7.58008
-37.26	8.87109	-37.26	8.91943	-37.26	8.5708	-37.26	8.28711	-37.26	8.10596	-37.26	7.80225	-37.26	7.38086	-37.26	7.56055
-37.16	8.85156	-37.16	8.88037	-37.16	8.55127	-37.16	8.24805	-37.16	8.07471	-37.16	7.7749	-37.16	7.35352	-37.16	7.5293
-37.06	8.82031	-37.06	8.84912	-37.06	8.53174	-37.06	8.22852	-37.06	8.04053	-37.06	7.74854	-37.06	7.31445	-37.06	7.50977
-36.96	8.78125	-36.96	8.81006	-36.96	8.51221	-36.96	8.19727	-36.96	8.0083	-36.96	7.72412	-36.96	7.27148	-36.96	7.49023
-36.86	8.75	-36.86	8.77881	-36.86	8.48779	-36.86	8.17773	-36.86	7.97705	-36.86	7.70459	-36.86	7.25195	-36.86	7.45605
-36.76	8.72559	-36.76	8.73486	-36.76	8.45752	-36.76	8.14648	-36.76	7.95752	-36.76	7.68506	-36.76	7.21289	-36.76	7.44336
-36.66	8.69922	-36.66	8.70166	-36.66	8.43018	-36.66	8.11914	-36.66	7.92627	-36.66	7.65771	-36.66	7.18164	-36.66	7.40723
-36.56	8.66016	-36.56	8.66455	-36.56	8.39893	-36.56	8.08789	-36.56	7.89893	-36.56	7.62646	-36.56	7.16211	-36.56	7.38086
-36.46	8.62891	-36.46	8.60693	-36.46	8.37939	-36.46	8.04883	-36.46	7.85596	-36.46	7.60693	-36.46	7.12305	-36.46	7.34961
-36.36	8.58984	-36.36	8.58447	-36.36	8.35693	-36.36	8.01758	-36.36	7.82861	-36.36	7.57568	-36.36	7.0918	-36.36	7.32227
-36.26	8.55859	-36.26	8.54834	-36.26	8.3208	-36.26	7.99805	-36.26	7.79736	-36.26	7.53662	-36.26	7.07227	-36.26	7.30762
-36.16	8.52734	-36.16	8.51709	-36.16	8.30127	-36.16	7.95898	-36.16	7.77295	-36.16	7.51709	-36.16	7.04102	-36.16	7.2832
-36.06	8.5	-36.06	8.47803	-36.06	8.28174	-36.06	7.92773	-36.06	7.73486	-36.06	7.49756	-36.06	7.01367	-36.06	7.26367
-35.96	8.46875	-35.96	8.4585	-35.96	8.26221	-35.96	7.88867	-35.96	7.70361	-35.96	7.46631	-35.96	6.98242	-35.96	7.23242
-35.86	8.44238	-35.86	8.43896	-35.86	8.24268	-35.86	7.86914	-35.86	7.66455	-35.86	7.43018	-35.86	6.96289	-35.86	7.21289
-35.76	8.42188	-35.76	8.3999	-35.76	8.21143	-35.76	7.83789	-35.76	7.64502	-35.76	7.40381	-35.76	6.93164	-35.76	7.18164
-35.66	8.37109	-35.66	8.35596	-35.66	8.18018	-35.66	7.81836	-35.66	7.60596	-35.66	7.37256	-35.66	6.9043	-35.66	7.1543
-35.56	8.35156	-35.56	8.31787	-35.56	8.15283	-35.56	7.78711	-35.56	7.57471	-35.56	7.35791	-35.56	6.87305	-35.56	7.12305
-35.46	8.3125	-35.46	8.28662	-35.46	8.09717	-35.46	7.76758	-35.46	7.53564	-35.46	7.32568	-35.46	6.85352	-35.46	7.0918
-35.36	8.28125	-35.36	8.26709	-35.36	8.05127	-35.36	7.73633	-35.36	7.49658	-35.36	7.28662	-35.36	6.82227	-35.36	7.05957
-35.26	8.25	-35.26	8.2251	-35.26	8.01709	-35.26	7.7168	-35.26	7.45361	-35.26	7.25537	-35.26	6.79102	-35.26	7.03418
-35.16	8.23047	-35.16	8.20068	-35.16	7.97314	-35.16	7.67773	-35.16	7.42334	-35.16	7.23584	-35.16	6.77148	-35.16	7.02148
-35.06	8.19922	-35.06	8.17236	-35.06	7.93018	-35.06	7.64355	-35.06	7.38721	-35.06	7.19678	-35.06	6.74414	-35.06	6.99707
-34.96	8.17188	-34.96	8.13818	-34.96	7.88623	-34.96	7.59961	-34.96	7.35596	-34.96	7.16553	-34.96	6.71289	-34.96	6.9707
-34.86	8.14063	-34.86	8.10693	-34.86	7.84033	-34.86	7.56055	-34.86	7.33643	-34.86	7.12939	-34.86	6.68164	-34.86	6.93945
-34.76	8.10938	-34.76	8.0874	-34.76	7.80127	-34.76	7.52441	-34.76	7.30908	-34.76	7.10303	-34.76	6.66211	-34.76	6.91211
-34.66	8.08203	-34.66	8.05615	-34.66	7.76221	-34.66	7.49023	-34.66	7.27783	-34.66	7.06396	-34.66	6.64551	-34.66	6.86133
-34.56	8.0459	-34.56	8.01709	-34.56	7.71924	-34.56	7.44727	-34.56	7.2417	-34.56	7.03271	-34.56	6.61621	-34.56	6.83008
-34.46	8.00488	-34.46	7.98584	-34.46	7.68018	-34.46	7.4082	-34.46	7.20752	-34.46	6.99365	-34.46	6.5918	-34.46	6.81543
-34.36	7.99219	-34.36	7.94678	-34.36	7.64111	-34.36	7.37695	-34.36	7.18115	-34.36	6.96729	-34.36	6.55273	-34.36	6.7832
-34.26	7.96094	-34.26	7.91553	-34.26	7.60986	-34.26	7.34961	-34.26	7.14893	-34.26	6.95459	-34.26	6.52148	-34.26	6.75195
-34.16	7.9248	-34.16	7.89307	-34.16	7.55908	-34.16	7.30664	-34.16	7.11279	-34.16	6.92725	-34.16	6.49707	-34.16	6.71289
-34.06	7.89844	-34.06	7.86865	-34.06	7.52002	-34.06	7.2793	-34.06	7.07959	-34.06	6.88428	-34.06	6.4707	-34.06	6.68164
-33.96	7.85938	-33.96	7.8374	-33.96	7.48096	-33.96	7.24805	-33.96	7.06201	-33.96	6.84521	-33.96	6.45117	-33.96	6.65723
-33.86	7.82813	-33.86	7.81006	-33.86	7.43018	-33.86	7.21191	-33.86	7.021	-33.86	6.82568	-33.86	6.41699	-33.86	6.63086
-33.76	7.79395	-33.76	7.77881	-33.76	7.40771	-33.76	7.17773	-33.76	7.0083	-33.76	6.80615	-33.76	6.37305	-33.76	6.59961
-33.66	7.77637	-33.66	7.72803	-33.66	7.37158	-33.66	7.14648	-33.66	6.96436	-33.66	6.7749	-33.66	6.35352	-33.66	6.56836
-33.56	7.73047	-33.56	7.7085	-33.56	7.34424	-33.56	7.10742	-33.56	6.91455	-33.56	6.74072	-33.56	6.32227	-33.56	6.5293
-33.46	7.69922	-33.46	7.67725	-33.46	7.30127	-33.46	7.05664	-33.46	6.87549	-33.46	6.71631	-33.46	6.29102	-33.46	6.50195
-33.36	7.67285	-33.36	7.6499	-33.36	7.28174	-33.36	7.01758	-33.36	6.85596	-33.36	6.69678	-33.36	6.27148	-33.36	6.4707
-33.26	7.64746	-33.26	7.59912	-33.26	7.24268	-33.26	6.97852	-33.26	6.82959	-33.26	6.65771	-33.26	6.24414	-33.26	6.44434
-33.16	7.62891	-33.16	7.56787	-33.16	7.20361	-33.16	6.94727	-33.16	6.81689	-33.16	6.62939	-33.16	6.2207	-33.16	6.42676
-33.06	7.58984	-33.06	7.54053	-33.06	7.17236	-33.06	6.90137	-33.06	6.78076	-33.06	6.6001	-33.06	6.19336	-33.06	6.38086
-32.96	7.55859	-32.96	7.48975	-32.96	7.1333	-32.96	6.87207	-32.96	6.76611	-32.96	6.5708	-32.96	6.16211	-32.96	6.34961
-32.86	7.53906	-32.86	7.4585	-32.86	7.11377	-32.86	6.85059	-32.86	6.73486	-32.86	6.54443	-32.86	6.13086	-32.86	6.31055
-32.76	7.5	-32.76	7.43896	-32.76	7.08252	-32.76	6.81836	-32.76	6.71533	-32.76	6.51318	-32.76	6.10352	-32.76	6.2793
-32.66	7.46875	-32.66	7.3999	-32.66	7.04346	-32.66	6.79883	-32.66	6.68408	-32.66	6.48584	-32.66	6.07227	-32.66	6.25684
-32.56	7.4541	-32.56	7.37158	-32.56	7.00439	-32.56	6.76758	-32.56	6.65674	-32.56	6.47119	-32.56	6.04102	-32.56	6.22754
-32.46	7.4248	-32.46	7.3374	-32.46	6.95654	-32.46	6.72852	-32.46	6.63721	-32.46	6.44678	-32.46	6.02148	-32.46	6.20605
-32.36	7.38379	-32.36	7.29834	-32.36	6.92236	-32.36	6.70898	-32.36	6.60596	-32.36	6.41553	-32.36	5.99414	-32.36	6.19336
-32.26	7.35938	-32.26	7.28662	-32.26	6.89111	-32.26	6.67773	-32.26	6.58643	-32.26	6.38818	-32.26	5.9707	-32.26	6.16211
-32.16	7.33496	-32.16	7.26709	-32.16	6.85986	-32.16	6.63867	-32.16	6.54346	-32.16	6.35986	-32.16	5.96289	-32.16	6.14258
-32.06	7.28906	-32.06	7.22803	-32.06	6.83252	-32.06	6.61914	-32.06	6.51611	-32.06	6.3335	-32.06	5.93164	-32.06	6.12305
-31.96	7.25	-31.96	7.17725	-31.96	6.80127	-31.96	6.58789	-31.96	6.49658	-31.96	6.29443	-31.96	5.89258	-31.96	6.0918
-31.86	7.21875	-31.86	7.146	-31.86	6.77002	-31.86	6.55176	-31.86	6.46533	-31.86	6.26318	-31.86	5.86133	-31.86	6.07227
-31.76	7.1875	-31.76	7.12646	-31.76	6.74268	-31.76	6.50586	-31.76	6.4458	-31.76	6.24365	-31.76	5.8418	-31.76	6.02832
-31.66	7.14844	-31.66	7.07275	-31.66	6.71143	-31.66	6.48633	-31.66	6.41455	-31.66	6.20459	-31.66	5.80957	-31.66	5.99512
-31.56	7.12891	-31.56	7.02881	-31.56	6.68018	-31.56	6.44727	-31.56	6.37549	-31.56	6.18506	-31.56	5.77637	-31.56	5.9707
-31.46	7.09766	-31.46	6.98975	-31.46	6.64893	-31.46	6.42773	-31.46	6.33643	-31.46	6.15088	-31.46	5.76367	-31.46	5.95117
-31.36	7.07031	-31.36	6.95068	-31.36	6.62939	-31.36	6.39648	-31.36	6.30518	-31.36	6.12646	-31.36	5.72754	-31.36	5.92383
-31.26	7.03906	-31.26	6.91943	-31.26	6.60205	-31.26	6.36523	-31.26	6.27393	-31.26	6.09033	-31.26	5.68945	-31.26	5.88086
-31.16	7	-31.16	6.88818	-31.16	6.55615	-31.16	6.33789	-31.16	6.24658	-31.16	6.05615	-31.16	5.68164	-31.16	5.85352
-31.06	6.98535	-31.06	6.86865	-31.06	6.51221	-31.06	6.30664	-31.06	6.22705	-31.06	6.0249	-31.06	5.65039	-31.06	5.83008
-30.96	6.96094	-30.96	6.84912	-30.96	6.48779	-30.96	6.28418	-30.96	6.1958	-30.96	5.99365	-30.96	5.62793	-30.96	5.80273
-30.86	6.91699	-30.86	6.80127	-30.86	6.46143	-30.86	6.24805	-30.86	6.14502	-30.86	5.96631	-30.86	5.5918	-30.86	5.77148
-30.76	6.87109	-30.76	6.76416	-30.76	6.42725	-30.76	6.2207	-30.76	6.11084	-30.76	5.93506	-30.76	5.56445	-30.76	5.74023
-30.66	6.84473	-30.66	6.73096	-30.66	6.39111	-30.66	6.19727	-30.66	6.09814	-30.66	5.91553	-30.66	5.54492	-30.66	5.71289
-30.56	6.8125	-30.56	6.71631	-30.56	6.36377	-30.56	6.17773	-30.56	6.06689	-30.56	5.88428	-30.56	5.50879	-30.56	5.69336
-30.46	6.78125	-30.46	6.67041	-30.46	6.33252	-30.46	6.13867	-30.46	6.03564	-30.46	5.84521	-30.46	5.48242	-30.46	5.66211
-30.36	6.74219	-30.36	6.63818	-30.36	6.31299	-30.36	6.10254	-30.36	6.00342	-30.36	5.82568	-30.36	5.45117	-30.36	5.64258
-30.26	6.71094	-30.26	6.5874	-30.26	6.28174	-30.26	6.07617	-30.26	5.96533	-30.26	5.79443	-30.26	5.43164	-30.26	5.62305
-30.16	6.67188	-30.16	6.54834	-30.16	6.26514	-30.16	6.04883	-30.16	5.93896	-30.16	5.7749	-30.16	5.41211	-30.16	5.60352
-30.06	6.63281	-30.06	6.49756	-30.06	6.23975	-30.06	6.02246	-30.06	5.90674	-30.06	5.74365	-30.06	5.39258	-30.06	5.56738
-29.96	6.58984	-29.96	6.47803	-29.96	6.20361	-29.96	5.99316	-29.96	5.87061	-29.96	5.729	-29.96	5.37012	-29.96	5.54102
-29.86	6.53906	-29.86	6.43896	-29.86	6.18408	-29.86	5.9668	-29.86	5.82471	-29.86	5.70459	-29.86	5.33398	-29.86	5.50977
-29.76	6.51465	-29.76	6.40771	-29.76	6.14111	-29.76	5.94727	-29.76	5.79346	-29.76	5.67725	-29.76	5.31445	-29.76	5.47852
-29.66	6.48828	-29.66	6.36865	-29.66	6.11377	-29.66	5.91602	-29.66	5.75439	-29.66	5.65771	-29.66	5.29492	-29.66	5.45117
-29.56	6.44922	-29.56	6.34033	-29.56	6.07764	-29.56	5.88867	-29.56	5.73486	-29.56	5.62646	-29.56	5.26367	-29.56	5.43164
-29.46	6.41797	-29.46	6.29932	-29.46	6.03662	-29.46	5.8623	-29.46	5.70361	-29.46	5.60693	-29.46	5.24414	-29.46	5.40039
-29.36	6.37891	-29.36	6.26709	-29.36	6.01221	-29.36	5.84961	-29.36	5.67627	-29.36	5.56299	-29.36	5.21289	-29.36	5.36914
-29.26	6.34766	-29.26	6.21143	-29.26	5.98486	-29.26	5.81836	-29.26	5.65674	-29.26	5.5249	-29.26	5.17383	-29.26	5.33008
-29.16	6.30859	-29.16	6.17725	-29.16	5.95654	-29.16	5.79883	-29.16	5.64209	-29.16	5.50537	-29.16	5.14941	-29.16	5.2959
-29.06	6.28906	-29.06	6.13818	-29.06	5.93018	-29.06	5.75977	-29.06	5.61279	-29.06	5.47412	-29.06	5.12305	-29.06	5.27148
-28.96	6.25781	-28.96	6.09521	-28.96	5.896	-28.96	5.72852	-28.96	5.57471	-28.96	5.45459	-28.96	5.10352	-28.96	5.25488
-28.86	6.20703	-28.86	6.05615	-28.86	5.86377	-28.86	5.70898	-28.86	5.55518	-28.86	5.42334	-28.86	5.07227	-28.86	5.22852
-28.76	6.17969	-28.76	6.0249	-28.76	5.85205	-28.76	5.67773	-28.76	5.521	-28.76	5.38428	-28.76	5.05273	-28.76	5.20117
-28.66	6.14844	-28.66	6.00537	-28.66	5.81299	-28.66	5.63867	-28.66	5.47705	-28.66	5.3501	-28.66	5.0332	-28.66	5.18164
-28.56	6.10938	-28.56	5.95459	-28.56	5.79346	-28.56	5.61914	-28.56	5.45752	-28.56	5.31787	-28.56	5.01367	-28.56	5.14746
-28.46	6.08301	-28.46	5.92432	-28.46	5.77393	-28.46	5.59961	-28.46	5.43799	-28.46	5.28174	-28.46	4.99023	-28.46	5.12305
-28.36	6.07031	-28.36	5.88818	-28.36	5.74268	-28.36	5.56836	-28.36	5.40674	-28.36	5.24365	-28.36	4.96289	-28.36	5.0918
-28.26	6.02637	-28.26	5.85693	-28.26	5.71826	-28.26	5.5293	-28.26	5.37939	-28.26	5.21631	-28.26	4.92676	-28.26	5.07227
-28.16	5.98047	-28.16	5.82959	-28.16	5.68018	-28.16	5.49805	-28.16	5.34814	-28.16	5.18506	-28.16	4.90039	-28.16	5.04102
-28.06	5.9541	-28.06	5.78662	-28.06	5.65283	-28.06	5.4707	-28.06	5.31201	-28.06	5.146	-28.06	4.86914	-28.06	5.02148
-27.96	5.94141	-27.96	5.74756	-27.96	5.60986	-27.96	5.42285	-27.96	5.26611	-27.96	5.11475	-27.96	4.84961	-27.96	4.99414
-27.86	5.90234	-27.86	5.72803	-27.86	5.59033	-27.86	5.40137	-27.86	5.23486	-27.86	5.09521	-27.86	4.83008	-27.86	4.96289
-27.76	5.87109	-27.76	5.69678	-27.76	5.55127	-27.76	5.36914	-27.76	5.20752	-27.76	5.06396	-27.76	4.7959	-27.76	4.93164
-27.66	5.83496	-27.66	5.66943	-27.66	5.51221	-27.66	5.33789	-27.66	5.18408	-27.66	5.03662	-27.66	4.76367	-27.66	4.9043
-27.56	5.79395	-27.56	5.6499	-27.56	5.48096	-27.56	5.29883	-27.56	5.15674	-27.56	5.00537	-27.56	4.73242	-27.56	4.87305
-27.46	5.76953	-27.46	5.61865	-27.46	5.43701	-27.46	5.26758	-27.46	5.12549	-27.46	4.97412	-27.46	4.70117	-27.46	4.83691
-27.36	5.74219	-27.36	5.5874	-27.36	5.41064	-27.36	5.24805	-27.36	5.09424	-27.36	4.95459	-27.36	4.67383	-27.36	4.81543
-27.26	5.71875	-27.26	5.54834	-27.26	5.36768	-27.26	5.2041	-27.26	5.07178	-27.26	4.9126	-27.26	4.64258	-27.26	4.78613
-27.16	5.67969	-27.16	5.52881	-27.16	5.34033	-27.16	5.16602	-27.16	5.04736	-27.16	4.88818	-27.16	4.61133	-27.16	4.75195
-27.06	5.65234	-27.06	5.49756	-27.06	5.32861	-27.06	5.12695	-27.06	5.01123	-27.06	4.85693	-27.06	4.58398	-27.06	4.73242
-26.96	5.60938	-26.96	5.47021	-26.96	5.30127	-26.96	5.10742	-26.96	4.97705	-26.96	4.8374	-26.96	4.55273	-26.96	4.70117
-26.86	5.57031	-26.86	5.44189	-26.86	5.2583	-26.86	5.08105	-26.86	4.94092	-26.86	4.80615	-26.86	4.52148	-26.86	4.66992
-26.76	5.53125	-26.76	5.42725	-26.76	5.21924	-26.76	5.04883	-26.76	4.91455	-26.76	4.78662	-26.76	4.50195	-26.76	4.64258
-26.66	5.49219	-26.66	5.396	-26.66	5.18018	-26.66	5.00488	-26.66	4.87549	-26.66	4.75537	-26.66	4.45801	-26.66	4.61133
-26.56	5.43652	-26.56	5.36475	-26.56	5.146	-26.56	4.97559	-26.56	4.85303	-26.56	4.73584	-26.56	4.43652	-26.56	4.58008
-26.46	5.39844	-26.46	5.3374	-26.46	5.10986	-26.46	4.92773	-26.46	4.81689	-26.46	4.71631	-26.46	4.42383	-26.46	4.54883
-26.36	5.36719	-26.36	5.2915	-26.36	5.0708	-26.36	4.9082	-26.36	4.79736	-26.36	4.68896	-26.36	4.3877	-26.36	4.52148
-26.26	5.33301	-26.26	5.27002	-26.26	5.04346	-26.26	4.88086	-26.26	4.76611	-26.26	4.65771	-26.26	4.34961	-26.26	4.50195
-26.16	5.30078	-26.16	5.23584	-26.16	5.01221	-26.16	4.84961	-26.16	4.73486	-26.16	4.64111	-26.16	4.33008	-26.16	4.4707
-26.06	5.26953	-26.06	5.21631	-26.06	4.98096	-26.06	4.81055	-26.06	4.71533	-26.06	4.60693	-26.06	4.31055	-26.06	4.43945
-25.96	5.24219	-25.96	5.16553	-25.96	4.95361	-25.96	4.7793	-25.96	4.6958	-25.96	4.57568	-25.96	4.29102	-25.96	4.41211
-25.86	5.21094	-25.86	5.146	-25.86	4.92236	-25.86	4.75098	-25.86	4.67627	-25.86	4.54443	-25.86	4.25684	-25.86	4.38574
-25.76	5.1748	-25.76	5.12646	-25.76	4.89111	-25.76	4.73633	-25.76	4.65674	-25.76	4.5249	-25.76	4.23242	-25.76	4.37305
-25.66	5.14844	-25.66	5.07568	-25.66	4.87158	-25.66	4.69434	-25.66	4.63232	-25.66	4.50537	-25.66	4.20117	-25.66	4.3418
-25.56	5.10938	-25.56	5.04443	-25.56	4.84033	-25.56	4.6582	-25.56	4.58643	-25.56	4.48584	-25.56	4.18164	-25.56	4.31055
-25.46	5.08301	-25.46	5.01709	-25.46	4.81592	-25.46	4.63867	-25.46	4.55518	-25.46	4.45459	-25.46	4.1543	-25.46	4.29102
-25.36	5.05371	-25.36	4.98584	-25.36	4.78955	-25.36	4.60742	-25.36	4.53564	-25.36	4.42236	-25.36	4.12305	-25.36	4.27148
-25.26	5.00781	-25.26	4.94678	-25.26	4.77002	-25.26	4.58008	-25.26	4.50439	-25.26	4.37256	-25.26	4.0918	-25.26	4.25195
-25.16	4.98047	-25.16	4.91553	-25.16	4.74365	-25.16	4.55176	-25.16	4.47314	-25.16	4.35303	-25.16	4.07227	-25.16	4.21289
-25.06	4.94922	-25.06	4.896	-25.06	4.73096	-25.06	4.52246	-25.06	4.4458	-25.06	4.32178	-25.06	4.04102	-25.06	4.19336
-24.96	4.91504	-24.96	4.85693	-24.96	4.70361	-24.96	4.49023	-24.96	4.41455	-24.96	4.29443	-24.96	4.02148	-24.96	4.16211
-24.86	4.88281	-24.86	4.82568	-24.86	4.67529	-24.86	4.4707	-24.86	4.3833	-24.86	4.26318	-24.86	4.00195	-24.86	4.12305
-24.76	4.83984	-24.76	4.80615	-24.76	4.64111	-24.76	4.43945	-24.76	4.35596	-24.76	4.23193	-24.76	3.97461	-24.76	4.0918
-24.66	4.8125	-24.66	4.76416	-24.66	4.62158	-24.66	4.41992	-24.66	4.32471	-24.66	4.20166	-24.66	3.94336	-24.66	4.06055
-24.56	4.78125	-24.56	4.72021	-24.56	4.59521	-24.56	4.38086	-24.56	4.28271	-24.56	4.16553	-24.56	3.92383	-24.56	4.04102
-24.46	4.76172	-24.46	4.67725	-24.46	4.58252	-24.46	4.34961	-24.46	4.24658	-24.46	4.13428	-24.46	3.89258	-24.46	4.02148
-24.36	4.73047	-24.36	4.6499	-24.36	4.5542	-24.36	4.31836	-24.36	4.22705	-24.36	4.10693	-24.36	3.87305	-24.36	3.98242
-24.26	4.69434	-24.26	4.60693	-24.26	4.53955	-24.26	4.29102	-24.26	4.1958	-24.26	4.06396	-24.26	3.85352	-24.26	3.95117
-24.16	4.66016	-24.16	4.57959	-24.16	4.49756	-24.16	4.25977	-24.16	4.17627	-24.16	4.03174	-24.16	3.82227	-24.16	3.92383
-24.06	4.64063	-24.06	4.54834	-24.06	4.46143	-24.06	4.22852	-24.06	4.13721	-24.06	4.00244	-24.06	3.80273	-24.06	3.9043
-23.96	4.60938	-23.96	4.50928	-23.96	4.44189	-23.96	4.20117	-23.96	4.09326	-23.96	3.95459	-23.96	3.78613	-23.96	3.87598
-23.86	4.58984	-23.86	4.47803	-23.86	4.40283	-23.86	4.17773	-23.86	4.05518	-23.86	3.92725	-23.86	3.75977	-23.86	3.84961
-23.76	4.55371	-23.76	4.44189	-23.76	4.3833	-23.76	4.15039	-23.76	4.02393	-23.76	3.896	-23.76	3.72949	-23.76	3.83008
-23.66	4.50781	-23.66	4.41553	-23.66	4.34033	-23.66	4.11426	-23.66	3.99658	-23.66	3.85693	-23.66	3.70117	-23.66	3.79883
-23.56	4.47656	-23.56	4.38818	-23.56	4.30811	-23.56	4.07617	-23.56	3.96533	-23.56	3.83252	-23.56	3.68164	-23.56	3.77148
-23.46	4.44922	-23.46	4.3374	-23.46	4.27002	-23.46	4.04883	-23.46	3.92627	-23.46	3.79443	-23.46	3.64258	-23.46	3.74023
-23.36	4.41504	-23.36	4.31787	-23.36	4.23096	-23.36	4.01758	-23.36	3.90674	-23.36	3.76318	-23.36	3.60352	-23.36	3.7207
-23.26	4.37109	-23.26	4.28662	-23.26	4.19189	-23.26	3.99805	-23.26	3.87256	-23.26	3.73584	-23.26	3.57227	-23.26	3.68945
-23.16	4.33984	-23.16	4.25537	-23.16	4.14893	-23.16	3.96387	-23.16	3.82373	-23.16	3.70166	-23.16	3.54102	-23.16	3.66699
-23.06	4.32031	-23.06	4.23291	-23.06	4.10693	-23.06	3.91992	-23.06	3.79736	-23.06	3.66553	-23.06	3.51367	-23.06	3.6377
-22.96	4.28125	-22.96	4.17725	-22.96	4.0708	-22.96	3.88867	-22.96	3.76611	-22.96	3.6333	-22.96	3.48242	-22.96	3.6084
-22.86	4.24512	-22.86	4.15771	-22.86	4.02686	-22.86	3.85645	-22.86	3.73486	-22.86	3.59521	-22.86	3.44629	-22.86	3.57227
-22.76	4.2041	-22.76	4.11865	-22.76	3.99268	-22.76	3.81836	-22.76	3.71533	-22.76	3.57568	-22.76	3.41992	-22.76	3.55273
-22.66	4.16016	-22.66	4.0874	-22.66	3.96143	-22.66	3.79883	-22.66	3.6958	-22.66	3.54443	-22.66	3.40039	-22.66	3.5166
-22.56	4.12109	-22.56	4.06006	-22.56	3.93018	-22.56	3.76758	-22.56	3.66455	-22.56	3.5249	-22.56	3.36914	-22.56	3.49023
-22.46	4.09668	-22.46	4.02881	-22.46	3.88818	-22.46	3.74805	-22.46	3.63721	-22.46	3.50537	-22.46	3.3418	-22.46	3.45801
-22.36	4.04688	-22.36	3.98975	-22.36	3.84424	-22.36	3.71387	-22.36	3.61768	-22.36	3.47412	-22.36	3.31543	-22.36	3.42773
-22.26	4.02734	-22.26	3.97803	-22.26	3.80127	-22.26	3.67676	-22.26	3.58643	-22.26	3.44189	-22.26	3.30273	-22.26	3.40039
-22.16	3.98828	-22.16	3.9585	-22.16	3.76221	-22.16	3.63867	-22.16	3.55225	-22.16	3.41162	-22.16	3.27148	-22.16	3.38086
-22.06	3.96582	-22.06	3.92725	-22.06	3.71826	-22.06	3.61914	-22.06	3.51514	-22.06	3.38428	-22.06	3.25195	-22.06	3.36621
-21.96	3.92969	-21.96	3.8999	-21.96	3.68018	-21.96	3.58008	-21.96	3.48486	-21.96	3.3501	-21.96	3.22461	-21.96	3.33008
-21.86	3.90234	-21.86	3.86377	-21.86	3.65283	-21.86	3.54883	-21.86	3.4458	-21.86	3.31396	-21.86	3.19336	-21.86	3.31055
-21.76	3.87109	-21.76	3.8374	-21.76	3.62158	-21.76	3.51758	-21.76	3.40967	-21.76	3.28955	-21.76	3.16211	-21.76	3.29102
-21.66	3.83203	-21.66	3.80322	-21.66	3.59033	-21.66	3.49805	-21.66	3.37549	-21.66	3.25537	-21.66	3.13086	-21.66	3.25977
-21.56	3.7959	-21.56	3.77881	-21.56	3.54639	-21.56	3.46191	-21.56	3.36377	-21.56	3.22412	-21.56	3.10352	-21.56	3.24023
-21.46	3.75781	-21.46	3.74268	-21.46	3.50049	-21.46	3.42773	-21.46	3.34424	-21.46	3.18994	-21.46	3.07227	-21.46	3.23242
-21.36	3.72754	-21.36	3.69678	-21.36	3.46631	-21.36	3.39648	-21.36	3.32178	-21.36	3.16553	-21.36	3.04102	-21.36	3.19629
-21.26	3.69141	-21.26	3.66943	-21.26	3.44189	-21.26	3.37402	-21.26	3.28564	-21.26	3.10986	-21.26	3.01367	-21.26	3.15039
-21.16	3.64746	-21.16	3.65771	-21.16	3.40283	-21.16	3.33789	-21.16	3.26611	-21.16	3.07568	-21.16	2.98926	-21.16	3.11621
-21.06	3.60938	-21.06	3.63525	-21.06	3.3833	-21.06	3.30566	-21.06	3.22705	-21.06	3.0415	-21.06	2.95117	-21.06	3.0918
-20.96	3.57031	-20.96	3.59424	-20.96	3.34717	-20.96	3.25586	-20.96	3.19092	-20.96	3.01221	-20.96	2.93164	-20.96	3.06055
-20.86	3.53906	-20.86	3.56787	-20.86	3.31787	-20.86	3.22559	-20.86	3.1333	-20.86	2.98584	-20.86	2.90918	-20.86	3.04102
-20.76	3.51465	-20.76	3.53174	-20.76	3.29346	-20.76	3.20117	-20.76	3.10303	-20.76	2.95459	-20.76	2.87305	-20.76	3.0166
-20.66	3.47656	-20.66	3.48584	-20.66	3.25049	-20.66	3.16992	-20.66	3.08643	-20.66	2.93506	-20.66	2.8418	-20.66	2.99023
-20.56	3.4541	-20.56	3.44678	-20.56	3.22314	-20.56	3.13867	-20.56	3.06689	-20.56	2.91553	-20.56	2.80273	-20.56	2.95898
-20.46	3.41797	-20.46	3.4126	-20.46	3.18408	-20.46	3.11426	-20.46	3.03076	-20.46	2.89307	-20.46	2.77832	-20.46	2.93652
-20.36	3.37891	-20.36	3.35205	-20.36	3.15576	-20.36	3.08789	-20.36	2.99365	-20.36	2.86865	-20.36	2.74023	-20.36	2.90723
-20.26	3.33496	-20.26	3.31787	-20.26	3.12158	-20.26	3.05371	-20.26	2.95752	-20.26	2.85205	-20.26	2.72559	-20.26	2.86621
-20.16	3.28906	-20.16	3.29541	-20.16	3.09033	-20.16	3.00488	-20.16	2.92139	-20.16	2.82568	-20.16	2.70508	-20.16	2.83691
-20.06	3.26953	-20.06	3.25928	-20.06	3.06787	-20.06	2.97852	-20.06	2.88721	-20.06	2.79443	-20.06	2.66895	-20.06	2.81055
-19.96	3.23535	-19.96	3.23975	-19.96	3.04346	-19.96	2.94434	-19.96	2.87549	-19.96	2.7749	-19.96	2.64258	-19.96	2.78613
-19.86	3.21094	-19.86	3.20361	-19.86	3.01904	-19.86	2.91504	-19.86	2.83936	-19.86	2.74365	-19.86	2.61133	-19.86	2.75684
-19.76	3.17969	-19.76	3.1626	-19.76	2.99268	-19.76	2.88574	-19.76	2.81006	-19.76	2.71924	-19.76	2.5918	-19.76	2.7207
-19.66	3.15527	-19.66	3.12549	-19.66	2.95654	-19.66	2.85645	-19.66	2.77783	-19.66	2.68994	-19.66	2.56055	-19.66	2.68848
-19.56	3.12891	-19.56	3.10693	-19.56	2.93018	-19.56	2.83789	-19.56	2.7417	-19.56	2.65381	-19.56	2.53809	-19.56	2.6582
-19.46	3.09473	-19.46	3.06299	-19.46	2.89893	-19.46	2.81055	-19.46	2.7124	-19.46	2.63428	-19.46	2.51367	-19.46	2.63086
-19.36	3.05078	-19.36	3.0249	-19.36	2.87646	-19.36	2.77441	-19.36	2.67627	-19.36	2.60693	-19.36	2.48242	-19.36	2.6084
-19.26	3.03418	-19.26	3.00244	-19.26	2.83252	-19.26	2.74805	-19.26	2.65186	-19.26	2.5708	-19.26	2.46289	-19.26	2.57227
-19.16	2.98828	-19.16	2.97803	-19.16	2.80811	-19.16	2.71387	-19.16	2.62549	-19.16	2.54443	-19.16	2.43066	-19.16	2.54785
-19.06	2.96875	-19.06	2.94189	-19.06	2.78662	-19.06	2.69727	-19.06	2.60303	-19.06	2.52197	-19.06	2.39258	-19.06	2.52148
-18.96	2.93262	-18.96	2.9126	-18.96	2.76221	-18.96	2.66992	-18.96	2.58154	-18.96	2.48584	-18.96	2.37305	-18.96	2.47949
-18.86	2.89551	-18.86	2.8833	-18.86	2.73779	-18.86	2.64551	-18.86	2.54736	-18.86	2.46631	-18.86	2.35352	-18.86	2.43848
-18.76	2.85938	-18.76	2.84521	-18.76	2.71143	-18.76	2.60742	-18.76	2.521	-18.76	2.44678	-18.76	2.3252	-18.76	2.41211
-18.66	2.83496	-18.66	2.80322	-18.66	2.68018	-18.66	2.57617	-18.66	2.48389	-18.66	2.42236	-18.66	2.29102	-18.66	2.38086
-18.56	2.79395	-18.56	2.77881	-18.56	2.63818	-18.56	2.55371	-18.56	2.4458	-18.56	2.38428	-18.56	2.26855	-18.56	2.3584
-18.46	2.76953	-18.46	2.74268	-18.46	2.59717	-18.46	2.5166	-18.46	2.42139	-18.46	2.37256	-18.46	2.23242	-18.46	2.32227
-18.36	2.75	-18.36	2.7085	-18.36	2.5708	-18.36	2.47852	-18.36	2.38037	-18.36	2.36182	-18.36	2.21289	-18.36	2.29785
-18.26	2.71387	-18.26	2.68604	-18.26	2.53955	-18.26	2.44434	-18.26	2.36768	-18.26	2.32568	-18.26	2.17676	-18.26	2.27832
-18.16	2.66797	-18.16	2.66943	-18.16	2.50928	-18.16	2.42676	-18.16	2.35596	-18.16	2.29834	-18.16	2.14746	-18.16	2.24805
-18.06	2.63379	-18.06	2.6333	-18.06	2.47314	-18.06	2.38867	-18.06	2.33154	-18.06	2.27002	-18.06	2.10352	-18.06	2.22852
-17.96	2.61621	-17.96	2.61865	-17.96	2.44873	-17.96	2.36914	-17.96	2.30225	-17.96	2.24365	-17.96	2.08398	-17.96	2.19824
-17.86	2.58984	-17.86	2.58252	-17.86	2.42529	-17.86	2.33301	-17.86	2.26123	-17.86	2.22412	-17.86	2.05957	-17.86	2.17383
-17.76	2.5752	-17.76	2.55322	-17.76	2.37939	-17.76	2.30664	-17.76	2.22705	-17.76	2.18213	-17.76	2.04102	-17.76	2.15039
-17.66	2.52637	-17.66	2.51221	-17.66	2.35693	-17.66	2.27246	-17.66	2.1958	-17.66	2.15771	-17.66	2.0293	-17.66	2.12305
-17.56	2.46094	-17.56	2.47803	-17.56	2.33252	-17.56	2.24023	-17.56	2.17334	-17.56	2.13818	-17.56	1.99902	-17.56	2.08691
-17.46	2.4248	-17.46	2.44385	-17.46	2.29639	-17.46	2.22363	-17.46	2.13721	-17.46	2.10693	-17.46	1.96973	-17.46	2.05762
-17.36	2.38672	-17.36	2.40771	-17.36	2.27002	-17.36	2.18262	-17.36	2.11279	-17.36	2.06299	-17.36	1.93164	-17.36	2.02148
-17.26	2.34473	-17.26	2.36377	-17.26	2.22803	-17.26	2.1582	-17.26	2.06689	-17.26	2.02002	-17.26	1.90723	-17.26	1.99707
-17.16	2.30859	-17.16	2.31494	-17.16	2.20361	-17.16	2.12598	-17.16	2.04443	-17.16	1.99365	-17.16	1.86914	-17.16	1.95605
-17.06	2.28418	-17.06	2.28564	-17.06	2.15576	-17.06	2.08789	-17.06	2.0083	-17.06	1.95947	-17.06	1.84961	-17.06	1.92676
-16.96	2.24609	-16.96	2.24463	-16.96	2.12939	-16.96	2.05664	-16.96	1.98389	-16.96	1.93506	-16.96	1.82715	-16.96	1.89258
-16.86	2.21582	-16.86	2.1958	-16.86	2.0874	-16.86	2.00977	-16.86	1.9458	-16.86	1.90771	-16.86	1.81055	-16.86	1.86816
-16.76	2.19141	-16.76	2.16455	-16.76	2.04639	-16.76	1.9668	-16.76	1.92139	-16.76	1.88428	-16.76	1.78613	-16.76	1.83496
-16.66	2.16016	-16.66	2.12354	-16.66	2.01221	-16.66	1.93652	-16.66	1.89209	-16.66	1.85986	-16.66	1.75684	-16.66	1.81055
-16.56	2.14063	-16.56	2.0874	-16.56	1.97803	-16.56	1.90723	-16.56	1.86768	-16.56	1.82275	-16.56	1.72754	-16.56	1.78613
-16.46	2.10449	-16.46	2.06299	-16.46	1.93701	-16.46	1.86914	-16.46	1.83154	-16.46	1.79443	-16.46	1.69824	-16.46	1.74805
-16.36	2.0752	-16.36	2.02588	-16.36	1.91064	-16.36	1.84473	-16.36	1.79053	-16.36	1.7749	-16.36	1.67383	-16.36	1.71777
-16.26	2.02637	-16.26	1.97803	-16.26	1.87842	-16.26	1.80371	-16.26	1.7583	-16.26	1.75537	-16.26	1.65723	-16.26	1.68848
-16.16	1.98535	-16.16	1.95361	-16.16	1.8374	-16.16	1.7793	-16.16	1.72705	-16.16	1.72314	-16.16	1.63086	-16.16	1.65918
-16.06	1.95605	-16.06	1.90771	-16.06	1.80127	-16.06	1.75488	-16.06	1.69092	-16.06	1.69287	-16.06	1.59668	-16.06	1.61816
-15.96	1.91016	-15.96	1.87354	-15.96	1.76514	-15.96	1.72559	-15.96	1.65674	-15.96	1.66553	-15.96	1.5791	-15.96	1.58008
-15.86	1.87891	-15.86	1.84131	-15.86	1.74756	-15.86	1.68945	-15.86	1.62256	-15.86	1.64307	-15.86	1.54102	-15.86	1.56055
-15.76	1.84277	-15.76	1.80518	-15.76	1.70361	-15.76	1.67285	-15.76	1.59326	-15.76	1.60693	-15.76	1.5166	-15.76	1.5498
-15.66	1.80566	-15.66	1.77881	-15.66	1.68408	-15.66	1.63867	-15.66	1.55518	-15.66	1.5874	-15.66	1.4873	-15.66	1.5166
-15.56	1.76953	-15.56	1.74268	-15.56	1.64795	-15.56	1.61621	-15.56	1.53564	-15.56	1.55127	-15.56	1.4707	-15.56	1.49023
-15.46	1.7334	-15.46	1.71631	-15.46	1.60693	-15.46	1.58691	-15.46	1.51611	-15.46	1.5249	-15.46	1.44629	-15.46	1.46289
-15.36	1.7041	-15.36	1.69385	-15.36	1.58252	-15.36	1.55664	-15.36	1.49658	-15.36	1.48877	-15.36	1.41992	-15.36	1.43457
-15.26	1.66699	-15.26	1.66943	-15.26	1.55811	-15.26	1.53418	-15.26	1.45264	-15.26	1.45166	-15.26	1.39746	-15.26	1.39746
-15.16	1.63672	-15.16	1.61865	-15.16	1.52686	-15.16	1.50977	-15.16	1.41455	-15.16	1.41553	-15.16	1.37305	-15.16	1.37305
-15.06	1.62891	-15.06	1.57959	-15.06	1.50049	-15.06	1.47363	-15.06	1.39209	-15.06	1.39111	-15.06	1.34863	-15.06	1.33691
-14.96	1.59766	-14.96	1.54834	-14.96	1.47803	-14.96	1.42773	-14.96	1.35596	-14.96	1.3501	-14.96	1.33008	-14.96	1.31055
-14.86	1.57813	-14.86	1.52393	-14.86	1.44189	-14.86	1.40332	-14.86	1.34326	-14.86	1.32568	-14.86	1.30762	-14.86	1.28809
-14.76	1.54395	-14.76	1.49756	-14.76	1.41064	-14.76	1.37695	-14.76	1.31299	-14.76	1.29443	-14.76	1.27148	-14.76	1.26367
-14.66	1.51172	-14.66	1.46631	-14.66	1.37842	-14.66	1.35449	-14.66	1.30225	-14.66	1.26221	-14.66	1.25879	-14.66	1.24414
-14.56	1.47559	-14.56	1.44385	-14.56	1.34814	-14.56	1.31836	-14.56	1.27783	-14.56	1.23584	-14.56	1.21777	-14.56	1.21582
-14.46	1.43262	-14.46	1.41455	-14.46	1.31787	-14.46	1.29883	-14.46	1.24658	-14.46	1.20947	-14.46	1.19336	-14.46	1.19824
-14.36	1.40332	-14.36	1.37646	-14.36	1.29346	-14.36	1.2627	-14.36	1.22217	-14.36	1.18018	-14.36	1.16895	-14.36	1.16895
-14.26	1.37109	-14.26	1.34912	-14.26	1.25732	-14.26	1.2334	-14.26	1.1958	-14.26	1.146	-14.26	1.15039	-14.26	1.13086
-14.16	1.33496	-14.16	1.32275	-14.16	1.23096	-14.16	1.2041	-14.16	1.17334	-14.16	1.11182	-14.16	1.12598	-14.16	1.11133
-14.06	1.29688	-14.06	1.29053	-14.06	1.21631	-14.06	1.17773	-14.06	1.14404	-14.06	1.08252	-14.06	1.08887	-14.06	1.0918
-13.96	1.27441	-13.96	1.25439	-13.96	1.19189	-13.96	1.16309	-13.96	1.10596	-13.96	1.05615	-13.96	1.06738	-13.96	1.06934
-13.86	1.23047	-13.86	1.22803	-13.86	1.16748	-13.86	1.13379	-13.86	1.08643	-13.86	1.03174	-13.86	1.02637	-13.86	1.02832
-13.76	1.20605	-13.76	1.19189	-13.76	1.12939	-13.76	1.10742	-13.76	1.06689	-13.76	1.00537	-13.76	0.994141	-13.76	1.00977
-13.66	1.16797	-13.66	1.16553	-13.66	1.10693	-13.66	1.08789	-13.66	1.04736	-13.66	0.971191	-13.66	0.974609	-13.66	0.977539
-13.56	1.13379	-13.56	1.12354	-13.56	1.07471	-13.56	1.05664	-13.56	1.01318	-13.56	0.946777	-13.56	0.938477	-13.56	0.948242
-13.46	1.10449	-13.46	1.09424	-13.46	1.03857	-13.46	1.02441	-13.46	0.983887	-13.46	0.910645	-13.46	0.90918	-13.46	0.918945
-13.36	1.05859	-13.36	1.05615	-13.36	1.00049	-13.36	0.998047	-13.36	0.945801	-13.36	0.881348	-13.36	0.873047	-13.36	0.880859
-13.26	1.04395	-13.26	1.03369	-13.26	0.980957	-13.26	0.975586	-13.26	0.921387	-13.26	0.845215	-13.26	0.848633	-13.26	0.866211
-13.16	1.00684	-13.16	0.992676	-13.16	0.956543	-13.16	0.93457	-13.16	0.89502	-13.16	0.820801	-13.16	0.817383	-13.16	0.841797
-13.06	0.980469	-13.06	0.966309	-13.06	0.927246	-13.06	0.908203	-13.06	0.872559	-13.06	0.806152	-13.06	0.788086	-13.06	0.817383
-12.96	0.944336	-12.96	0.936035	-12.96	0.891113	-12.96	0.874023	-12.96	0.855957	-12.96	0.782715	-12.96	0.763672	-12.96	0.791016
-12.86	0.915039	-12.86	0.899902	-12.86	0.871582	-12.86	0.849609	-12.86	0.82373	-12.86	0.747559	-12.86	0.735352	-12.86	0.768555
-12.76	0.890625	-12.76	0.875488	-12.76	0.847168	-12.76	0.813477	-12.76	0.793457	-12.76	0.724121	-12.76	0.698242	-12.76	0.74707
-12.66	0.854492	-12.66	0.82959	-12.66	0.817871	-12.66	0.779297	-12.66	0.770996	-12.66	0.70166	-12.66	0.676758	-12.66	0.720703
-12.56	0.816406	-12.56	0.79541	-12.56	0.781738	-12.56	0.745117	-12.56	0.746582	-12.56	0.684082	-12.56	0.650391	-12.56	0.689453
-12.46	0.793945	-12.46	0.754395	-12.46	0.737793	-12.46	0.71582	-12.46	0.722168	-12.46	0.653809	-12.46	0.62793	-12.46	0.657227
-12.36	0.761719	-12.36	0.728027	-12.36	0.699707	-12.36	0.689453	-12.36	0.684082	-12.36	0.629395	-12.36	0.603516	-12.36	0.62793
-12.26	0.730469	-12.26	0.696777	-12.26	0.669434	-12.26	0.655273	-12.26	0.656738	-12.26	0.611816	-12.26	0.579102	-12.26	0.606445
-12.16	0.710938	-12.16	0.664551	-12.16	0.628418	-12.16	0.619141	-12.16	0.625488	-12.16	0.587402	-12.16	0.549805	-12.16	0.568359
-12.06	0.674805	-12.06	0.626465	-12.06	0.599121	-12.06	0.594727	-12.06	0.603027	-12.06	0.559082	-12.06	0.520508	-12.06	0.548828
-11.96	0.648438	-11.96	0.604004	-11.96	0.558105	-11.96	0.568359	-11.96	0.578613	-11.96	0.544434	-11.96	0.490234	-11.96	0.526367
-11.86	0.614258	-11.86	0.567871	-11.86	0.531738	-11.86	0.543945	-11.86	0.54248	-11.86	0.510254	-11.86	0.46582	-11.86	0.513672
-11.76	0.584961	-11.76	0.540527	-11.76	0.495605	-11.76	0.50293	-11.76	0.508301	-11.76	0.497559	-11.76	0.436523	-11.76	0.490234
-11.66	0.550781	-11.66	0.504395	-11.66	0.469238	-11.66	0.470703	-11.66	0.472168	-11.66	0.473145	-11.66	0.412109	-11.66	0.458008
-11.56	0.504883	-11.56	0.475098	-11.56	0.435059	-11.56	0.43457	-11.56	0.442871	-11.56	0.439941	-11.56	0.387695	-11.56	0.436523
-11.46	0.472656	-11.46	0.450684	-11.46	0.422363	-11.46	0.408203	-11.46	0.406738	-11.46	0.410645	-11.46	0.366211	-11.46	0.407227
-11.36	0.436523	-11.36	0.414551	-11.36	0.397949	-11.36	0.385742	-11.36	0.382324	-11.36	0.384277	-11.36	0.336914	-11.36	0.380859
-11.26	0.398438	-11.26	0.376465	-11.26	0.359863	-11.26	0.349609	-11.26	0.344238	-11.26	0.359863	-11.26	0.310547	-11.26	0.361328
-11.16	0.366211	-11.16	0.354004	-11.16	0.337402	-11.16	0.330078	-11.16	0.321777	-11.16	0.342285	-11.16	0.291016	-11.16	0.341797
-11.06	0.325195	-11.06	0.32959	-11.06	0.312988	-11.06	0.293945	-11.06	0.297363	-11.06	0.309082	-11.06	0.268555	-11.06	0.319336
-10.96	0.289063	-10.96	0.293457	-10.96	0.276855	-10.96	0.255859	-10.96	0.26123	-10.96	0.279785	-10.96	0.227539	-10.96	0.294922
-10.86	0.264648	-10.86	0.262207	-10.86	0.250488	-10.86	0.225586	-10.86	0.231934	-10.86	0.250488	-10.86	0.198242	-10.86	0.266602
-10.76	0.226563	-10.76	0.225098	-10.76	0.211426	-10.76	0.204102	-10.76	0.202637	-10.76	0.224121	-10.76	0.185547	-10.76	0.227539
-10.66	0.196289	-10.66	0.196777	-10.66	0.180176	-10.66	0.177734	-10.66	0.17627	-10.66	0.20166	-10.66	0.157227	-10.66	0.198242
-10.56	0.160156	-10.56	0.177246	-10.56	0.155762	-10.56	0.155273	-10.56	0.140137	-10.56	0.172363	-10.56	0.130859	-10.56	0.169922
-10.46	0.124023	-10.46	0.14502	-10.46	0.109863	-10.46	0.106445	-10.46	0.11377	-10.46	0.153809	-10.46	0.106445	-10.46	0.145508
-10.36	0.0898438	-10.36	0.106934	-10.36	0.0874023	-10.36	0.0800781	-10.36	0.0913086	-10.36	0.131348	-10.36	0.0888672	-10.36	0.130859
-10.26	0.0556641	-10.26	0.0844727	-10.26	0.0629883	-10.26	0.0439453	-10.26	0.0668945	-10.26	0.106934	-10.26	0.0722656	-10.26	0.0966797
-10.16	0.0263672	-10.16	0.0551758	-10.16	0.0385742	-10.16	0.0175781	-10.16	0.0424805	-10.16	0.0825195	-10.16	0.0478516	-10.16	0.0839844
-10.06	-0.0117188	-10.06	0.0141602	-10.06	-0.00244141	-10.06	-0.0166016	-10.06	0.0131836	-10.06	0.0561523	-10.06	0.0214844	-10.06	0.0556641
-9.95999	-0.0439453	-9.95999	-0.0102539	-9.95999	-0.0317383	-9.95999	-0.0410156	-9.96002	-0.0161133	-9.96002	0.0317383	-9.95999	-0.000976563	-9.95999	0.00683594
-9.85999	-0.0820313	-9.85999	-0.0463867	-9.85999	-0.0698242	-9.85999	-0.0654297	-9.86002	-0.0493164	-9.86002	0.00244141	-9.85999	-0.0253906	-9.85999	-0.0224609
-9.75998	-0.104492	-9.75998	-0.0727539	-9.76001	-0.0844727	-9.76001	-0.0917969	-9.76001	-0.0786133	-9.76001	-0.0307617	-9.75998	-0.0537109	-9.75998	-0.0605469
-9.66	-0.140625	-9.66	-0.0952148	-9.66	-0.11377	-9.66	-0.114258	-9.66	-0.10498	-9.66	-0.0571289	-9.66	-0.0830078	-9.66	-0.0830078
-9.56	-0.165039	-9.56	-0.124512	-9.56	-0.140137	-9.56	-0.138672	-9.56003	-0.127441	-9.56	-0.0844727	-9.56	-0.112305	-9.56	-0.112305
-9.45999	-0.206055	-9.45999	-0.162598	-9.45999	-0.162598	-9.45999	-0.166992	-9.46002	-0.156738	-9.46002	-0.115723	-9.45999	-0.138672	-9.45999	-0.126953
-9.35999	-0.243164	-9.35999	-0.187012	-9.35999	-0.191895	-9.35999	-0.204102	-9.36002	-0.194824	-9.36002	-0.149902	-9.35999	-0.163086	-9.35999	-0.155273
-9.25998	-0.28125	-9.25998	-0.216309	-9.26001	-0.215332	-9.26001	-0.225586	-9.26001	-0.20752	-9.26001	-0.179199	-9.25998	-0.189453	-9.25998	-0.18457
-9.16	-0.303711	-9.16	-0.257324	-9.16	-0.244629	-9.16	-0.251953	-9.16	-0.236816	-9.16	-0.208496	-9.16	-0.211914	-9.16	-0.208984
-9.06	-0.339844	-9.06	-0.286621	-9.06	-0.269043	-9.06	-0.271484	-9.06003	-0.27002	-9.06	-0.23291	-9.06	-0.236328	-9.06	-0.236328
-8.95999	-0.364258	-8.95999	-0.335449	-8.95999	-0.296387	-8.95999	-0.307617	-8.96002	-0.307129	-8.96002	-0.269043	-8.95999	-0.25293	-8.95999	-0.267578
-8.85999	-0.390625	-8.85999	-0.364746	-8.85999	-0.327637	-8.85999	-0.336914	-8.86002	-0.328613	-8.86002	-0.300293	-8.85999	-0.282227	-8.85999	-0.298828
-8.75998	-0.421875	-8.75998	-0.38623	-8.76001	-0.352051	-8.76001	-0.361328	-8.76001	-0.35791	-8.76001	-0.32666	-8.75998	-0.311523	-8.75998	-0.323242
-8.66	-0.456055	-8.66	-0.412598	-8.66	-0.390137	-8.66	-0.385742	-8.66	-0.387207	-8.66	-0.349121	-8.66	-0.337891	-8.66	-0.349609
-8.56	-0.485352	-8.56	-0.443848	-8.56	-0.424316	-8.56	-0.412109	-8.56003	-0.413574	-8.56	-0.378418	-8.56	-0.349609	-8.56	-0.37207
-8.45999	-0.5	-8.45999	-0.466309	-8.45999	-0.461426	-8.45999	-0.43457	-8.46002	-0.428223	-8.46002	-0.407715	-8.45999	-0.383789	-8.45999	-0.413086
-8.35999	-0.536133	-8.35999	-0.495605	-8.35999	-0.490723	-8.35999	-0.463867	-8.36002	-0.465332	-8.36002	-0.424316	-8.35999	-0.413086	-8.35999	-0.458984
-8.25998	-0.5625	-8.25998	-0.538574	-8.26001	-0.531738	-8.26001	-0.485352	-8.26001	-0.491699	-8.26001	-0.460449	-8.25998	-0.439453	-8.25998	-0.495117
-8.16	-0.584961	-8.16	-0.564941	-8.16	-0.569824	-8.16	-0.509766	-8.16	-0.51123	-8.16	-0.489746	-8.16	-0.461914	-8.16	-0.524414
-8.06	-0.609375	-8.06	-0.587402	-8.06	-0.594238	-8.06	-0.53418	-8.06003	-0.54248	-8.06	-0.519043	-8.06	-0.491211	-8.06	-0.548828
-7.95999	-0.628906	-7.95999	-0.611816	-7.95999	-0.623535	-7.95999	-0.563477	-7.96002	-0.562012	-7.96002	-0.54541	-7.95999	-0.517578	-7.95999	-0.573242
-7.85999	-0.665039	-7.85999	-0.63623	-7.85999	-0.647949	-7.85999	-0.592773	-7.86002	-0.586426	-7.86002	-0.581543	-7.85999	-0.541992	-7.85999	-0.602539
-7.75998	-0.694336	-7.75998	-0.677246	-7.76001	-0.664551	-7.76001	-0.630859	-7.76001	-0.619629	-7.76001	-0.615723	-7.75998	-0.571289	-7.75998	-0.612305
-7.66	-0.730469	-7.66	-0.706543	-7.66	-0.693848	-7.66	-0.650391	-7.66	-0.644043	-7.66	-0.630371	-7.66	-0.599609	-7.66	-0.638672
-7.56	-0.754883	-7.56	-0.73291	-7.56	-0.718262	-7.56	-0.674805	-7.56003	-0.668457	-7.56	-0.654785	-7.56	-0.624023	-7.56	-0.65332
-7.45999	-0.773438	-7.45999	-0.755371	-7.45999	-0.742676	-7.45999	-0.708008	-7.46002	-0.697754	-7.46002	-0.674316	-7.45999	-0.650391	-7.45999	-0.682617
-7.35999	-0.800781	-7.35999	-0.796387	-7.35999	-0.76123	-7.35999	-0.732422	-7.36002	-0.722168	-7.36002	-0.69873	-7.35999	-0.672852	-7.35999	-0.708984
-7.25998	-0.823242	-7.25998	-0.822754	-7.26001	-0.769043	-7.26001	-0.756836	-7.26001	-0.746582	-7.26001	-0.720215	-7.25998	-0.697266	-7.25998	-0.731445
-7.16	-0.864258	-7.16	-0.854004	-7.16	-0.803223	-7.16	-0.791016	-7.16	-0.772949	-7.16	-0.749512	-7.16	-0.72168	-7.16	-0.755859
-7.06	-0.893555	-7.06	-0.88623	-7.06	-0.815918	-7.06	-0.817383	-7.06003	-0.797363	-7.06	-0.778809	-7.06	-0.740234	-7.06	-0.780273
-6.95999	-0.922852	-6.95999	-0.907715	-6.95999	-0.840332	-6.95999	-0.84668	-6.96002	-0.82373	-6.96002	-0.803223	-6.95999	-0.767578	-6.95999	-0.81543
-6.85999	-0.960938	-6.85999	-0.932129	-6.85999	-0.858887	-6.85999	-0.873047	-6.86002	-0.85791	-6.86002	-0.827637	-6.85999	-0.798828	-6.85999	-0.830078
-6.75998	-0.99707	-6.75998	-0.968262	-6.76001	-0.897949	-6.76001	-0.90332	-6.76001	-0.874512	-6.76001	-0.854004	-6.75998	-0.821289	-6.75998	-0.852539
-6.66	-1.02344	-6.66	-0.997559	-6.66	-0.937012	-6.66	-0.936523	-6.66	-0.906738	-6.66	-0.876465	-6.66	-0.845703	-6.66	-0.874023
-6.56	-1.05371	-6.56	-1.02979	-6.56	-0.973145	-6.56	-0.962891	-6.56003	-0.947754	-6.56	-0.909668	-6.56	-0.870117	-6.56	-0.911133
-6.45999	-1.08203	-6.45999	-1.0542	-6.45999	-0.999512	-6.45999	-0.985352	-6.46002	-0.969238	-6.46002	-0.943848	-6.45999	-0.901367	-6.45999	-0.927734
-6.35999	-1.10645	-6.35999	-1.09229	-6.35999	-1.02197	-6.35999	-1.01465	-6.36002	-0.995605	-6.36002	-0.968262	-6.35999	-0.93457	-6.35999	-0.947266
-6.25998	-1.13574	-6.25998	-1.12646	-6.26001	-1.05811	-6.26001	-1.04102	-6.26001	-1.01807	-6.26001	-0.989746	-6.25998	-0.958984	-6.25998	-0.97168
-6.16	-1.16016	-6.16	-1.15576	-6.16	-1.07764	-6.16	-1.06055	-6.16	-1.04248	-6.16	-1.02588	-6.16	-0.97168	-6.16	-1.00098
-6.06	-1.19629	-6.06	-1.19385	-6.06	-1.11377	-6.06	-1.08496	-6.06003	-1.06689	-6.06	-1.05029	-6.06	-0.993164	-6.06	-1.02246
-5.95999	-1.22559	-5.95999	-1.21631	-5.95999	-1.14795	-5.95999	-1.11426	-5.96002	-1.09326	-5.96002	-1.07959	-5.95999	-1.02246	-5.95999	-1.06055
-5.85999	-1.25	-5.85999	-1.25342	-5.85999	-1.17139	-5.85999	-1.15527	-5.86002	-1.12744	-5.86002	-1.104	-5.85999	-1.04883	-5.85999	-1.07129
-5.75998	-1.27441	-5.75998	-1.29639	-5.76001	-1.19385	-5.76001	-1.18164	-5.76001	-1.14014	-5.76001	-1.12354	-5.75998	-1.06836	-5.75998	-1.10059
-5.66	-1.3125	-5.66	-1.3374	-5.66	-1.21826	-5.66	-1.19629	-5.66	-1.17627	-5.66	-1.14795	-5.66	-1.09961	-5.66	-1.11914
-5.56	-1.33203	-5.56	-1.36963	-5.56	-1.26221	-5.56	-1.2207	-5.56003	-1.19482	-5.56	-1.16943	-5.56	-1.11914	-5.56	-1.14355
-5.45999	-1.36426	-5.45999	-1.39795	-5.45999	-1.28857	-5.45999	-1.25684	-5.46002	-1.21436	-5.46002	-1.19873	-5.45999	-1.14355	-5.45999	-1.17285
-5.35999	-1.40527	-5.35999	-1.43213	-5.35999	-1.32275	-5.35999	-1.2832	-5.36002	-1.24561	-5.36002	-1.22803	-5.35999	-1.17285	-5.35999	-1.19727
-5.25998	-1.42969	-5.25998	-1.46631	-5.26001	-1.34717	-5.26001	-1.31836	-5.26001	-1.27295	-5.26001	-1.25732	-5.25998	-1.20215	-5.25998	-1.21387
-5.16	-1.46582	-5.16	-1.49561	-5.16	-1.39111	-5.16	-1.36133	-5.16	-1.3042	-5.16	-1.28857	-5.16	-1.2207	-5.16	-1.24316
-5.06	-1.49219	-5.06	-1.53369	-5.06	-1.4292	-5.06	-1.38574	-5.06003	-1.32861	-5.06	-1.31787	-5.06	-1.24316	-5.06	-1.27246
-4.95999	-1.52637	-4.95999	-1.55322	-4.95999	-1.45361	-4.95999	-1.42676	-4.96002	-1.35791	-4.96002	-1.34229	-4.95999	-1.25586	-4.95999	-1.29102
-4.85999	-1.55078	-4.85999	-1.57568	-4.85999	-1.50244	-4.85999	-1.46777	-4.86002	-1.38232	-4.86002	-1.37061	-4.85999	-1.28418	-4.85999	-1.31348
-4.75998	-1.57813	-4.75998	-1.60498	-4.76001	-1.54639	-4.76001	-1.49707	-4.76001	-1.41846	-4.76001	-1.38818	-4.75998	-1.31055	-4.75998	-1.33789
-4.66	-1.60645	-4.66	-1.64307	-4.66	-1.57764	-4.66	-1.52148	-4.66	-1.43311	-4.66	-1.4126	-4.66	-1.33301	-4.66	-1.3623
-4.56	-1.63281	-4.56	-1.65088	-4.56	-1.6167	-4.56	-1.5459	-4.56003	-1.45264	-4.56	-1.4292	-4.56	-1.3623	-4.56	-1.40527
-4.45999	-1.66309	-4.45999	-1.68506	-4.45999	-1.65283	-4.45999	-1.5752	-4.46002	-1.48682	-4.46002	-1.45557	-4.45999	-1.3916	-4.45999	-1.43457
-4.35999	-1.7041	-4.35999	-1.70947	-4.35999	-1.69385	-4.35999	-1.59961	-4.36002	-1.50342	-4.36002	-1.48975	-4.35999	-1.41309	-4.35999	-1.46387
-4.25998	-1.73047	-4.25998	-1.74561	-4.26001	-1.73779	-4.26001	-1.62402	-4.26001	-1.52783	-4.26001	-1.50244	-4.25998	-1.42773	-4.25998	-1.49316
-4.16	-1.76172	-4.16	-1.77197	-4.16	-1.76221	-4.16	-1.66211	-4.16	-1.56592	-4.16	-1.53857	-4.16	-1.45898	-4.16	-1.50977
-4.06	-1.77246	-4.06	-1.7915	-4.06	-1.80029	-4.06	-1.68457	-4.06003	-1.57373	-4.06	-1.55322	-4.06	-1.4834	-4.06	-1.52246
-3.95999	-1.80566	-3.95999	-1.81104	-3.95999	-1.82764	-3.95999	-1.70605	-3.96002	-1.59619	-3.96002	-1.58936	-3.95999	-1.5127	-3.95999	-1.55176
-3.85999	-1.84473	-3.85999	-1.82764	-3.85999	-1.85107	-3.85999	-1.74023	-3.86002	-1.63232	-3.86002	-1.61084	-3.85999	-1.53711	-3.85999	-1.58105
-3.75998	-1.87109	-3.75998	-1.85693	-3.76001	-1.87061	-3.76001	-1.75684	-3.76001	-1.64014	-3.76001	-1.62354	-3.75998	-1.57324	-3.75998	-1.60254
-3.66	-1.90527	-3.66	-1.88135	-3.66	-1.90088	-3.66	-1.80566	-3.66	-1.67627	-3.66	-1.64014	-3.66	-1.59082	-3.66	-1.63184
-3.56	-1.94141	-3.56	-1.90088	-3.56	-1.93408	-3.56	-1.83008	-3.56003	-1.71436	-3.56	-1.66943	-3.56	-1.63184	-3.56	-1.6582
-3.45999	-1.96582	-3.45999	-1.92529	-3.45999	-1.96045	-3.45999	-1.85449	-3.46002	-1.72705	-3.46002	-1.67432	-3.45999	-1.66992	-3.45999	-1.66992
-3.35999	-1.99512	-3.35999	-1.93506	-3.35999	-1.97998	-3.35999	-1.89551	-3.36002	-1.75342	-3.36002	-1.69873	-3.35999	-1.7002	-3.35999	-1.67773
-3.25998	-2.01953	-3.25998	-1.95947	-3.26001	-2.01514	-3.26001	-1.93652	-3.26001	-1.77979	-3.26001	-1.7085	-3.25998	-1.7334	-3.25998	-1.70215
-3.16	-2.01953	-3.16	-2.00732	-3.16	-2.03857	-3.16	-1.9541	-3.16	-1.82861	-3.16	-1.74951	-3.16	-1.7627	-3.16	-1.73145
-3.06	-2.0752	-3.06	-2.05615	-3.06	-2.04346	-3.06	-1.97559	-3.06003	-1.84326	-3.06	-1.78369	-3.06	-1.7998	-3.06	-1.77246
-2.95999	-2.08203	-2.95999	-2.06592	-2.95999	-2.08154	-2.95999	-2.00488	-2.96002	-1.85791	-2.96002	-1.81787	-2.95999	-1.84961	-2.95999	-1.79102
-2.85999	-2.12109	-2.85999	-2.1167	-2.85999	-2.104	-2.85999	-2.03418	-2.86002	-1.91846	-2.86002	-1.8667	-2.85999	-1.86914	-2.85999	-1.81348
-2.75998	-2.14355	-2.75998	-2.17725	-2.76001	-2.13623	-2.76001	-2.07227	-2.76001	-1.94482	-2.76001	-1.89795	-2.75998	-1.88867	-2.75998	-1.84277
-2.66	-2.2041	-2.66	-2.24561	-2.66	-2.16748	-2.66	-2.11621	-2.66	-1.979	-2.66	-1.94775	-2.66	-1.92773	-2.66	-1.86914
-2.56	-2.23047	-2.56	-2.30322	-2.56	-2.19873	-2.56	-2.16211	-2.56003	-2.02295	-2.56	-1.97021	-2.56	-1.94727	-2.56	-1.90039
-2.45999	-2.29297	-2.45999	-2.3374	-2.45999	-2.24268	-2.45999	-2.21582	-2.46002	-2.07373	-2.46002	-2.04541	-2.45999	-1.96387	-2.45999	-1.93555
-2.35999	-2.33203	-2.35999	-2.38135	-2.35999	-2.29639	-2.35999	-2.27148	-2.36002	-2.11768	-2.36002	-2.06494	-2.35999	-2.00488	-2.35999	-1.99805
-2.25998	-2.39063	-2.25998	-2.4126	-2.26001	-2.36182	-2.26001	-2.28809	-2.26001	-2.16846	-2.26001	-2.12061	-2.25998	-2.03418	-2.25998	-2.04199
-2.16	-2.44922	-2.16	-2.47607	-2.16	-2.41064	-2.16	-2.33398	-2.16	-2.21436	-2.16	-2.14697	-2.16	-2.09082	-2.16	-2.10254
-2.06	-2.51953	-2.06	-2.51709	-2.06	-2.47314	-2.06	-2.37598	-2.06003	-2.23682	-2.06	-2.17334	-2.06	-2.12695	-2.06	-2.16992
-1.95999	-2.58984	-1.95999	-2.58057	-1.95999	-2.55713	-1.95999	-2.43164	-1.96002	-2.29248	-1.96002	-2.19775	-1.95999	-2.1582	-1.95999	-2.20215
-1.85999	-2.63281	-1.85999	-2.64307	-1.85999	-2.58154	-1.85999	-2.46289	-1.86002	-2.33936	-1.86002	-2.22119	-1.85999	-2.22461	-1.85999	-2.25977
-1.75998	-2.65527	-1.75998	-2.65479	-1.76001	-2.604	-1.76001	-2.4873	-1.76001	-2.40186	-1.76001	-2.28369	-1.75998	-2.26367	-1.75998	-2.30566
-1.66	-2.69238	-1.66	-2.68896	-1.66	-2.64795	-1.66	-2.49268	-1.66	-2.40283	-1.66	-2.30713	-1.66	-2.35742	-1.66	-2.35449
-1.56	-2.74512	-1.56	-2.72607	-1.56	-2.67529	-1.56	-2.49805	-1.56003	-2.42041	-1.56	-2.34131	-1.56	-2.39258	-1.56	-2.36816
-1.45999	-2.80859	-1.45999	-2.52588	-1.45999	-2.78076	-1.45999	-2.60449	-1.46002	-2.45264	-1.46002	-2.41748	-1.45999	-2.33789	-1.45999	-2.39258
-1.35999	-2.76172	-1.35999	-2.56494	-1.35999	-2.44482	-1.35999	-2.5918	-1.36002	-2.46338	-1.36002	-2.25732	-1.35999	-2.48779	-1.35999	-2.3418
-1.25998	-2.83301	-1.25998	-3.89307	-1.26001	-4.1416	-1.26001	-3.89355	-1.26001	-3.09961	-1.26001	-2.83936	-1.25998	-3.16211	-1.25998	-2.25342
-1.16	-6.27734	-1.16	-5.80469	-1.16	-5.89893	-1.16	-5.70361	-1.16	-6.25342	-1.16	-5.88379	-1.16	-5.59424	-1.16	-4.16504
-1.06	-4.27881	-1.06	-2.87109	-1.06	-2.62061	-1.06	-2.42236	-1.06003	-3.56299	-1.06	-3.11279	-1.06	-2.67871	-1.06	-5.04736
-0.959991	-0.349121	-0.959991	0.117188	-0.959991	0.581543	-0.959991	0.793457	-0.960022	0.561523	-0.960022	0.894531	-0.959991	0.866699	-0.959991	-1.71777
-0.859985	0.796875	-0.859985	0.542969	-0.859985	1.13721	-0.859985	1.39551	-0.860016	0.89209	-0.860016	1.42578	-0.859985	1.43848	-0.859985	1.10449
-0.759979	1.16797	-0.759979	0.84668	-0.76001	1.27881	-0.76001	1.53711	-0.76001	1.17871	-0.76001	1.62354	-0.759979	1.79639	-0.759979	1.46387
-0.660004	1.66113	-0.660004	1.396	-0.660004	1.71387	-0.660004	2.05273	-0.660004	1.72021	-0.660004	1.72314	-0.660004	1.81934	-0.660004	1.37207
-0.559998	2.32715	-0.559998	3.2959	-0.559998	3.7124	-0.559998	3.86035	-0.560028	3.90381	-0.559998	3.99268	-0.559998	3.1123	-0.559998	2.15137
-0.459991	3.39551	-0.459991	1.71924	-0.459991	2.36914	-0.459991	1.47363	-0.460022	1.72461	-0.460022	2.21143	-0.459991	3.40918	-0.459991	3.78613
-0.359985	0.768066	-0.359985	-1.34766	-0.359985	-0.593262	-0.359985	-1.47705	-0.360016	-1.1626	-0.360016	-1.1377	-0.359985	0.401855	-0.359985	1.28955
-0.259979	-1.62598	-0.259979	-1.42725	-0.26001	-1.2251	-0.26001	-1.38623	-0.26001	-0.966797	-0.26001	-1.23438	-0.259979	-1.16357	-0.259979	-1.08887
-0.160004	-1.18848	-0.160004	-1.17188	-0.160004	-1.09033	-0.160004	-1.02295	-0.160004	-0.953613	-0.160004	-0.94873	-0.160004	-0.947266	-0.160004	-0.646484
-0.0599976	-1.08594	-0.0599976	-1.23535	-0.0599976	-1.12842	-0.0599976	-1.25879	-0.0600281	-1.06494	-0.0599976	-1.02979	-0.0599976	-0.514648	-0.0599976	-0.603516
0.0400085	-1.30957	0.0400085	-1.38623	0.0400085	-1.38232	0.0400085	-1.44092	0.039978	-1.49707	0.039978	-1.61816	0.0400085	-0.989258	0.0400085	-0.750488
0.140015	-1.52051	0.140015	-3.80469	0.140015	-3.45361	0.140015	-17.5654	0.139984	-35.1558	0.139984	-79.9272	0.140015	-2.61377	0.140015	-1.06445
0.240021	-3.08105	0.240021	-11.7383	0.23999	-17.7339	0.23999	-59.0034	0.23999	-117.67	0.23999	-252.181	0.240021	-16.7778	0.240021	-1.96582
0.339996	-5.05566	0.339996	-16.9917	0.339996	-30.8618	0.339996	-80.7646	0.339996	-159.536	0.339996	-333.368	0.339996	-31.29	0.339996	-1.90918
0.440002	-5.4541	0.440002	-15.1094	0.440002	-30.041	0.440002	-67.0112	0.439972	-131.046	0.440002	-266.885	0.440002	-31.3291	0.440002	-1.20117
0.540009	-4.71191	0.540009	-11.4937	0.540009	-23.313	0.540009	-50.9658	0.539978	-99.958	0.539978	-197.044	0.540009	-24.4551	0.540009	-1.05664
0.640015	-3.95459	0.640015	-9.21436	0.640015	-18.3604	0.640015	-39.1973	0.639984	-76.6611	0.639984	-149.584	0.640015	-18.9326	0.640015	-1.02051
0.740021	-3.1499	0.740021	-7.16357	0.73999	-14.2832	0.73999	-29.3325	0.73999	-57.855	0.73999	-113.171	0.740021	-14.71	0.740021	-0.964355
0.839996	-2.75635	0.839996	-5.67285	0.839996	-10.6763	0.839996	-21.5146	0.839996	-42.8579	0.839996	-85.2339	0.839996	-11.4917	0.839996	-0.986328
0.940002	-2.63184	0.940002	-4.55713	0.940002	-8.1958	0.940002	-15.3184	0.939972	-30.9438	0.940002	-63.5439	0.940002	-8.69629	0.940002	-1.07227
1.04001	-2.45068	1.04001	-3.78369	1.04001	-6.04346	1.04001	-10.2231	1.03998	-21.019	1.03998	-46.8438	1.04001	-6.55371	1.04001	-1.23096
1.14001	-2.43115	1.14001	-3.21729	1.14001	-4.53711	1.14001	-6.08252	1.13998	-13.2197	1.13998	-33.6343	1.14001	-4.87988	1.14001	-1.4082
1.24002	-2.396	1.24002	-2.49316	1.23999	-3.05811	1.23999	-2.3457	1.23999	-6.55127	1.23999	-23.1963	1.24002	-3.34717	1.24002	-1.5498
1.34	-2.34082	1.34	-2.05225	1.34	-1.90967	1.34	0.650391	1.34	-0.625977	1.34	-13.8218	1.34	-2.38477	1.34	-1.6748
1.44	-2.30322	1.44	-1.74219	1.44	-1.03369	1.44	3.45605	1.43997	4.78711	1.44	-6.2627	1.44	-1.37598	1.44	-1.79346
1.54001	-2.28223	1.54001	-1.43066	1.54001	-0.0581055	1.54001	5.66895	1.53998	9.46143	1.53998	0.264648	1.54001	-0.392578	1.54001	-1.9209
1.64001	-2.32129	1.64001	-1.15967	1.64001	0.423828	1.64001	8.01758	1.63998	13.7842	1.63998	6.19531	1.64001	0.245117	1.64001	-2.03711
1.74002	-2.35693	1.74002	-0.860352	1.73999	1.08398	1.73999	10.0513	1.73999	17.7129	1.73999	11.4609	1.74002	0.906738	1.74002	-2.14795
1.84	-2.39551	1.84	-0.648438	1.84	1.7124	1.84	11.9814	1.84	21.2842	1.84	16.4243	1.84	1.52246	1.84	-2.27686
1.94	-2.41943	1.94	-0.460449	1.94	2.31934	1.94	13.6763	1.93997	24.4585	1.94	20.7935	1.94	2.10449	1.94	-2.38574
2.04001	-2.44287	2.04001	-0.316406	2.04001	2.81592	2.04001	15.1455	2.03998	27.7129	2.03998	24.9351	2.04001	2.73926	2.04001	-2.47168
2.14001	-2.46973	2.14001	-0.163574	2.14001	3.28271	2.14001	16.583	2.13998	30.7324	2.13998	29.0874	2.14001	3.14355	2.14001	-2.57324
2.24002	-2.48828	2.24002	-0.0322266	2.23999	3.74561	2.23999	17.9834	2.23999	33.748	2.23999	33.1938	2.24002	3.56299	2.24002	-2.66748
2.34	-2.53271	2.34	0.11377	2.34	4.13965	2.34	19.3291	2.34	36.2104	2.34	37.1211	2.34	3.80811	2.34	-2.75684
2.44	-2.54297	2.44	0.227051	2.44	4.46289	2.44	20.5693	2.43997	39.1045	2.44	40.9233	2.44	4.14551	2.44	-2.81934
2.54001	-2.5752	2.54001	0.339844	2.54001	4.75342	2.54001	21.7441	2.53998	41.606	2.53998	44.6812	2.54001	4.47168	2.54001	-2.88086
2.64001	-2.60303	2.64001	0.473145	2.64001	5.08105	2.64001	22.9043	2.63998	44.1812	2.63998	48.5747	2.64001	4.81348	2.64001	-2.93652
2.74002	-2.61328	2.74002	0.58252	2.73999	5.38965	2.73999	24.0674	2.73999	46.4849	2.73999	52.4834	2.74002	5.12158	2.74002	-2.99512
2.84	-2.64551	2.84	0.695801	2.84	5.68555	2.84	25.1162	2.84	48.9146	2.84	56.7212	2.84	5.35986	2.84	-3.06201
2.94	-2.68848	2.94	0.793457	2.94	5.99512	2.94	26.1738	2.93997	51.3652	2.94	60.3359	2.94	5.62061	2.94	-3.10742
3.04001	-2.68066	3.04001	0.90625	3.04001	6.32324	3.04001	27.1475	3.03998	53.8027	3.03998	64.7017	3.04001	5.91113	3.04001	-3.13965
3.14001	-2.72266	3.14001	1.02002	3.14001	6.65967	3.14001	28.187	3.13998	56.1699	3.13998	68.5586	3.14001	6.17285	3.14001	-3.18164
3.24002	-2.76318	3.24002	1.10986	3.23999	6.97559	3.23999	29.1904	3.23999	58.4468	3.23999	72.8247	3.24002	6.44873	3.24002	-3.22949
3.34	-2.78516	3.34	1.22314	3.34	7.24561	3.34	30.21	3.34	60.7021	3.34	77.2124	3.34	6.72461	3.34	-3.27637
3.44	-2.82129	3.44	1.3208	3.44	7.43262	3.44	31.2065	3.43997	62.9448	3.44	81.6216	3.44	7.02393	3.44	-3.33398
3.54001	-2.86816	3.54001	1.39111	3.54001	7.67236	3.54001	32.2178	3.53998	65.2139	3.53998	86.0552	3.54001	7.32129	3.54001	-3.39355
3.64001	-2.88672	3.64001	1.39893	3.64001	7.91309	3.64001	33.1787	3.63998	67.5317	3.63998	90.4731	3.64001	7.58643	3.64001	-3.45508
3.74002	-2.896	3.74002	1.45752	3.73999	8.12842	3.73999	34.1011	3.73999	69.8506	3.73999	94.9438	3.74002	7.68408	3.74002	-3.48389
3.84	-2.91797	3.84	1.52002	3.84	8.35889	3.84	35.0034	3.84	72.1323	3.84	99.6211	3.84	7.8833	3.84	-3.50879
3.94	-2.94238	3.94	1.59814	3.94	8.60742	3.94	35.9434	3.93997	74.3638	3.94	104.276	3.94	8.10645	3.94	-3.5459
4.04001	-2.95703	4.04001	1.61768	4.04001	8.84326	4.04001	36.8276	4.03998	76.6812	4.03998	108.93	4.04001	8.36035	4.04001	-3.58887
4.14001	-2.97656	4.14001	1.73682	4.14001	9.1333	4.14001	37.7183	4.13998	78.9482	4.13998	113.685	4.14001	8.58691	4.14001	-3.62793
4.24002	-2.99609	4.24002	1.9375	4.23999	9.3623	4.23999	38.6216	4.23999	81.2124	4.23999	118.616	4.24002	8.81299	4.24002	-3.6709
4.34	-3.00537	4.34	2.07861	4.34	9.60205	4.34	39.5386	4.34	83.5918	4.34	123.459	4.34	9.0166	4.34	-3.7002
4.44	-3.02734	4.44	2.11963	4.44	9.81836	4.44	40.3979	4.43997	86.0161	4.44	128.354	4.44	9.24268	4.44	-3.72168
4.54001	-3.04688	4.54001	2.18359	4.54001	10.0269	4.54001	41.27	4.53998	88.0991	4.53998	133.317	4.54001	9.45508	4.54001	-3.73242
4.64001	-3.06348	4.64001	2.19287	4.64001	10.2925	4.64001	42.1162	4.63998	90.2949	4.63998	138.38	4.64001	9.66064	4.64001	-3.75586
4.74002	-3.06934	4.74002	2.21924	4.73999	10.5073	4.73999	42.9888	4.73999	92.4897	4.73999	143.47	4.74002	9.88086	4.74002	-3.76855
4.84	-3.09082	4.84	2.28271	4.84	10.6948	4.84	43.8716	4.84	94.646	4.84	148.63	4.84	10.0942	4.84	-3.80762
4.94	-3.10547	4.94	2.34375	4.94	10.9014	4.94	44.71	4.93997	96.8491	4.94	153.776	4.94	10.2861	4.94	-3.84277
5.04001	-3.12646	5.04001	2.41162	5.04001	11.1177	5.04001	45.5513	5.03998	99.0444	5.03998	158.876	5.04001	10.4971	5.04001	-3.87207
5.14001	-3.13672	5.14001	2.48193	5.14001	11.3115	5.14001	46.3745	5.13998	101.222	5.13998	163.938	5.14001	10.6963	5.14001	-3.9043
5.24002	-3.15625	5.24002	2.53174	5.23999	11.4888	5.23999	47.2114	5.23999	103.4	5.23999	169.138	5.24002	10.8955	5.24002	-3.94824
5.34	-3.17285	5.34	2.61475	5.34	11.6753	5.34	48.0659	5.34	105.616	5.34	174.629	5.34	11.0825	5.34	-3.99121
5.44	-3.1875	5.44	2.71094	5.44	11.8511	5.44	48.8989	5.43997	107.83	5.44	179.997	5.44	11.2822	5.44	-4.02246
5.54001	-3.2041	5.54001	2.80225	5.54001	12.0737	5.54001	49.7144	5.53998	110.003	5.53998	185.365	5.54001	11.498	5.54001	-4.04492
5.64001	-3.20215	5.64001	2.87256	5.64001	12.2925	5.64001	50.4771	5.63998	112.234	5.63998	190.75	5.64001	11.6997	5.64001	-4.07617
5.74002	-3.21631	5.74002	2.94971	5.73999	12.5005	5.73999	51.2612	5.73999	114.41	5.73999	196.141	5.74002	11.8887	5.74002	-4.11523
5.84	-3.2334	5.84	3.0083	5.84	12.6982	5.84	52.0518	5.84	116.588	5.84	201.499	5.84	12.0708	5.84	-4.14648
5.94	-3.24756	5.94	3.04736	5.94	12.8911	5.94	52.8237	5.93997	118.789	5.94	206.901	5.94	12.248	5.94	-4.15918
6.04001	-3.26465	6.04001	3.13037	6.04001	13.0615	6.04001	53.6206	6.03998	120.96	6.03998	212.362	6.04001	12.4497	6.04001	-4.19336
6.14001	-3.2627	6.14001	3.21533	6.14001	13.2222	6.14001	54.3994	6.13998	123.16	6.13998	217.89	6.14001	12.624	6.14001	-4.22949
6.24002	-3.26953	6.24002	3.30225	6.23999	13.4067	6.23999	55.1792	6.23999	125.359	6.23999	223.429	6.24002	12.8057	6.24002	-4.27246
6.34	-3.27734	6.34	3.36768	6.34	13.6206	6.34	55.9536	6.34	127.539	6.34	228.96	6.34	13.0122	6.34	-4.29883
6.44	-3.28906	6.44	3.44287	6.44	13.8286	6.44	56.7231	6.43997	129.692	6.44	234.479	6.44	13.1846	6.44	-4.30957
6.54001	-3.29004	6.54001	3.49658	6.54001	14.0186	6.54001	57.5088	6.53998	131.878	6.53998	240.024	6.54001	13.3691	6.54001	-4.34326
6.64001	-3.29688	6.64001	3.56494	6.64001	14.1714	6.64001	58.269	6.63998	134.059	6.63998	245.565	6.64001	13.5396	6.64001	-4.37695
6.74002	-3.30176	6.74002	3.64453	6.73999	14.356	6.73999	59.0239	6.73999	136.214	6.73999	251.106	6.74002	13.7119	6.74002	-4.4043
6.84	-3.30859	6.84	3.72021	6.84	14.5474	6.84	59.751	6.84	138.418	6.84	256.688	6.84	13.9082	6.84	-4.43555
6.94	-3.31348	6.94	3.78271	6.94	14.7373	6.94	60.4995	6.93997	140.559	6.94	262.305	6.94	14.0947	6.94	-4.45508
7.04001	-3.32813	7.04001	3.85986	7.04001	14.9019	7.04001	61.2471	7.03998	142.703	7.03998	267.967	7.04001	14.2666	7.04001	-4.47461
7.14001	-3.33105	7.14001	3.89209	7.14001	15.1255	7.14001	61.9966	7.13998	144.869	7.13998	273.59	7.14001	14.4229	7.14001	-4.49902
7.24002	-3.35254	7.24002	3.91846	7.23999	15.3091	7.23999	62.7153	7.23999	146.98	7.23999	279.212	7.24002	14.6221	7.24002	-4.52539
7.34	-3.36719	7.34	3.9624	7.34	15.4917	7.34	63.4536	7.34	149.056	7.34	284.853	7.34	14.7939	7.34	-4.54492
7.44	-3.37207	7.44	4.02783	7.44	15.7061	7.44	64.1606	7.43997	151.158	7.44	290.494	7.44	14.9541	7.44	-4.56445
7.54001	-3.37891	7.54001	4.07471	7.54001	15.8921	7.54001	64.8682	7.53998	153.228	7.53998	296.163	7.54001	15.1348	7.54001	-4.58545
7.64001	-3.38672	7.64001	4.14209	7.64001	16.1011	7.64001	65.5864	7.63998	155.333	7.63998	301.812	7.64001	15.3135	7.64001	-4.61035
7.74002	-3.38672	7.74002	4.19287	7.73999	16.2729	7.73999	66.269	7.73999	157.442	7.73999	307.55	7.74002	15.459	7.74002	-4.63477
7.84	-3.39844	7.84	4.25146	7.84	16.4263	7.84	66.9854	7.84	159.561	7.84	313.217	7.84	15.6143	7.84	-4.65918
7.94	-3.41113	7.94	4.29297	7.94	16.5815	7.94	67.7197	7.93997	161.644	7.94	318.917	7.94	15.7549	7.94	-4.68555
8.04001	-3.42969	8.04001	4.32959	8.04001	16.7373	8.04001	68.395	8.03998	163.744	8.03998	324.67	8.04001	15.8838	8.04001	-4.70996
8.14001	-3.4375	8.14001	4.39502	8.14001	16.9028	8.14001	69.063	8.13998	165.885	8.13998	330.398	8.14001	16.0278	8.14001	-4.73633
8.24002	-3.4375	8.24002	4.45068	8.23999	17.062	8.23999	69.7505	8.23999	168.016	8.23999	336.104	8.24002	16.1777	8.24002	-4.75586
8.34	-3.44678	8.34	4.51318	8.34	17.2397	8.34	70.4658	8.34	170.162	8.34	341.784	8.34	16.3135	8.34	-4.77539
8.44	-3.46094	8.44	4.55225	8.44	17.394	8.44	71.1528	8.43997	172.248	8.44	347.488	8.44	16.459	8.44	-4.79492
8.54001	-3.47168	8.54001	4.59814	8.54001	17.5264	8.54001	71.8486	8.53998	174.337	8.53998	353.183	8.54001	16.6143	8.54001	-4.81445
8.64001	-3.48535	8.64001	4.64502	8.64001	17.688	8.64001	72.5552	8.63998	176.361	8.63998	358.887	8.64001	16.7432	8.64001	-4.84717
8.74002	-3.49316	8.74002	4.69287	8.73999	17.8364	8.73999	73.231	8.73999	178.451	8.73999	364.613	8.74002	16.8721	8.74002	-4.86914
8.84	-3.51172	8.84	4.76318	8.84	18.0068	8.84	73.915	8.84	180.537	8.84	370.344	8.84	17.0449	8.84	-4.88867
8.94	-3.52246	8.94	4.80078	8.94	18.1528	8.94	74.5708	8.93997	182.619	8.94	376.051	8.94	17.2168	8.94	-4.89648
9.04001	-3.53223	9.04001	4.87744	9.04001	18.3315	9.04001	75.2505	9.03998	184.714	9.03998	381.762	9.04001	17.3794	9.04001	-4.9209
9.14001	-3.55859	9.14001	4.9458	9.14001	18.48	9.14001	75.9346	9.13998	186.779	9.13998	387.516	9.14001	17.5371	9.14001	-4.95898
9.24002	-3.57129	9.24002	4.98193	9.23999	18.6421	9.23999	76.6177	9.23999	188.814	9.23999	393.172	9.24002	17.6807	9.24002	-4.9668
9.34	-3.58984	9.34	5.05518	9.34	18.812	9.34	77.3018	9.34	190.896	9.34	398.836	9.34	17.8135	9.34	-4.99805
9.44	-3.60254	9.44	5.11084	9.44	18.9917	9.44	77.9775	9.43997	192.984	9.44	404.516	9.44	17.9473	9.44	-5.00586
9.54001	-3.62109	9.54001	5.14209	9.54001	19.1323	9.54001	78.626	9.53998	195.052	9.53998	410.219	9.54001	18.0908	9.54001	-5.03711
9.64001	-3.62891	9.64001	5.18799	9.64001	19.2935	9.64001	79.3091	9.63998	197.113	9.63998	415.875	9.64001	18.2354	9.64001	-5.05664
9.74002	-3.64063	9.74002	5.22705	9.73999	19.4653	9.73999	79.9541	9.73999	199.186	9.73999	421.524	9.74002	18.377	9.74002	-5.08105
9.84	-3.64844	9.84	5.29053	9.84	19.644	9.84	80.6099	9.84	201.222	9.84	427.263	9.84	18.5161	9.84	-5.11523
9.94	-3.66797	9.94	5.32178	9.94	19.7925	9.94	81.2988	9.93997	203.249	9.94	433.002	9.94	18.6416	9.94	-5.12695
10.04	-3.67578	10.04	5.36475	10.04	19.9146	10.04	81.9927	10.04	205.3	10.04	438.685	10.04	18.7676	10.04	-5.15918
10.14	-3.69238	10.14	5.38721	10.14	20.0698	10.14	82.6489	10.14	207.366	10.14	444.388	10.14	18.8994	10.14	-5.17773
10.24	-3.7041	10.24	5.41162	10.24	20.1646	10.24	83.3213	10.24	209.444	10.24	450.083	10.24	19.0283	10.24	-5.19727
10.34	-3.71875	10.34	5.45752	10.34	20.3237	10.34	83.9854	10.34	211.49	10.34	455.767	10.34	19.1904	10.34	-5.22168
10.44	-3.73047	10.44	5.49365	10.44	20.5229	10.44	84.6216	10.44	213.531	10.44	461.443	10.44	19.3408	10.44	-5.24316
10.54	-3.74316	10.54	5.51611	10.54	20.6675	10.54	85.2598	10.54	215.557	10.54	467.123	10.54	19.501	10.54	-5.26367
10.64	-3.77246	10.64	5.54346	10.64	20.8247	10.64	85.9224	10.64	217.585	10.64	472.806	10.64	19.6465	10.64	-5.28809
10.74	-3.78613	10.74	5.58447	10.74	20.98	10.74	86.5474	10.74	219.612	10.74	478.451	10.74	19.7754	10.74	-5.31445
10.84	-3.78906	10.84	5.62549	10.84	21.1528	10.84	87.1963	10.84	221.665	10.84	484.127	10.84	19.9146	10.84	-5.33887
10.94	-3.79688	10.94	5.64502	10.94	21.3169	10.94	87.833	10.94	223.702	10.94	489.83	10.94	20.0371	10.94	-5.36523
11.04	-3.82129	11.04	5.68604	11.04	21.4722	11.04	88.4692	11.04	225.707	11.04	495.479	11.04	20.166	11.04	-5.38965
11.14	-3.83984	11.14	5.72705	11.14	21.5981	11.14	89.1104	11.14	227.707	11.14	501.119	11.14	20.3018	11.14	-5.41602
11.24	-3.85938	11.24	5.76318	11.24	21.73	11.24	89.7275	11.24	229.71	11.24	506.808	11.24	20.4502	11.24	-5.44043
11.34	-3.85938	11.34	5.81006	11.34	21.8979	11.34	90.3286	11.34	231.746	11.34	512.473	11.34	20.5908	11.34	-5.4668
11.44	-3.87891	11.44	5.85596	11.44	22.0239	11.44	90.9424	11.44	233.757	11.44	518.12	11.44	20.7246	11.44	-5.49805
11.54	-3.88379	11.54	5.88721	11.54	22.1714	11.54	91.5557	11.54	235.766	11.54	523.733	11.54	20.8379	11.54	-5.5332
11.64	-3.89355	11.64	5.94385	11.64	22.3052	11.64	92.1685	11.64	237.765	11.64	529.294	11.64	20.9619	11.64	-5.56445
11.74	-3.89844	11.74	6.01611	11.74	22.4292	11.74	92.7793	11.74	239.753	11.74	534.928	11.74	21.0684	11.74	-5.58398
11.84	-3.91504	11.84	6.05518	11.84	22.5747	11.84	93.3989	11.84	241.75	11.84	540.52	11.84	21.2119	11.84	-5.6084
11.94	-3.91797	11.94	6.11865	11.94	22.7153	11.94	94.0127	11.94	243.742	11.94	546.095	11.94	21.3286	11.94	-5.62695
12.04	-3.9375	12.04	6.17822	12.04	22.8589	12.04	94.6338	12.04	245.75	12.04	551.675	12.04	21.4629	12.04	-5.64648
12.14	-3.9541	12.14	6.21533	12.14	22.98	12.14	95.2354	12.14	247.73	12.14	557.209	12.14	21.5791	12.14	-5.66602
12.24	-3.96875	12.24	6.25439	12.24	23.1089	12.24	95.8057	12.24	249.701	12.24	562.76	12.24	21.7051	12.24	-5.69482
12.34	-3.98828	12.34	6.2876	12.34	23.2397	12.34	96.4111	12.34	251.683	12.34	568.315	12.34	21.8213	12.34	-5.72852
12.44	-4	12.44	6.33643	12.44	23.3706	12.44	97.0127	12.44	253.645	12.44	573.901	12.44	21.9355	12.44	-5.74805
12.54	-4	12.54	6.38037	12.54	23.4966	12.54	97.6143	12.54	255.621	12.54	579.464	12.54	22.0596	12.54	-5.76758
12.64	-4.0166	12.64	6.42627	12.64	23.6162	12.64	98.2153	12.64	257.585	12.64	585.026	12.64	22.2021	12.64	-5.78711
12.74	-4.03125	12.74	6.47021	12.74	23.7593	12.74	98.8213	12.74	259.571	12.74	590.526	12.74	22.3091	12.74	-5.81152
12.84	-4.03125	12.84	6.50928	12.84	23.895	12.84	99.4033	12.84	261.556	12.84	595.991	12.84	22.4355	12.84	-5.83789
12.94	-4.03906	12.94	6.55518	12.94	24.0068	12.94	99.9854	12.94	263.511	12.94	601.472	12.94	22.5605	12.94	-5.85254
13.04	-4.05859	13.04	6.57959	13.04	24.1255	13.04	100.563	13.04	265.477	13.04	606.929	13.04	22.6924	13.04	-5.87793
13.14	-4.06348	13.14	6.61865	13.14	24.2378	13.14	101.146	13.14	267.45	13.14	612.421	13.14	22.8213	13.14	-5.9043
13.24	-4.07324	13.24	6.66162	13.24	24.3833	13.24	101.724	13.24	269.407	13.24	617.87	13.24	22.9424	13.24	-5.93262
13.34	-4.07813	13.34	6.68896	13.34	24.5161	13.34	102.333	13.34	271.373	13.34	623.307	13.34	23.0645	13.34	-5.9502
13.44	-4.09473	13.44	6.72705	13.44	24.6206	13.44	102.918	13.44	273.333	13.44	628.777	13.44	23.2051	13.44	-5.9834
13.54	-4.10938	13.54	6.75146	13.54	24.7661	13.54	103.501	13.54	275.292	13.54	634.225	13.54	23.3135	13.54	-5.99512
13.64	-4.12598	13.64	6.79053	13.64	24.8979	13.64	104.08	13.64	277.247	13.64	639.687	13.64	23.4277	13.64	-6.01758
13.74	-4.13574	13.74	6.82959	13.74	25.0356	13.74	104.664	13.74	279.201	13.74	645.152	13.74	23.5439	13.74	-6.03223
13.84	-4.14551	13.84	6.87549	13.84	25.1519	13.84	105.231	13.84	281.142	13.84	650.522	13.84	23.6729	13.84	-6.04199
13.94	-4.16016	13.94	6.91162	13.94	25.2612	13.94	105.814	13.94	283.083	13.94	655.883	13.94	23.7754	13.94	-6.05664
14.04	-4.16309	14.04	6.93408	14.04	25.3882	14.04	106.392	14.04	285.027	14.04	661.229	14.04	23.877	14.04	-6.08789
14.14	-4.17285	14.14	6.9585	14.14	25.519	14.14	106.954	14.14	286.978	14.14	666.565	14.14	23.9888	14.14	-6.10449
14.24	-4.1875	14.24	7.021	14.24	25.6479	14.24	107.524	14.24	288.916	14.24	671.949	14.24	24.1152	14.24	-6.11426
14.34	-4.2041	14.34	7.04346	14.34	25.7544	14.34	108.098	14.34	290.878	14.34	677.309	14.34	24.2246	14.34	-6.13477
14.44	-4.21387	14.44	7.0874	14.44	25.8687	14.44	108.653	14.44	292.814	14.44	682.672	14.44	24.3457	14.44	-6.16309
14.54	-4.22363	14.54	7.13525	14.54	25.9951	14.54	109.217	14.54	294.743	14.54	687.995	14.54	24.4541	14.54	-6.17773
14.64	-4.23828	14.64	7.18408	14.64	26.1021	14.64	109.782	14.64	296.669	14.64	693.327	14.64	24.5635	14.64	-6.19434
14.74	-4.25293	14.74	7.25146	14.74	26.2153	14.74	110.341	14.74	298.607	14.74	698.655	14.74	24.6807	14.74	-6.2168
14.84	-4.2627	14.84	7.29736	14.84	26.3394	14.84	110.907	14.84	300.525	14.84	703.972	14.84	24.8066	14.84	-6.23145
14.94	-4.27734	14.94	7.31787	14.94	26.4507	14.94	111.455	14.94	302.451	14.94	709.321	14.94	24.877	14.94	-6.25293
15.04	-4.29395	15.04	7.34424	15.04	26.5576	15.04	112.001	15.04	304.36	15.04	714.66	15.04	24.9932	15.04	-6.26758
15.14	-4.30371	15.14	7.38818	15.14	26.6694	15.14	112.552	15.14	306.287	15.14	719.933	15.14	25.1074	15.14	-6.29395
15.24	-4.31641	15.24	7.43115	15.24	26.8003	15.24	113.118	15.24	308.189	15.24	725.202	15.24	25.2153	15.24	-6.31152
15.34	-4.3252	15.34	7.43896	15.34	26.9097	15.34	113.688	15.34	310.091	15.34	730.488	15.34	25.3145	15.34	-6.32617
15.44	-4.33984	15.44	7.48193	15.44	27.0356	15.44	114.231	15.44	311.994	15.44	735.769	15.44	25.4307	15.44	-6.3457
15.54	-4.35645	15.54	7.50439	15.54	27.1479	15.54	114.771	15.54	313.912	15.54	741.008	15.54	25.5225	15.54	-6.36523
15.64	-4.36621	15.64	7.52881	15.64	27.2544	15.64	115.307	15.64	315.775	15.64	746.253	15.64	25.6372	15.64	-6.40137
15.74	-4.37891	15.74	7.56006	15.74	27.3667	15.74	115.848	15.74	317.666	15.74	751.461	15.74	25.7441	15.74	-6.41602
15.84	-4.39551	15.84	7.59131	15.84	27.478	15.84	116.38	15.84	319.557	15.84	756.66	15.84	25.8486	15.84	-6.44434
15.94	-4.40527	15.94	7.61084	15.94	27.5698	15.94	116.916	15.94	321.451	15.94	761.874	15.94	25.9512	15.94	-6.4541
16.04	-4.41504	16.04	7.66455	16.04	27.7114	16.04	117.47	16.04	323.331	16.04	767.078	16.04	26.0811	16.04	-6.47461
16.14	-4.42969	16.14	7.70361	16.14	27.8364	16.14	117.993	16.14	325.215	16.14	772.273	16.14	26.1763	16.14	-6.49121
16.24	-4.44629	16.24	7.74463	16.24	27.9536	16.24	118.528	16.24	327.108	16.24	777.484	16.24	26.2754	16.24	-6.5127
16.34	-4.46387	16.34	7.75439	16.34	28.0576	16.34	119.045	16.34	329.014	16.34	782.676	16.34	26.3652	16.34	-6.52686
16.44	-4.47363	16.44	7.7876	16.44	28.1499	16.44	119.576	16.44	330.88	16.44	787.863	16.44	26.4697	16.44	-6.56348
16.54	-4.5	16.54	7.82031	16.54	28.2612	16.54	120.106	16.54	332.752	16.54	793.051	16.54	26.5762	16.54	-6.57324
16.64	-4.51465	16.64	7.85693	16.64	28.3638	16.64	120.627	16.64	334.632	16.64	798.21	16.64	26.6885	16.64	-6.58301
16.74	-4.52441	16.74	7.8999	16.74	28.4849	16.74	121.165	16.74	336.517	16.74	803.387	16.74	26.7832	16.74	-6.60742
16.84	-4.53906	16.84	7.93604	16.84	28.6089	16.84	121.7	16.84	338.4	16.84	808.577	16.84	26.877	16.84	-6.63184
16.94	-4.55566	16.94	7.96094	16.94	28.73	16.94	122.217	16.94	340.279	16.94	813.744	16.94	26.9863	16.94	-6.66602
17.04	-4.57813	17.04	7.97803	17.04	28.8296	17.04	122.727	17.04	342.187	17.04	818.902	17.04	27.0908	17.04	-6.68262
17.14	-4.59766	17.14	8.02881	17.14	28.9409	17.14	123.248	17.14	344.072	17.14	824.066	17.14	27.1973	17.14	-6.7041
17.24	-4.6123	17.24	8.04834	17.24	29.0435	17.24	123.763	17.24	345.932	17.24	829.195	17.24	27.2705	17.24	-6.72461
17.34	-4.63379	17.34	8.07178	17.34	29.1479	17.34	124.271	17.34	347.765	17.34	834.281	17.34	27.3652	17.34	-6.75293
17.44	-4.63379	17.44	8.11084	17.44	29.269	17.44	124.79	17.44	349.619	17.44	839.426	17.44	27.4814	17.44	-6.77051
17.54	-4.65527	17.54	8.13721	17.54	29.3882	17.54	125.302	17.54	351.53	17.54	844.531	17.54	27.584	17.54	-6.79199
17.64	-4.66504	17.64	8.16943	17.64	29.48	17.64	125.817	17.64	353.408	17.64	849.609	17.64	27.6973	17.64	-6.81836
17.74	-4.6748	17.74	8.21533	17.74	29.5942	17.74	126.346	17.74	355.253	17.74	854.665	17.74	27.79	17.74	-6.84277
17.84	-4.6875	17.84	8.23975	17.84	29.6987	17.84	126.848	17.84	357.127	17.84	859.719	17.84	27.9043	17.84	-6.86426
17.94	-4.7041	17.94	8.25635	17.94	29.7935	17.94	127.322	17.94	358.996	17.94	864.781	17.94	28.0088	17.94	-6.88184
18.04	-4.72266	18.04	8.26953	18.04	29.8979	18.04	127.854	18.04	360.857	18.04	869.851	18.04	28.1152	18.04	-6.8916
18.14	-4.73047	18.14	8.29053	18.14	29.9976	18.14	128.364	18.14	362.722	18.14	874.898	18.14	28.2197	18.14	-6.91309
18.24	-4.75488	18.24	8.31787	18.24	30.0942	18.24	128.868	18.24	364.564	18.24	879.978	18.24	28.334	18.24	-6.92285
18.34	-4.76465	18.34	8.34912	18.34	30.1987	18.34	129.368	18.34	366.437	18.34	885.024	18.34	28.4473	18.34	-6.95215
18.44	-4.77441	18.44	8.37549	18.44	30.3081	18.44	129.893	18.44	368.308	18.44	890.089	18.44	28.5527	18.44	-6.9668
18.54	-4.78418	18.54	8.40771	18.54	30.3999	18.54	130.411	18.54	370.159	18.54	895.199	18.54	28.6807	18.54	-6.99805
18.64	-4.79395	18.64	8.45068	18.64	30.48	18.64	130.885	18.64	371.996	18.64	900.2	18.64	28.79	18.64	-7.00293
18.74	-4.82031	18.74	8.4585	18.74	30.6138	18.74	131.364	18.74	373.854	18.74	905.197	18.74	28.8848	18.74	-7.02148
18.84	-4.83691	18.84	8.48975	18.84	30.6987	18.84	131.844	18.84	375.703	18.84	910.2	18.84	28.9775	18.84	-7.03223
18.94	-4.85449	18.94	8.52881	18.94	30.813	18.94	132.338	18.94	377.538	18.94	915.219	18.94	29.0693	18.94	-7.05371
19.04	-4.86426	19.04	8.54736	19.04	30.9146	19.04	132.833	19.04	379.386	19.04	920.228	19.04	29.166	19.04	-7.08008
19.14	-4.87891	19.14	8.57959	19.14	31.0239	19.14	133.322	19.14	381.222	19.14	925.214	19.14	29.251	19.14	-7.09082
19.24	-4.90234	19.24	8.61084	19.24	31.1401	19.24	133.803	19.24	383.039	19.24	930.231	19.24	29.3262	19.24	-7.1123
19.34	-4.90527	19.34	8.6499	19.34	31.2544	19.34	134.293	19.34	384.878	19.34	935.205	19.34	29.4238	19.34	-7.13379
19.44	-4.91504	19.44	8.68115	19.44	31.3589	19.44	134.803	19.44	386.703	19.44	940.168	19.44	29.501	19.44	-7.15137
19.54	-4.92969	19.54	8.70752	19.54	31.439	19.54	135.295	19.54	388.519	19.54	945.137	19.54	29.5986	19.54	-7.1748
19.64	-4.94141	19.64	8.73193	19.64	31.5308	19.64	135.774	19.64	390.343	19.64	950.134	19.64	29.6592	19.64	-7.19238
19.74	-4.9541	19.74	8.771	19.74	31.645	19.74	136.28	19.74	392.179	19.74	955.086	19.74	29.751	19.74	-7.21387
19.84	-4.96387	19.84	8.79053	19.84	31.73	19.84	136.786	19.84	393.976	19.84	960.072	19.84	29.8213	19.84	-7.23145
19.94	-4.98828	19.94	8.80859	19.94	31.8442	19.94	137.267	19.94	395.777	19.94	965.033	19.94	29.9043	19.94	-7.25293
20.04	-5	20.04	8.82959	20.04	31.9292	20.04	137.775	20.04	397.589	20.04	969.972	20.04	29.9863	20.04	-7.25977
20.14	-5.00781	20.14	8.854	20.14	32.021	20.14	138.278	20.14	399.394	20.14	974.919	20.14	30.0596	20.14	-7.28223
20.24	-5.03223	20.24	8.88721	20.24	32.0894	20.24	138.768	20.24	401.204	20.24	979.88	20.24	30.1572	20.24	-7.30371
20.34	-5.05566	20.34	8.8999	20.34	32.1792	20.34	139.251	20.34	403.007	20.34	984.797	20.34	30.249	20.34	-7.32129
20.44	-5.06543	20.44	8.93408	20.44	32.2817	20.44	139.712	20.44	404.789	20.44	989.74	20.44	30.3291	20.44	-7.33789
20.54	-5.0752	20.54	8.9585	20.54	32.356	20.54	140.181	20.54	406.578	20.54	994.686	20.54	30.4385	20.54	-7.3623
20.64	-5.09668	20.64	8.97803	20.64	32.4536	20.64	140.642	20.64	408.382	20.64	999.637	20.64	30.5303	20.64	-7.38184
20.74	-5.11426	20.74	9.00146	20.74	32.5503	20.74	141.099	20.74	410.18	20.74	1004.5	20.74	30.6299	20.74	-7.40039
20.84	-5.12402	20.84	9.021	20.84	32.6401	20.84	141.576	20.84	411.984	20.84	1009.4	20.84	30.7246	20.84	-7.41504
20.94	-5.14551	20.94	9.05518	20.94	32.7427	20.94	142.028	20.94	413.804	20.94	1014.28	20.94	30.8174	20.94	-7.43945
21.04	-5.15527	21.04	9.07959	21.04	32.8296	21.04	142.506	21.04	415.605	21.04	1019.18	21.04	30.9121	21.04	-7.45215
21.14	-5.16504	21.14	9.11572	21.14	32.9292	21.14	142.965	21.14	417.394	21.14	1024.07	21.14	30.9971	21.14	-7.47363
21.24	-5.18457	21.24	9.1499	21.24	33.019	21.24	143.411	21.24	419.18	21.24	1028.91	21.24	31.0811	21.24	-7.49805
21.34	-5.19434	21.34	9.16455	21.34	33.1187	21.34	143.854	21.34	420.968	21.34	1033.8	21.34	31.1738	21.34	-7.51074
21.44	-5.21582	21.44	9.18896	21.44	33.2104	21.44	144.317	21.44	422.793	21.44	1038.68	21.44	31.2588	21.44	-7.51758
21.54	-5.22559	21.54	9.22021	21.54	33.2935	21.54	144.822	21.54	424.598	21.54	1043.57	21.54	31.3408	21.54	-7.53223
21.64	-5.24316	21.64	9.23193	21.64	33.4263	21.64	145.31	21.64	426.399	21.64	1048.42	21.64	31.4092	21.64	-7.56152
21.74	-5.25293	21.74	9.26611	21.74	33.519	21.74	145.795	21.74	428.183	21.74	1053.26	21.74	31.4941	21.74	-7.58008
21.84	-5.2627	21.84	9.29053	21.84	33.6138	21.84	146.251	21.84	429.964	21.84	1058.1	21.84	31.5713	21.84	-7.60449
21.94	-5.28418	21.94	9.32178	21.94	33.6987	21.94	146.72	21.94	431.742	21.94	1062.93	21.94	31.6494	21.94	-7.62207
22.04	-5.29395	22.04	9.32959	22.04	33.7817	22.04	147.186	22.04	433.524	22.04	1067.78	22.04	31.7441	22.04	-7.63867
22.14	-5.31738	22.14	9.36377	22.14	33.9028	22.14	147.645	22.14	435.325	22.14	1072.62	22.14	31.8291	22.14	-7.66309
22.24	-5.32715	22.24	9.37549	22.24	33.9995	22.24	148.099	22.24	437.101	22.24	1077.42	22.24	31.9092	22.24	-7.68164
22.34	-5.33691	22.34	9.4126	22.34	34.0825	22.34	148.553	22.34	438.868	22.34	1082.24	22.34	31.9814	22.34	-7.69238
22.44	-5.35938	22.44	9.43115	22.44	34.1528	22.44	149.009	22.44	440.632	22.44	1087.02	22.44	32.084	22.44	-7.7168
22.54	-5.37402	22.54	9.45068	22.54	34.2495	22.54	149.475	22.54	442.38	22.54	1091.82	22.54	32.1689	22.54	-7.7334
22.64	-5.39551	22.64	9.4624	22.64	34.3442	22.64	149.911	22.64	444.179	22.64	1096.62	22.64	32.249	22.64	-7.74805
22.74	-5.40723	22.74	9.49219	22.74	34.4292	22.74	150.349	22.74	445.96	22.74	1101.42	22.74	32.3291	22.74	-7.7627
22.84	-5.41699	22.84	9.50928	22.84	34.4976	22.84	150.775	22.84	447.735	22.84	1106.24	22.84	32.4238	22.84	-7.79199
22.94	-5.42676	22.94	9.52881	22.94	34.5747	22.94	151.228	22.94	449.509	22.94	1111.02	22.94	32.5059	22.94	-7.79883
23.04	-5.44434	23.04	9.56006	23.04	34.6646	23.04	151.666	23.04	451.278	23.04	1115.8	23.04	32.5791	23.04	-7.82129
23.14	-5.4541	23.14	9.59131	23.14	34.7495	23.14	152.091	23.14	453.015	23.14	1120.56	23.14	32.6543	23.14	-7.83789
23.24	-5.46387	23.24	9.61084	23.24	34.8472	23.24	152.528	23.24	454.743	23.24	1125.31	23.24	32.7637	23.24	-7.85059
23.34	-5.47363	23.34	9.63037	23.34	34.9341	23.34	152.978	23.34	456.489	23.34	1130.07	23.34	32.8535	23.34	-7.86914
23.44	-5.48047	23.44	9.6499	23.44	35.0093	23.44	153.424	23.44	458.259	23.44	1134.83	23.44	32.9653	23.44	-7.87695
23.54	-5.4834	23.54	9.67627	23.54	35.1089	23.54	153.877	23.54	460.017	23.54	1139.6	23.54	33.0215	23.54	-7.9082
23.64	-5.50488	23.64	9.6958	23.64	35.1841	23.64	154.305	23.64	461.776	23.64	1144.32	23.64	33.123	23.64	-7.92773
23.74	-5.51953	23.74	9.73291	23.74	35.2739	23.74	154.744	23.74	463.478	23.74	1149.04	23.74	33.2021	23.74	-7.96387
23.84	-5.53613	23.84	9.75928	23.84	35.3545	23.84	155.181	23.84	465.192	23.84	1153.79	23.84	33.2661	23.84	-7.97852
23.94	-5.5459	23.94	9.79053	23.94	35.4419	23.94	155.618	23.94	466.939	23.94	1158.51	23.94	33.3389	23.94	-7.99316
24.04	-5.56641	24.04	9.80859	24.04	35.5513	24.04	156.064	24.04	468.687	24.04	1163.2	24.04	33.4189	24.04	-8.01074
24.14	-5.57813	24.14	9.854	24.14	35.6333	24.14	156.509	24.14	470.418	24.14	1167.94	24.14	33.502	24.14	-8.03711
24.24	-5.59473	24.24	9.87549	24.24	35.7065	24.24	156.943	24.24	472.166	24.24	1172.66	24.24	33.5791	24.24	-8.05176
24.34	-5.60938	24.34	9.90479	24.34	35.7817	24.34	157.393	24.34	473.899	24.34	1177.35	24.34	33.6426	24.34	-8.07324
24.44	-5.62109	24.44	9.93115	24.44	35.8716	24.44	157.833	24.44	475.626	24.44	1182.05	24.44	33.708	24.44	-8.09961
24.54	-5.63574	24.54	9.95752	24.54	35.9653	24.54	158.28	24.54	477.321	24.54	1186.75	24.54	33.7686	24.54	-8.12402
24.64	-5.65332	24.64	9.97021	24.64	36.0435	24.64	158.7	24.64	479.044	24.64	1191.4	24.64	33.8535	24.64	-8.13867
24.74	-5.67676	24.74	9.99268	24.74	36.1401	24.74	159.13	24.74	480.758	24.74	1196.07	24.74	33.9238	24.74	-8.15332
24.84	-5.68652	24.84	10.0093	24.84	36.231	24.84	159.54	24.84	482.497	24.84	1200.74	24.84	34.0161	24.84	-8.17773
24.94	-5.69922	24.94	10.0405	24.94	36.3354	24.94	159.975	24.94	484.219	24.94	1205.39	24.94	34.1201	24.94	-8.18262
25.04	-5.7041	25.04	10.063	25.04	36.4272	25.04	160.399	25.04	485.923	25.04	1210.04	25.04	34.1885	25.04	-8.21191
25.14	-5.71387	25.14	10.0796	25.14	36.5044	25.14	160.841	25.14	487.625	25.14	1214.68	25.14	34.2637	25.14	-8.22852
25.24	-5.73047	25.24	10.1108	25.24	36.6011	25.24	161.264	25.24	489.35	25.24	1219.34	25.24	34.3535	25.24	-8.25293
25.34	-5.74316	25.34	10.1304	25.34	36.6919	25.34	161.715	25.34	491.054	25.34	1224	25.34	34.4268	25.34	-8.2793
25.44	-5.76465	25.44	10.1499	25.44	36.7856	25.44	162.143	25.44	492.779	25.44	1228.6	25.44	34.499	25.44	-8.29395
25.54	-5.77441	25.54	10.1499	25.54	36.8755	25.54	162.579	25.54	494.489	25.54	1233.18	25.54	34.5791	25.54	-8.32324
25.64	-5.79395	25.64	10.1841	25.64	36.9604	25.64	162.999	25.64	496.212	25.64	1237.74	25.64	34.6689	25.64	-8.33789
25.74	-5.81543	25.74	10.2007	25.74	37.0239	25.74	163.438	25.74	497.907	25.74	1242.27	25.74	34.7246	25.74	-8.35449
25.84	-5.83203	25.84	10.2163	25.84	37.0942	25.84	163.849	25.84	499.611	25.84	1246.84	25.84	34.8145	25.84	-8.36914
25.94	-5.83691	25.94	10.2515	25.94	37.1479	25.94	164.283	25.94	501.31	25.94	1251.44	25.94	34.873	25.94	-8.38379
26.04	-5.85449	26.04	10.2622	26.04	37.2427	26.04	164.713	26.04	503.001	26.04	1256.05	26.04	34.9385	26.04	-8.39648
26.14	-5.87598	26.14	10.2837	26.14	37.3247	26.14	165.149	26.14	504.676	26.14	1260.6	26.14	35.0137	26.14	-8.4082
26.24	-5.88574	26.24	10.3101	26.24	37.4097	26.24	165.56	26.24	506.341	26.24	1265.15	26.24	35.084	26.24	-8.43262
26.34	-5.90332	26.34	10.3218	26.34	37.4897	26.34	165.938	26.34	508.017	26.34	1269.71	26.34	35.1426	26.34	-8.4541
26.44	-5.92188	26.44	10.3364	26.44	37.5654	26.44	166.337	26.44	509.712	26.44	1274.26	26.44	35.2197	26.44	-8.4668
26.54	-5.9248	26.54	10.3608	26.54	37.6147	26.54	166.776	26.54	511.376	26.54	1278.79	26.54	35.3027	26.54	-8.4834
26.64	-5.94238	26.64	10.3804	26.64	37.7036	26.64	167.208	26.64	513.041	26.64	1283.25	26.64	35.3682	26.64	-8.50977
26.74	-5.94922	26.74	10.4116	26.74	37.7739	26.74	167.635	26.74	514.701	26.74	1287.71	26.74	35.4365	26.74	-8.52148
26.84	-5.96582	26.84	10.4263	26.84	37.8638	26.84	168.043	26.84	516.357	26.84	1292.16	26.84	35.5254	26.84	-8.54395
26.94	-5.9873	26.94	10.4507	26.94	37.9292	26.94	168.46	26.94	518.037	26.94	1296.6	26.94	35.5957	26.94	-8.56836
27.04	-6.00488	27.04	10.4731	27.04	38.0073	27.04	168.856	27.04	519.689	27.04	1301.06	27.04	35.666	27.04	-8.59277
27.14	-6.01172	27.14	10.5024	27.14	38.0708	27.14	169.264	27.14	521.357	27.14	1305.51	27.14	35.7231	27.14	-8.61914
27.24	-6.02637	27.24	10.5093	27.24	38.1411	27.24	169.674	27.24	523.025	27.24	1309.99	27.24	35.7803	27.24	-8.63086
27.34	-6.03906	27.34	10.5356	27.34	38.2036	27.34	170.083	27.34	524.689	27.34	1314.47	27.34	35.8535	27.34	-8.65039
27.44	-6.05566	27.44	10.5483	27.44	38.2739	27.44	170.497	27.44	526.361	27.44	1318.94	27.44	35.9341	27.44	-8.67285
27.54	-6.0625	27.54	10.5649	27.54	38.3472	27.54	170.919	27.54	528.009	27.54	1323.42	27.54	36.002	27.54	-8.70215
27.64	-6.07324	27.64	10.5898	27.64	38.4419	27.64	171.317	27.64	529.653	27.64	1327.94	27.64	36.0723	27.64	-8.7168
27.74	-6.09473	27.74	10.5991	27.74	38.5317	27.74	171.718	27.74	531.342	27.74	1332.37	27.74	36.1592	27.74	-8.74512
27.84	-6.1123	27.84	10.6187	27.84	38.5942	27.84	172.118	27.84	533.017	27.84	1336.79	27.84	36.2246	27.84	-8.75977
27.94	-6.13379	27.94	10.6304	27.94	38.6841	27.94	172.524	27.94	534.682	27.94	1341.14	27.94	36.2935	27.94	-8.78223
28.04	-6.15234	28.04	10.6528	28.04	38.7573	28.04	172.929	28.04	536.337	28.04	1345.5	28.04	36.3506	28.04	-8.79883
28.14	-6.16797	28.14	10.6694	28.14	38.8325	28.14	173.341	28.14	538.002	28.14	1349.84	28.14	36.4238	28.14	-8.81836
28.24	-6.17969	28.24	10.6772	28.24	38.9146	28.24	173.725	28.24	539.63	28.24	1354.18	28.24	36.4941	28.24	-8.83496
28.34	-6.19922	28.34	10.7056	28.34	38.9731	28.34	174.125	28.34	541.267	28.34	1358.5	28.34	36.5747	28.34	-8.84961
28.44	-6.21094	28.44	10.7319	28.44	39.0435	28.44	174.526	28.44	542.92	28.44	1362.83	28.44	36.6621	28.44	-8.86914
28.54	-6.22363	28.54	10.7305	28.54	39.106	28.54	174.915	28.54	544.551	28.54	1367.2	28.54	36.7295	28.54	-8.88867
28.64	-6.2334	28.64	10.7476	28.64	39.1792	28.64	175.303	28.64	546.17	28.64	1371.53	28.64	36.7856	28.64	-8.90332
28.74	-6.25488	28.74	10.7642	28.74	39.2739	28.74	175.708	28.74	547.787	28.74	1375.83	28.74	36.8506	28.74	-8.92773
28.84	-6.26172	28.84	10.7827	28.84	39.313	28.84	176.123	28.84	549.384	28.84	1380.12	28.84	36.9463	28.84	-8.95215
28.94	-6.27734	28.94	10.7935	28.94	39.4028	28.94	176.514	28.94	551.015	28.94	1384.4	28.94	37.0215	28.94	-8.97852
29.04	-6.28906	29.04	10.8101	29.04	39.4683	29.04	176.919	29.04	552.634	29.04	1388.68	29.04	37.1035	29.04	-8.99023
29.14	-6.30566	29.14	10.8247	29.14	39.5435	29.14	177.303	29.14	554.252	29.14	1392.95	29.14	37.1934	29.14	-8.99805
29.24	-6.3125	29.24	10.8374	29.24	39.6021	29.24	177.692	29.24	555.865	29.24	1397.21	29.24	37.2588	29.24	-9.02051
29.34	-6.32324	29.34	10.8491	29.34	39.6841	29.34	178.089	29.34	557.486	29.34	1401.47	29.34	37.334	29.34	-9.03711
29.44	-6.34473	29.44	10.8735	29.44	39.7456	29.44	178.473	29.44	559.103	29.44	1405.73	29.44	37.4043	29.44	-9.05371
29.54	-6.35449	29.54	10.895	29.54	39.8374	29.54	178.886	29.54	560.721	29.54	1409.96	29.54	37.4629	29.54	-9.08008
29.64	-6.37109	29.64	10.9028	29.64	39.9341	29.64	179.29	29.64	562.326	29.64	1414.21	29.64	37.5254	29.64	-9.09082
29.74	-6.38379	29.74	10.9272	29.74	40.0029	29.74	179.657	29.74	563.951	29.74	1418.46	29.74	37.6035	29.74	-9.10742
29.84	-6.40234	29.84	10.9507	29.84	40.0513	29.84	180.053	29.84	565.564	29.84	1422.66	29.84	37.666	29.84	-9.13184
29.94	-6.40527	29.94	10.9634	29.94	40.1216	29.94	180.424	29.94	567.193	29.94	1426.84	29.94	37.7036	29.94	-9.15039
30.04	-6.41504	30.04	10.9771	30.04	40.189	30.04	180.822	30.04	568.799	30.04	1430.98	30.04	37.7607	30.04	-9.1748
30.14	-6.42969	30.14	10.9927	30.14	40.2451	30.14	181.22	30.14	570.394	30.14	1435.14	30.14	37.8145	30.14	-9.19238
30.24	-6.4375	30.24	11.0171	30.24	40.3208	30.24	181.606	30.24	571.989	30.24	1439.28	30.24	37.8604	30.24	-9.20898
30.34	-6.46094	30.34	11.0337	30.34	40.4155	30.34	181.982	30.34	573.593	30.34	1443.42	30.34	37.9385	30.34	-9.22168
30.44	-6.46582	30.44	11.0552	30.44	40.4849	30.44	182.354	30.44	575.173	30.44	1447.51	30.44	38.0186	30.44	-9.24805
30.54	-6.47266	30.54	11.0796	30.54	40.5698	30.54	182.759	30.54	576.753	30.54	1451.6	30.54	38.0713	30.54	-9.27441
30.64	-6.47559	30.64	11.0942	30.64	40.6479	30.64	183.135	30.64	578.348	30.64	1455.74	30.64	38.1426	30.64	-9.28711
30.74	-6.50488	30.74	11.1118	30.74	40.7231	30.74	183.509	30.74	579.928	30.74	1459.86	30.74	38.1885	30.74	-9.30664
30.84	-6.51172	30.84	11.1421	30.84	40.7983	30.84	183.893	30.84	581.494	30.84	1463.97	30.84	38.2324	30.84	-9.32324
30.94	-6.53125	30.94	11.145	30.94	40.8784	30.94	184.286	30.94	583.101	30.94	1468.08	30.94	38.2959	30.94	-9.33789
31.04	-6.55371	31.04	11.1743	31.04	40.9419	31.04	184.682	31.04	584.686	31.04	1472.15	31.04	38.3721	31.04	-9.36035
31.14	-6.5752	31.14	11.1797	31.14	41.0122	31.14	185.056	31.14	586.271	31.14	1476.24	31.14	38.4434	31.14	-9.38867
31.24	-6.58203	31.24	11.189	31.24	41.0825	31.24	185.424	31.24	587.851	31.24	1480.36	31.24	38.5137	31.24	-9.40137
31.34	-6.59473	31.34	11.189	31.34	41.1284	31.34	185.778	31.34	589.412	31.34	1484.51	31.34	38.584	31.34	-9.4248
31.44	-6.61328	31.44	11.2056	31.44	41.1655	31.44	186.169	31.44	590.994	31.44	1488.52	31.44	38.6465	31.44	-9.45117
31.54	-6.61621	31.54	11.2319	31.54	41.2183	31.54	186.548	31.54	592.564	31.54	1492.56	31.54	38.7002	31.54	-9.47363
31.64	-6.64551	31.64	11.2349	31.64	41.2817	31.64	186.909	31.64	594.159	31.64	1496.56	31.64	38.7754	31.64	-9.49023
31.74	-6.65527	31.74	11.2622	31.74	41.3325	31.74	187.301	31.74	595.732	31.74	1500.59	31.74	38.834	31.74	-9.50977
31.84	-6.66504	31.84	11.2837	31.84	41.3833	31.84	187.667	31.84	597.3	31.84	1504.55	31.84	38.916	31.84	-9.5293
31.94	-6.67969	31.94	11.3022	31.94	41.4565	31.94	188.024	31.94	598.884	31.94	1508.51	31.94	38.9814	31.94	-9.54199
32.04	-6.69434	32.04	11.313	32.04	41.5239	32.04	188.393	32.04	600.421	32.04	1512.48	32.04	39.0645	32.04	-9.56055
32.14	-6.72363	32.14	11.3228	32.14	41.5874	32.14	188.747	32.14	601.986	32.14	1516.41	32.14	39.127	32.14	-9.58008
32.24	-6.73047	32.24	11.3413	32.24	41.6553	32.24	189.104	32.24	603.521	32.24	1520.38	32.24	39.1724	32.24	-9.60254
32.34	-6.75488	32.34	11.3442	32.34	41.7085	32.34	189.497	32.34	605.064	32.34	1524.33	32.34	39.2295	32.34	-9.61914
32.44	-6.77637	32.44	11.3638	32.44	41.7935	32.44	189.868	32.44	606.64	32.44	1528.26	32.44	39.2949	32.44	-9.63184
32.54	-6.78613	32.54	11.3882	32.54	41.8667	32.54	190.221	32.54	608.193	32.54	1532.23	32.54	39.3682	32.54	-9.65039
32.64	-6.80371	32.64	11.3931	32.64	41.9419	32.64	190.576	32.64	609.741	32.64	1536.09	32.64	39.4189	32.64	-9.66992
32.74	-6.8252	32.74	11.395	32.74	42.0093	32.74	190.936	32.74	611.275	32.74	1539.97	32.74	39.4629	32.74	-9.69238
32.84	-6.83984	32.84	11.4126	32.84	42.0732	32.84	191.271	32.84	612.807	32.84	1543.83	32.84	39.5137	32.84	-9.7168
32.94	-6.85449	32.94	11.4341	32.94	42.146	32.94	191.65	32.94	614.346	32.94	1547.68	32.94	39.5723	32.94	-9.7334
33.04	-6.88379	33.04	11.439	33.04	42.2104	33.04	192.028	33.04	615.89	33.04	1551.58	33.04	39.6152	33.04	-9.75977
33.14	-6.89355	33.14	11.4536	33.14	42.2671	33.14	192.385	33.14	617.431	33.14	1555.44	33.14	39.6572	33.14	-9.76758
33.24	-6.91504	33.24	11.4585	33.24	42.3472	33.24	192.739	33.24	618.947	33.24	1559.27	33.24	39.6982	33.24	-9.79102
33.34	-6.92969	33.34	11.4663	33.34	42.4028	33.34	193.099	33.34	620.475	33.34	1563.12	33.34	39.7588	33.34	-9.79883
33.44	-6.94629	33.44	11.4897	33.44	42.4653	33.44	193.454	33.44	621.999	33.44	1566.95	33.44	39.8096	33.44	-9.83301
33.54	-6.96387	33.54	11.5063	33.54	42.5269	33.54	193.808	33.54	623.525	33.54	1570.79	33.54	39.8613	33.54	-9.85742
33.64	-6.98047	33.64	11.5239	33.64	42.5942	33.64	194.18	33.64	625.038	33.64	1574.54	33.64	39.9092	33.64	-9.86523
33.74	-6.99707	33.74	11.5435	33.74	42.6646	33.74	194.561	33.74	626.552	33.74	1578.31	33.74	39.9775	33.74	-9.89355
33.84	-7.01953	33.84	11.5649	33.84	42.7231	33.84	194.893	33.84	628.089	33.84	1582.06	33.84	40.0303	33.84	-9.92773
33.94	-7.04297	33.94	11.5825	33.94	42.7935	33.94	195.255	33.94	629.611	33.94	1585.82	33.94	40.0791	33.94	-9.93945
34.04	-7.06543	34.04	11.604	34.04	42.8589	34.04	195.611	34.04	631.128	34.04	1589.56	34.04	40.1348	34.04	-9.95898
34.14	-7.0752	34.14	11.6187	34.14	42.9028	34.14	195.943	34.14	632.654	34.14	1593.28	34.14	40.2051	34.14	-9.9834
34.24	-7.10156	34.24	11.6421	34.24	42.9976	34.24	196.295	34.24	634.162	34.24	1597.03	34.24	40.2666	34.24	-10.0098
34.34	-7.10938	34.34	11.645	34.34	43.0581	34.34	196.638	34.34	635.67	34.34	1600.76	34.34	40.3467	34.34	-10.0244
34.44	-7.12891	34.44	11.6499	34.44	43.1333	34.44	196.994	34.44	637.187	34.44	1604.49	34.44	40.4189	34.44	-10.0371
34.54	-7.14551	34.54	11.6646	34.54	43.2183	34.54	197.317	34.54	638.706	34.54	1608.16	34.54	40.4746	34.54	-10.0615
34.64	-7.16699	34.64	11.6626	34.64	43.2817	34.64	197.657	34.64	640.205	34.64	1611.86	34.64	40.5059	34.64	-10.0801
34.74	-7.17969	34.74	11.6812	34.74	43.3442	34.74	197.976	34.74	641.693	34.74	1615.53	34.74	40.5674	34.74	-10.0947
34.84	-7.18457	34.84	11.6841	34.84	43.4146	34.84	198.325	34.84	643.21	34.84	1619.2	34.84	40.623	34.84	-10.1191
34.94	-7.20605	34.94	11.6938	34.94	43.4761	34.94	198.67	34.94	644.686	34.94	1622.86	34.94	40.6787	34.94	-10.127
35.04	-7.22363	35.04	11.6992	35.04	43.5317	35.04	199.009	35.04	646.158	35.04	1626.51	35.04	40.7393	35.04	-10.1387
35.14	-7.24512	35.14	11.7134	35.14	43.5825	35.14	199.35	35.14	647.655	35.14	1630.19	35.14	40.8174	35.14	-10.1582
35.24	-7.2627	35.24	11.7202	35.24	43.6646	35.24	199.686	35.24	649.15	35.24	1633.84	35.24	40.8779	35.24	-10.166
35.34	-7.28125	35.34	11.728	35.34	43.6948	35.34	200.017	35.34	650.636	35.34	1637.49	35.34	40.9434	35.34	-10.1943
35.44	-7.29395	35.44	11.7349	35.44	43.7622	35.44	200.365	35.44	652.147	35.44	1641.05	35.44	41.0088	35.44	-10.209
35.54	-7.31543	35.54	11.7593	35.54	43.813	35.54	200.696	35.54	653.647	35.54	1644.64	35.54	41.0576	35.54	-10.2285
35.64	-7.3252	35.64	11.7642	35.64	43.8638	35.64	201.033	35.64	655.123	35.64	1648.23	35.64	41.127	35.64	-10.2402
35.74	-7.34668	35.74	11.7739	35.74	43.9272	35.74	201.376	35.74	656.597	35.74	1651.77	35.74	41.1689	35.74	-10.2598
35.84	-7.35938	35.84	11.7817	35.84	43.9951	35.84	201.747	35.84	658.097	35.84	1655.3	35.84	41.2324	35.84	-10.2676
35.94	-7.36426	35.94	11.8032	35.94	44.0366	35.94	202.08	35.94	659.572	35.94	1658.8	35.94	41.2754	35.94	-10.2822
36.04	-7.38574	36.04	11.8101	36.04	44.0942	36.04	202.412	36.04	661.046	36.04	1662.38	36.04	41.3369	36.04	-10.3066
36.14	-7.40332	36.14	11.8247	36.14	44.1479	36.14	202.771	36.14	662.549	36.14	1665.93	36.14	41.3926	36.14	-10.3311
36.24	-7.42188	36.24	11.8345	36.24	44.2114	36.24	203.106	36.24	664.026	36.24	1669.39	36.24	41.4434	36.24	-10.3604
36.34	-7.43262	36.34	11.8413	36.34	44.2622	36.34	203.451	36.34	665.482	36.34	1672.84	36.34	41.4941	36.34	-10.377
36.44	-7.4541	36.44	11.8442	36.44	44.3247	36.44	203.798	36.44	666.937	36.44	1676.28	36.44	41.5674	36.44	-10.3887
36.54	-7.47754	36.54	11.8638	36.54	44.395	36.54	204.157	36.54	668.397	36.54	1679.71	36.54	41.6113	36.54	-10.4131
36.64	-7.49512	36.64	11.8687	36.64	44.4653	36.64	204.482	36.64	669.854	36.64	1683.18	36.64	41.6592	36.64	-10.4277
36.74	-7.51172	36.74	11.8853	36.74	44.5269	36.74	204.834	36.74	671.322	36.74	1686.64	36.74	41.7393	36.74	-10.4395
36.84	-7.5166	36.84	11.895	36.84	44.5747	36.84	205.177	36.84	672.779	36.84	1690.08	36.84	41.7949	36.84	-10.4473
36.94	-7.53418	36.94	11.9077	36.94	44.6333	36.94	205.487	36.94	674.23	36.94	1693.52	36.94	41.8486	36.94	-10.4717
37.04	-7.53906	37.04	11.9194	37.04	44.6958	37.04	205.817	37.04	675.67	37.04	1696.97	37.04	41.9121	37.04	-10.4902
37.14	-7.55566	37.14	11.9224	37.14	44.7544	37.14	206.15	37.14	677.136	37.14	1700.41	37.14	41.9629	37.14	-10.5127
37.24	-7.56543	37.24	11.939	37.24	44.8081	37.24	206.47	37.24	678.565	37.24	1703.85	37.24	42.0186	37.24	-10.5293
37.34	-7.58301	37.34	11.939	37.34	44.8755	37.34	206.822	37.34	679.995	37.34	1707.27	37.34	42.0747	37.34	-10.542
37.44	-7.60449	37.44	11.9634	37.44	44.9028	37.44	207.154	37.44	681.452	37.44	1710.63	37.44	42.123	37.44	-10.5635
37.54	-7.62207	37.54	11.9849	37.54	44.9487	37.54	207.485	37.54	682.896	37.54	1714	37.54	42.1738	37.54	-10.5762
37.64	-7.64063	37.64	11.9897	37.64	44.9927	37.64	207.803	37.64	684.32	37.64	1717.34	37.64	42.2295	37.64	-10.5957
37.74	-7.64551	37.74	12.0044	37.74	45.0464	37.74	208.143	37.74	685.768	37.74	1720.71	37.74	42.2871	37.74	-10.6123
37.84	-7.66699	37.84	12.0171	37.84	45.0825	37.84	208.466	37.84	687.222	37.84	1724	37.84	42.3291	37.84	-10.6309
37.94	-7.68457	37.94	12.0259	37.94	45.1655	37.94	208.811	37.94	688.675	37.94	1727.28	37.94	42.3799	37.94	-10.6416
38.04	-7.70605	38.04	12.0405	38.04	45.2349	38.04	209.174	38.04	690.104	38.04	1730.56	38.04	42.4121	38.04	-10.6709
38.14	-7.71094	38.14	12.0435	38.14	45.3081	38.14	209.489	38.14	691.537	38.14	1733.83	38.14	42.46	38.14	-10.7021
38.24	-7.72363	38.24	12.0601	38.24	45.3521	38.24	209.834	38.24	692.988	38.24	1737.1	38.24	42.5122	38.24	-10.7236
38.34	-7.74219	38.34	12.0601	38.34	45.4224	38.34	210.141	38.34	694.417	38.34	1740.36	38.34	42.5527	38.34	-10.748
38.44	-7.74512	38.44	12.0747	38.44	45.4565	38.44	210.451	38.44	695.85	38.44	1743.62	38.44	42.5967	38.44	-10.7646
38.54	-7.7627	38.54	12.0845	38.54	45.5317	38.54	210.767	38.54	697.269	38.54	1746.87	38.54	42.6543	38.54	-10.791
38.64	-7.77441	38.64	12.0942	38.64	45.5825	38.64	211.097	38.64	698.682	38.64	1750.12	38.64	42.6934	38.64	-10.8135
38.74	-7.7959	38.74	12.0991	38.74	45.6577	38.74	211.419	38.74	700.12	38.74	1753.39	38.74	42.7393	38.74	-10.8311
38.84	-7.81348	38.84	12.1021	38.84	45.7256	38.84	211.735	38.84	701.522	38.84	1756.63	38.84	42.8027	38.84	-10.8613
38.94	-7.83496	38.94	12.1118	38.94	45.7866	38.94	212.065	38.94	702.925	38.94	1759.83	38.94	42.8535	38.94	-10.8721
39.04	-7.85156	39.04	12.1304	39.04	45.8442	39.04	212.368	39.04	704.315	39.04	1763.07	39.04	42.8994	39.04	-10.9014
39.14	-7.86426	39.14	12.145	39.14	45.8784	39.14	212.685	39.14	705.726	39.14	1766.29	39.14	42.9551	39.14	-10.9199
39.24	-7.87402	39.24	12.1499	39.24	45.9224	39.24	213.021	39.24	707.116	39.24	1769.46	39.24	43.0137	39.24	-10.9424
39.34	-7.89551	39.34	12.1548	39.34	45.9761	39.34	213.342	39.34	708.507	39.34	1772.63	39.34	43.0645	39.34	-10.9668
39.44	-7.91309	39.44	12.1646	39.44	46.0366	39.44	213.682	39.44	709.913	39.44	1775.72	39.44	43.123	39.44	-10.9834
39.54	-7.93457	39.54	12.1694	39.54	46.1021	39.54	214.002	39.54	711.315	39.54	1778.87	39.54	43.166	39.54	-11.0029
39.64	-7.9541	39.64	12.1724	39.64	46.1479	39.64	214.349	39.64	712.721	39.64	1782	39.64	43.2275	39.64	-11.0244
39.74	-7.97559	39.74	12.1772	39.74	46.2114	39.74	214.662	39.74	714.136	39.74	1785.12	39.74	43.2637	39.74	-11.0537
39.84	-7.99707	39.84	12.186	39.84	46.2397	39.84	215.013	39.84	715.534	39.84	1788.25	39.84	43.3027	39.84	-11.0713
39.94	-8.01465	39.94	12.1958	39.94	46.2842	39.94	215.361	39.94	716.939	39.94	1791.37	39.94	43.3564	39.94	-11.0879
40.04	-8.03125	40.04	12.2007	40.04	46.3374	40.04	215.716	40.04	718.335	40.04	1794.54	40.04	43.4121	40.04	-11.0996
40.14	-8.04395	40.14	12.2036	40.14	46.4028	40.14	216.065	40.14	719.741	40.14	1797.62	40.14	43.4795	40.14	-11.1123
40.24	-8.05371	40.24	12.2134	40.24	46.4487	40.24	216.4	40.24	721.148	40.24	1800.66	40.24	43.5356	40.24	-11.1387
40.34	-8.0752	40.34	12.2202	40.34	46.5122	40.34	216.67	40.34	722.568	40.34	1803.68	40.34	43.5771	40.34	-11.1611
40.44	-8.09277	40.44	12.2231	40.44	46.5679	40.44	216.876	40.44	723.957	40.44	1806.72	40.44	43.6348	40.44	-11.1826
40.54	-8.11426	40.54	12.228	40.54	46.6284	40.54	217.075	40.54	725.33	40.54	1809.75	40.54	43.6543	40.54	-11.209
40.64	-8.12891	40.64	12.2476	40.64	46.6675	40.64	217.413	40.64	726.722	40.64	1812.75	40.64	43.7002	40.64	-11.2285
40.74	-8.14551	40.74	12.2544	40.74	46.7476	40.74	217.83	40.74	728.125	40.74	1815.77	40.74	43.7373	40.74	-11.251
40.84	-8.1748	40.84	12.2642	40.84	46.8052	40.84	218.17	40.84	729.526	40.84	1818.79	40.84	43.8052	40.84	-11.2646
40.94	-8.17969	40.94	12.271	40.94	46.8784	40.94	218.435	40.94	730.905	40.94	1821.82	40.94	43.8613	40.94	-11.2822
41.04	-8.19922	41.04	12.2739	41.04	46.9272	41.04	218.689	41.04	732.284	41.04	1824.81	41.04	43.8975	41.04	-11.3115
41.14	-8.21875	41.14	12.2837	41.14	46.9761	41.14	218.951	41.14	733.67	41.14	1827.77	41.14	43.9355	41.14	-11.3379
41.24	-8.23535	41.24	12.3052	41.24	47.0239	41.24	219.235	41.24	735.027	41.24	1830.72	41.24	43.9697	41.24	-11.3545
41.34	-8.24512	41.34	12.3149	41.34	47.0747	41.34	219.498	41.34	736.4	41.34	1833.65	41.34	44.0137	41.34	-11.3809
41.44	-8.2627	41.44	12.3364	41.44	47.1255	41.44	219.76	41.44	737.753	41.44	1836.59	41.44	44.0645	41.44	-11.3916
41.54	-8.28613	41.54	12.3325	41.54	47.1792	41.54	220.046	41.54	739.151	41.54	1839.53	41.54	44.0986	41.54	-11.4199
41.64	-8.2959	41.64	12.354	41.64	47.2349	41.64	220.337	41.64	740.554	41.64	1842.47	41.64	44.1738	41.64	-11.4395
41.74	-8.31641	41.74	12.3608	41.74	47.3052	41.74	220.614	41.74	741.944	41.74	1845.41	41.74	44.2324	41.74	-11.4521
41.84	-8.34473	41.84	12.3755	41.84	47.355	41.84	220.913	41.84	743.311	41.84	1848.35	41.84	44.2861	41.84	-11.4814
41.94	-8.36621	41.94	12.3853	41.94	47.4028	41.94	221.201	41.94	744.651	41.94	1851.29	41.94	44.3389	41.94	-11.498
42.04	-8.37598	42.04	12.3921	42.04	47.4468	42.04	221.485	42.04	746.023	42.04	1854.18	42.04	44.3926	42.04	-11.5176
42.14	-8.39063	42.14	12.395	42.14	47.5161	42.14	221.76	42.14	747.413	42.14	1857.03	42.14	44.4385	42.14	-11.5342
42.24	-8.40527	42.24	12.4194	42.24	47.5776	42.24	222.013	42.24	748.772	42.24	1859.9	42.24	44.499	42.24	-11.5605
42.34	-8.41504	42.34	12.4116	42.34	47.6362	42.34	222.311	42.34	750.12	42.34	1862.73	42.34	44.5596	42.34	-11.583
42.44	-8.43457	42.44	12.4146	42.44	47.6851	42.44	222.588	42.44	751.476	42.44	1865.55	42.44	44.6035	42.44	-11.6006
42.54	-8.45605	42.54	12.436	42.54	47.7427	42.54	222.861	42.54	752.831	42.54	1868.36	42.54	44.6426	42.54	-11.627
42.64	-8.46094	42.64	12.4458	42.64	47.7886	42.64	223.119	42.64	754.194	42.64	1871.18	42.64	44.6963	42.64	-11.6436
42.74	-8.47363	42.74	12.4507	42.74	47.8687	42.74	223.369	42.74	755.53	42.74	1873.97	42.74	44.7129	42.74	-11.665
42.84	-8.49512	42.84	12.4653	42.84	47.9131	42.84	223.65	42.84	756.894	42.84	1876.79	42.84	44.7568	42.84	-11.6777
42.94	-8.5166	42.94	12.4829	42.94	47.9731	42.94	223.912	42.94	758.249	42.94	1879.58	42.94	44.7783	42.94	-11.6895
43.04	-8.53125	43.04	12.4927	43.04	48.0239	43.04	224.201	43.04	759.593	43.04	1882.39	43.04	44.8145	43.04	-11.7139
43.14	-8.53418	43.14	12.4976	43.14	48.0874	43.14	224.481	43.14	760.936	43.14	1885.17	43.14	44.8535	43.14	-11.7314
43.24	-8.56348	43.24	12.5063	43.24	48.1284	43.24	224.76	43.24	762.281	43.24	1887.94	43.24	44.9043	43.24	-11.7598
43.34	-8.57324	43.34	12.5117	43.34	48.1724	43.34	225.061	43.34	763.687	43.34	1890.7	43.34	44.958	43.34	-11.7646
43.44	-8.60254	43.44	12.5142	43.44	48.2349	43.44	225.33	43.44	765.054	43.44	1893.49	43.44	44.9873	43.44	-11.7793
43.54	-8.62598	43.54	12.521	43.54	48.2886	43.54	225.619	43.54	766.425	43.54	1896.24	43.54	45.0371	43.54	-11.7988
43.64	-8.64355	43.64	12.5239	43.64	48.3374	43.64	225.896	43.64	767.765	43.64	1898.96	43.64	45.0674	43.64	-11.8135
43.74	-8.66016	43.74	12.5288	43.74	48.3979	43.74	226.182	43.74	769.084	43.74	1901.67	43.74	45.1064	43.74	-11.8311
43.84	-8.67676	43.84	12.5454	43.84	48.4341	43.84	226.471	43.84	770.397	43.84	1904.4	43.84	45.167	43.84	-11.8496
43.94	-8.69434	43.94	12.5552	43.94	48.478	43.94	226.76	43.94	771.734	43.94	1907.14	43.94	45.2051	43.94	-11.8721
44.04	-8.69922	44.04	12.5747	44.04	48.5146	44.04	227.041	44.04	773.113	44.04	1909.85	44.04	45.2441	44.04	-11.8936
44.14	-8.72363	44.14	12.5845	44.14	48.5562	44.14	227.303	44.14	774.44	44.14	1912.58	44.14	45.29	44.14	-11.9082
44.24	-8.7334	44.24	12.5942	44.24	48.6138	44.24	227.584	44.24	775.772	44.24	1915.24	44.24	45.3389	44.24	-11.9199
44.34	-8.75488	44.34	12.604	44.34	48.6675	44.34	227.856	44.34	777.117	44.34	1917.95	44.34	45.3682	44.34	-11.9326
44.44	-8.7666	44.44	12.6138	44.44	48.7163	44.44	228.114	44.44	778.452	44.44	1920.66	44.44	45.3926	44.44	-11.9541
44.54	-8.77637	44.54	12.6235	44.54	48.7842	44.54	228.369	44.54	779.753	44.54	1923.3	44.54	45.4551	44.54	-11.9668
44.64	-8.79395	44.64	12.6333	44.64	48.8257	44.64	228.631	44.64	781.12	44.64	1925.95	44.64	45.4893	44.64	-11.9785
44.74	-8.81543	44.74	12.6411	44.74	48.8833	44.74	228.896	44.74	782.491	44.74	1928.51	44.74	45.5381	44.74	-11.9912
44.84	-8.83301	44.84	12.6626	44.84	48.9224	44.84	229.139	44.84	783.788	44.84	1931.12	44.84	45.5869	44.84	-12.0127
44.94	-8.85156	44.94	12.6694	44.94	48.9761	44.94	229.408	44.94	785.101	44.94	1933.73	44.94	45.623	44.94	-12.0293
45.04	-8.85449	45.04	12.6724	45.04	49.0239	45.04	229.67	45.04	786.406	45.04	1936.31	45.04	45.6689	45.04	-12.0371
45.14	-8.87598	45.14	12.6812	45.14	49.0659	45.14	229.932	45.14	787.722	45.14	1938.87	45.14	45.7178	45.14	-12.0488
45.24	-8.89355	45.24	12.6938	45.24	49.1382	45.24	230.182	45.24	789.035	45.24	1941.44	45.24	45.7588	45.24	-12.0537
45.34	-8.90332	45.34	12.6958	45.34	49.187	45.34	230.427	45.34	790.358	45.34	1944.03	45.34	45.7949	45.34	-12.083
45.44	-8.92188	45.44	12.7114	45.44	49.2358	45.44	230.67	45.44	791.679	45.44	1946.6	45.44	45.8389	45.44	-12.0957
45.54	-8.9375	45.54	12.7251	45.54	49.2964	45.54	230.932	45.54	792.984	45.54	1949.2	45.54	45.8877	45.54	-12.1006
45.64	-8.96094	45.64	12.7319	45.64	49.3374	45.64	231.189	45.64	794.276	45.64	1951.77	45.64	45.9355	45.64	-12.1309
45.74	-8.97656	45.74	12.7349	45.74	49.3862	45.74	231.451	45.74	795.608	45.74	1954.32	45.74	45.9707	45.74	-12.1416
45.84	-8.98828	45.84	12.7446	45.84	49.4224	45.84	231.711	45.84	796.902	45.84	1956.88	45.84	46.0059	45.84	-12.1631
45.94	-9.00488	45.94	12.7544	45.94	49.4761	45.94	231.983	45.94	798.218	45.94	1959.4	45.94	46.0361	45.94	-12.1777
46.04	-9.02637	46.04	12.7593	46.04	49.5249	46.04	232.235	46.04	799.523	46.04	1961.9	46.04	46.0693	46.04	-12.1943
46.14	-9.03906	46.14	12.7622	46.14	49.5747	46.14	232.483	46.14	800.843	46.14	1964.4	46.14	46.0986	46.14	-12.2119
46.24	-9.05566	46.24	12.7642	46.24	49.6167	46.24	232.74	46.24	802.162	46.24	1966.86	46.24	46.1475	46.24	-12.2285
46.34	-9.07324	46.34	12.7739	46.34	49.646	46.34	232.993	46.34	803.484	46.34	1969.32	46.34	46.1763	46.34	-12.2529
46.44	-9.08984	46.44	12.7837	46.44	49.6987	46.44	233.229	46.44	804.804	46.44	1971.76	46.44	46.2061	46.44	-12.2744
46.54	-9.10254	46.54	12.7935	46.54	49.7261	46.54	233.479	46.54	806.12	46.54	1974.25	46.54	46.2666	46.54	-12.2871
46.64	-9.12598	46.64	12.8032	46.64	49.7554	46.64	233.729	46.64	807.453	46.64	1976.7	46.64	46.3076	46.64	-12.3115
46.74	-9.13574	46.74	12.8247	46.74	49.7935	46.74	233.995	46.74	808.769	46.74	1979.13	46.74	46.3486	46.74	-12.3301
46.84	-9.16016	46.84	12.8296	46.84	49.8325	46.84	234.239	46.84	810.074	46.84	1981.57	46.84	46.3975	46.84	-12.3525
46.94	-9.17676	46.94	12.8325	46.94	49.8833	46.94	234.463	46.94	811.378	46.94	1984.02	46.94	46.4385	46.94	-12.3652
47.04	-9.19434	47.04	12.8345	47.04	49.9175	47.04	234.713	47.04	812.683	47.04	1986.47	47.04	46.4629	47.04	-12.3936
47.14	-9.21094	47.14	12.8413	47.14	49.9536	47.14	234.95	47.14	813.984	47.14	1988.91	47.14	46.4971	47.14	-12.4082
47.24	-9.22363	47.24	12.8442	47.24	49.9927	47.24	235.17	47.24	815.272	47.24	1991.38	47.24	46.5459	47.24	-12.4326
47.34	-9.24512	47.34	12.8462	47.34	50.0464	47.34	235.408	47.34	816.554	47.34	1993.76	47.34	46.5986	47.34	-12.4541
47.44	-9.2627	47.44	12.8398	47.44	50.0952	47.44	235.65	47.44	817.846	47.44	1996.12	47.44	46.6426	47.44	-12.4785
47.54	-9.28125	47.54	12.8423	47.54	50.1362	47.54	235.912	47.54	819.113	47.54	1998.48	47.54	46.6787	47.54	-12.4951
47.64	-9.28613	47.64	12.8442	47.64	50.1968	47.64	236.15	47.64	820.389	47.64	2000.83	47.64	46.7231	47.64	-12.5215
47.74	-9.31543	47.74	12.854	47.74	50.2573	47.74	236.396	47.74	821.656	47.74	2003.21	47.74	46.7568	47.74	-12.5322
47.84	-9.33691	47.84	12.8638	47.84	50.3179	47.84	236.631	47.84	822.933	47.84	2005.55	47.84	46.7861	47.84	-12.5488
47.94	-9.35449	47.94	12.8687	47.94	50.3667	47.94	236.881	47.94	824.229	47.94	2007.87	47.94	46.8223	47.94	-12.5615
48.04	-9.37109	48.04	12.8735	48.04	50.4146	48.04	237.134	48.04	825.531	48.04	2010.19	48.04	46.8467	48.04	-12.5996
48.14	-9.37598	48.14	12.8833	48.14	50.4565	48.14	237.394	48.14	826.824	48.14	2012.51	48.14	46.8799	48.14	-12.6143
48.24	-9.39063	48.24	12.8921	48.24	50.5171	48.24	237.662	48.24	828.1	48.24	2014.83	48.24	46.9121	48.24	-12.627
48.34	-9.40527	48.34	12.895	48.34	50.5581	48.34	237.927	48.34	829.402	48.34	2017.15	48.34	46.9775	48.34	-12.6514
48.44	-9.42285	48.44	12.9048	48.44	50.6069	48.44	238.182	48.44	830.686	48.44	2019.43	48.44	47.0137	48.44	-12.6699
48.54	-9.44434	48.54	12.9028	48.54	50.6558	48.54	238.442	48.54	831.965	48.54	2021.72	48.54	47.0381	48.54	-12.6777
48.64	-9.46582	48.64	12.9077	48.64	50.7085	48.64	238.689	48.64	833.268	48.64	2024.01	48.64	47.0869	48.64	-12.7002
48.74	-9.48047	48.74	12.9028	48.74	50.7769	48.74	238.951	48.74	834.545	48.74	2026.28	48.74	47.1396	48.74	-12.7217
48.84	-9.48535	48.84	12.9077	48.84	50.813	48.84	239.201	48.84	835.82	48.84	2028.58	48.84	47.1689	48.84	-12.7646
48.94	-9.51465	48.94	12.9126	48.94	50.855	48.94	239.451	48.94	837.093	48.94	2030.87	48.94	47.2129	48.94	-12.7793
49.04	-9.53125	49.04	12.9224	49.04	50.9077	49.04	239.696	49.04	838.37	49.04	2033.15	49.04	47.2471	49.04	-12.7939
49.14	-9.54395	49.14	12.9272	49.14	50.9487	49.14	239.939	49.14	839.627	49.14	2035.42	49.14	47.3027	49.14	-12.8066
49.24	-9.56543	49.24	12.939	49.24	51.0005	49.24	240.182	49.24	840.868	49.24	2037.7	49.24	47.3467	49.24	-12.835
49.34	-9.58301	49.34	12.9438	49.34	51.0435	49.34	240.412	49.34	842.147	49.34	2039.98	49.34	47.3994	49.34	-12.8643
49.44	-9.60156	49.44	12.9414	49.44	51.0874	49.44	240.638	49.44	843.394	49.44	2042.23	49.44	47.4482	49.44	-12.877
49.54	-9.60449	49.54	12.9438	49.54	51.1362	49.54	240.845	49.54	844.651	49.54	2044.49	49.54	47.4893	49.54	-12.8887
49.64	-9.62598	49.64	12.9419	49.64	51.1675	49.64	241.08	49.64	845.917	49.64	2046.65	49.64	47.5254	49.64	-12.9131
49.74	-9.64063	49.74	12.9507	49.74	51.2163	49.74	241.308	49.74	847.191	49.74	2048.83	49.74	47.5557	49.74	-12.9307
49.84	-9.65527	49.84	12.9556	49.84	51.2651	49.84	241.551	49.84	848.46	49.84	2051.01	49.84	47.5967	49.84	-12.9521
49.94	-9.67285	49.94	12.9624	49.94	51.3257	49.94	241.779	49.94	849.749	49.94	2053.2	49.94	47.6377	49.94	-12.9785
50.04	-9.69141	50.04	12.9536	50.04	51.3638	50.04	242.018	50.04	850.997	50.04	2055.41	50.04	47.6738	50.04	-12.9902
50.14	-9.7041	50.14	12.9614	50.14	51.4097	50.14	242.257	50.14	852.276	50.14	2057.54	50.14	47.7178	50.14	-13.001
50.24	-9.72559	50.24	12.9634	50.24	51.4663	50.24	242.493	50.24	853.577	50.24	2059.72	50.24	47.7544	50.24	-13.0303
50.34	-9.74316	50.34	12.9702	50.34	51.519	50.34	242.729	50.34	854.82	50.34	2061.87	50.34	47.7959	50.34	-13.0488
50.44	-9.76465	50.44	12.978	50.44	51.5659	50.44	242.951	50.44	856.067	50.44	2064.04	50.44	47.8291	50.44	-13.0615
50.54	-9.76953	50.54	12.9849	50.54	51.6187	50.54	243.206	50.54	857.338	50.54	2066.19	50.54	47.8535	50.54	-13.0801
50.64	-9.78613	50.64	12.9897	50.64	51.6528	50.64	243.45	50.64	858.596	50.64	2068.32	50.64	47.8975	50.64	-13.1025
50.74	-9.79297	50.74	12.9927	50.74	51.7065	50.74	243.675	50.74	859.836	50.74	2070.44	50.74	47.9146	50.74	-13.1191
50.84	-9.80371	50.84	13.0024	50.84	51.7476	50.84	243.932	50.84	861.069	50.84	2072.57	50.84	47.9678	50.84	-13.1318
50.94	-9.8252	50.94	13.0015	50.94	51.7964	50.94	244.162	50.94	862.332	50.94	2074.66	50.94	48.0059	50.94	-13.1504
51.04	-9.83691	51.04	13.0093	51.04	51.8276	51.04	244.388	51.04	863.569	51.04	2076.79	51.04	48.0361	51.04	-13.1729
51.14	-9.85449	51.14	13.0239	51.14	51.8882	51.14	244.6	51.14	864.804	51.14	2078.9	51.14	48.0645	51.14	-13.1895
51.24	-9.86426	51.24	13.0337	51.24	51.9224	51.24	244.817	51.24	866.014	51.24	2081.02	51.24	48.0918	51.24	-13.2021
51.34	-9.88574	51.34	13.0435	51.34	51.9565	51.34	245.029	51.34	867.27	51.34	2083.12	51.34	48.1426	51.34	-13.2236
51.44	-9.89844	51.44	13.0532	51.44	51.9858	51.44	245.235	51.44	868.499	51.44	2085.23	51.44	48.1934	51.44	-13.2363
51.54	-9.91504	51.54	13.0552	51.54	52.019	51.54	245.479	51.54	869.729	51.54	2087.34	51.54	48.2158	51.54	-13.2607
51.64	-9.93652	51.64	13.0601	51.64	52.0435	51.64	245.701	51.64	870.972	51.64	2089.43	51.64	48.249	51.64	-13.2793
51.74	-9.94922	51.74	13.063	51.74	52.063	51.74	245.912	51.74	872.214	51.74	2091.49	51.74	48.2861	51.74	-13.3037
51.84	-9.9541	51.84	13.0649	51.84	52.1167	51.84	246.114	51.84	873.464	51.84	2093.48	51.84	48.3223	51.84	-13.3301
51.94	-9.9834	51.94	13.063	51.94	52.1577	51.94	246.338	51.94	874.694	51.94	2095.51	51.94	48.3584	51.94	-13.3525
52.04	-9.99316	52.04	13.0601	52.04	52.187	52.04	246.568	52.04	875.926	52.04	2097.53	52.04	48.3877	52.04	-13.3691
52.14	-10.0166	52.14	13.0796	52.14	52.2231	52.14	246.799	52.14	877.167	52.14	2099.55	52.14	48.4385	52.14	-13.3936
52.24	-10.0264	52.24	13.0913	52.24	52.2671	52.24	247.053	52.24	878.402	52.24	2101.55	52.24	48.4482	52.24	-13.4082
52.34	-10.0508	52.34	13.0942	52.34	52.3081	52.34	247.311	52.34	879.652	52.34	2103.56	52.34	48.4775	52.34	-13.4346
52.44	-10.0557	52.44	13.104	52.44	52.3247	52.44	247.541	52.44	880.882	52.44	2105.55	52.44	48.499	52.44	-13.459
52.54	-10.0732	52.54	13.1138	52.54	52.3784	52.54	247.767	52.54	882.132	52.54	2107.55	52.54	48.5283	52.54	-13.4834
52.64	-10.0947	52.64	13.1157	52.64	52.439	52.64	248.033	52.64	883.358	52.64	2109.57	52.64	48.5645	52.64	-13.498
52.74	-10.1162	52.74	13.1255	52.74	52.4878	52.74	248.271	52.74	884.582	52.74	2111.57	52.74	48.5869	52.74	-13.5127
52.84	-10.1338	52.84	13.1187	52.84	52.5435	52.84	248.536	52.84	885.807	52.84	2113.54	52.84	48.6162	52.84	-13.5371
52.94	-10.1406	52.94	13.1216	52.94	52.605	52.94	248.76	52.94	887.023	52.94	2115.51	52.94	48.6543	52.94	-13.5566
53.04	-10.1553	53.04	13.1313	53.04	52.646	53.04	248.99	53.04	888.256	53.04	2117.49	53.04	48.6885	53.04	-13.5732
53.14	-10.165	53.14	13.1421	53.14	52.6919	53.14	249.177	53.14	889.472	53.14	2119.46	53.14	48.7178	53.14	-13.5996
53.24	-10.1846	53.24	13.1499	53.24	52.7427	53.24	249.404	53.24	890.686	53.24	2121.42	53.24	48.7559	53.24	-13.6104
53.34	-10.2061	53.34	13.1616	53.34	52.7964	53.34	249.606	53.34	891.926	53.34	2123.38	53.34	48.79	53.34	-13.6387
53.44	-10.2158	53.44	13.1646	53.44	52.8325	53.44	249.786	53.44	893.147	53.44	2125.32	53.44	48.8145	53.44	-13.6465
53.54	-10.2334	53.54	13.1694	53.54	52.8569	53.54	250.007	53.54	894.351	53.54	2127.26	53.54	48.8457	53.54	-13.6709
53.64	-10.25	53.64	13.1694	53.64	52.8979	53.64	250.221	53.64	895.569	53.64	2129.21	53.64	48.8877	53.64	-13.6943
53.74	-10.2627	53.74	13.1812	53.74	52.9224	53.74	250.438	53.74	896.789	53.74	2131.15	53.74	48.9316	53.74	-13.709
53.84	-10.2842	53.84	13.1841	53.84	52.9683	53.84	250.657	53.84	897.979	53.84	2133.06	53.84	48.9873	53.84	-13.7314
53.94	-10.3057	53.94	13.189	53.94	53.0122	53.94	250.869	53.94	899.192	53.94	2134.98	53.94	49.04	53.94	-13.748
54.04	-10.3252	54.04	13.1938	54.04	53.0562	54.04	251.111	54.04	900.417	54.04	2136.9	54.04	49.0869	54.04	-13.7676
54.14	-10.3467	54.14	13.1958	54.14	53.0972	54.14	251.325	54.14	901.613	54.14	2138.8	54.14	49.1162	54.14	-13.7842
54.24	-10.3594	54.24	13.2056	54.24	53.1333	54.24	251.541	54.24	902.832	54.24	2140.69	54.24	49.1543	54.24	-13.8105
54.34	-10.376	54.34	13.2153	54.34	53.1724	54.34	251.771	54.34	904.038	54.34	2142.61	54.34	49.1885	54.34	-13.8301
54.44	-10.3936	54.44	13.2231	54.44	53.2153	54.44	251.997	54.44	905.217	54.44	2144.48	54.44	49.2373	54.44	-13.8447
54.54	-10.4219	54.54	13.2329	54.54	53.2378	54.54	252.218	54.54	906.402	54.54	2146.35	54.54	49.29	54.54	-13.8691
54.64	-10.4346	54.64	13.2319	54.64	53.2866	54.64	252.427	54.64	907.621	54.64	2148.23	54.64	49.3223	54.64	-13.8936
54.74	-10.4443	54.74	13.228	54.74	53.3159	54.74	252.631	54.74	908.817	54.74	2150.1	54.74	49.3535	54.74	-13.9199
54.84	-10.4609	54.84	13.2397	54.84	53.3569	54.84	252.869	54.84	910.018	54.84	2151.96	54.84	49.3994	54.84	-13.9277
54.94	-10.4736	54.94	13.2349	54.94	53.3862	54.94	253.095	54.94	911.222	54.94	2153.82	54.94	49.4287	54.94	-13.9541
55.04	-10.4951	55.04	13.2349	55.04	53.4253	55.04	253.342	55.04	912.409	55.04	2155.7	55.04	49.4697	55.04	-13.9668
55.14	-10.5127	55.14	13.2329	55.14	53.4468	55.14	253.556	55.14	913.604	55.14	2157.53	55.14	49.502	55.14	-13.9863
55.24	-10.5313	55.24	13.2427	55.24	53.4761	55.24	253.765	55.24	914.797	55.24	2159.36	55.24	49.5361	55.24	-14.0029
55.34	-10.5439	55.34	13.2524	55.34	53.5171	55.34	253.982	55.34	915.96	55.34	2161.2	55.34	49.5576	55.34	-14.0293
55.44	-10.5654	55.44	13.2544	55.44	53.5581	55.44	254.188	55.44	917.174	55.44	2163.02	55.44	49.584	55.44	-14.0371
55.54	-10.5869	55.54	13.2642	55.54	53.5874	55.54	254.4	55.54	918.359	55.54	2164.84	55.54	49.6113	55.54	-14.0635
55.64	-10.6045	55.64	13.2661	55.64	53.6255	55.64	254.611	55.64	919.575	55.64	2166.65	55.64	49.6543	55.64	-14.0762
55.74	-10.6289	55.74	13.2593	55.74	53.6675	55.74	254.817	55.74	920.768	55.74	2168.47	55.74	49.6768	55.74	-14.0928
55.84	-10.6455	55.84	13.2622	55.84	53.7183	55.84	255.041	55.84	921.953	55.84	2170.26	55.84	49.6982	55.84	-14.1191
55.94	-10.6719	55.94	13.2524	55.94	53.7358	55.94	255.252	55.94	923.14	55.94	2172.08	55.94	49.708	55.94	-14.127
56.04	-10.6826	56.04	13.2544	56.04	53.7769	56.04	255.451	56.04	924.363	56.04	2173.87	56.04	49.7324	56.04	-14.1436
56.14	-10.7041	56.14	13.2524	56.14	53.8179	56.14	255.661	56.14	925.545	56.14	2175.68	56.14	49.7588	56.14	-14.1729
56.24	-10.7334	56.24	13.2622	56.24	53.8716	56.24	255.874	56.24	926.699	56.24	2177.48	56.24	49.7881	56.24	-14.1895
56.34	-10.75	56.34	13.2642	56.34	53.9487	56.34	256.087	56.34	927.905	56.34	2179.27	56.34	49.8174	56.34	-14.2139
56.44	-10.7627	56.44	13.2661	56.44	53.9731	56.44	256.299	56.44	929.101	56.44	2181.07	56.44	49.834	56.44	-14.2207
56.54	-10.7813	56.54	13.2593	56.54	54.0288	56.54	256.502	56.54	930.3	56.54	2182.89	56.54	49.8682	56.54	-14.2402
56.64	-10.7861	56.64	13.2622	56.64	54.0581	56.64	256.724	56.64	931.5	56.64	2184.64	56.64	49.8779	56.64	-14.248
56.74	-10.8154	56.74	13.2642	56.74	54.1167	56.74	256.956	56.74	932.683	56.74	2186.35	56.74	49.9072	56.74	-14.2627
56.84	-10.832	56.84	13.2593	56.84	54.1655	56.84	257.182	56.84	933.871	56.84	2188.09	56.84	49.917	56.84	-14.292
56.94	-10.8447	56.94	13.2544	56.94	54.2065	56.94	257.379	56.94	935.057	56.94	2189.8	56.94	49.9658	56.94	-14.3135
57.04	-10.8545	57.04	13.2642	57.04	54.2476	57.04	257.593	57.04	936.235	57.04	2191.51	57.04	49.9824	57.04	-14.3311
57.14	-10.8711	57.14	13.2661	57.14	54.3159	57.14	257.811	57.14	937.402	57.14	2193.24	57.14	50.0186	57.14	-14.3496
57.24	-10.8789	57.24	13.2622	57.24	54.3569	57.24	258.033	57.24	938.577	57.24	2194.95	57.24	50.0596	57.24	-14.3623
57.34	-10.8955	57.34	13.2642	57.34	54.3979	57.34	258.213	57.34	939.776	57.34	2196.66	57.34	50.0918	57.34	-14.3809
57.44	-10.9102	57.44	13.2739	57.44	54.4341	57.44	258.419	57.44	940.977	57.44	2198.36	57.44	50.1377	57.44	-14.3916
57.54	-10.9248	57.54	13.2593	57.54	54.4761	57.54	258.611	57.54	942.16	57.54	2200.06	57.54	50.1787	57.54	-14.4082
57.64	-10.9375	57.64	13.2554	57.64	54.5288	57.64	258.845	57.64	943.334	57.64	2201.79	57.64	50.2275	57.64	-14.4326
57.74	-10.9658	57.74	13.271	57.74	54.5854	57.74	259.049	57.74	944.504	57.74	2203.48	57.74	50.2568	57.74	-14.4395
57.84	-10.9854	57.84	13.2642	57.84	54.6187	57.84	259.24	57.84	945.686	57.84	2205.19	57.84	50.2979	57.84	-14.4541
57.94	-11.0068	57.94	13.2661	57.94	54.6675	57.94	259.42	57.94	946.859	57.94	2206.89	57.94	50.3301	57.94	-14.4834
58.04	-11.0195	58.04	13.2739	58.04	54.7036	58.04	259.623	58.04	948.039	58.04	2208.58	58.04	50.3584	58.04	-14.4902
58.14	-11.0361	58.14	13.272	58.14	54.7261	58.14	259.811	58.14	949.206	58.14	2210.27	58.14	50.3965	58.14	-14.5127
58.24	-11.0537	58.24	13.2739	58.24	54.7749	58.24	260	58.24	950.378	58.24	2211.95	58.24	50.4189	58.24	-14.5342
58.34	-11.0752	58.34	13.2671	58.34	54.8159	58.34	260.202	58.34	951.567	58.34	2213.63	58.34	50.4463	58.34	-14.5605
58.44	-11.0898	58.44	13.2642	58.44	54.8452	58.44	260.42	58.44	952.722	58.44	2215.32	58.44	50.4756	58.44	-14.5713
58.54	-11.1045	58.54	13.2739	58.54	54.8862	58.54	260.626	58.54	953.882	58.54	2217.02	58.54	50.5254	58.54	-14.5879
58.64	-11.1211	58.64	13.2788	58.64	54.9272	58.64	260.835	58.64	955.014	58.64	2218.7	58.64	50.5645	58.64	-14.6006
58.74	-11.126	58.74	13.2739	58.74	54.9565	58.74	261.012	58.74	956.184	58.74	2220.34	58.74	50.5957	58.74	-14.6191
58.84	-11.1406	58.84	13.2837	58.84	55.0093	58.84	261.206	58.84	957.339	58.84	2222	58.84	50.6182	58.84	-14.624
58.94	-11.1553	58.94	13.2935	58.94	55.0386	58.94	261.403	58.94	958.48	58.94	2223.63	58.94	50.6377	58.94	-14.6504
59.04	-11.1602	59.04	13.2905	59.04	55.063	59.04	261.631	59.04	959.652	59.04	2225.28	59.04	50.6787	59.04	-14.665
59.14	-11.1729	59.14	13.2954	59.14	55.0972	59.14	261.83	59.14	960.832	59.14	2226.94	59.14	50.6963	59.14	-14.6777
59.24	-11.1963	59.24	13.2935	59.24	55.1382	59.24	262.024	59.24	961.995	59.24	2228.57	59.24	50.7256	59.24	-14.6973
59.34	-11.2139	59.34	13.2905	59.34	55.1675	59.34	262.245	59.34	963.148	59.34	2230.19	59.34	50.7471	59.34	-14.7168
59.44	-11.2354	59.44	13.2935	59.44	55.1919	59.44	262.432	59.44	964.295	59.44	2231.81	59.44	50.7764	59.44	-14.7363
59.54	-11.2451	59.54	13.3032	59.54	55.2231	59.54	262.622	59.54	965.437	59.54	2233.44	59.54	50.7979	59.54	-14.7529
59.64	-11.2666	59.64	13.3052	59.64	55.2573	59.64	262.838	59.64	966.594	59.64	2235.03	59.64	50.8223	59.64	-14.7793
59.74	-11.2842	59.74	13.2983	59.74	55.2983	59.74	263.041	59.74	967.781	59.74	2236.66	59.74	50.8564	59.74	-14.7793
59.84	-11.3057	59.84	13.3032	59.84	55.3276	59.84	263.245	59.84	968.929	59.84	2238.29	59.84	50.8857	59.84	-14.7988
59.94	-11.3232	59.94	13.3052	59.94	55.3716	59.94	263.446	59.94	970.124	59.94	2239.89	59.94	50.9238	59.94	-14.8135
60.04	-11.3447	60.04	13.3101	60.04	55.4028	60.04	263.638	60.04	971.281	60.04	2241.51	60.04	50.958	60.04	-14.8184
60.14	-11.3594	60.14	13.313	60.14	55.4614	60.14	263.83	60.14	972.438	60.14	2243.1	60.14	50.9873	60.14	-14.8428
60.24	-11.376	60.24	13.3228	60.24	55.4849	60.24	264.029	60.24	973.582	60.24	2244.7	60.24	51.0283	60.24	-14.8496
60.34	-11.3936	60.34	13.3247	60.34	55.5122	60.34	264.26	60.34	974.737	60.34	2246.3	60.34	51.0498	60.34	-14.8604
60.44	-11.415	60.44	13.3228	60.44	55.563	60.44	264.459	60.44	975.89	60.44	2247.89	60.44	51.0791	60.44	-14.8818
60.54	-11.4336	60.54	13.3364	60.54	55.5972	60.54	264.665	60.54	977.05	60.54	2249.47	60.54	51.1152	60.54	-14.9131
60.64	-11.4443	60.64	13.3296	60.64	55.6265	60.64	264.874	60.64	978.234	60.64	2251.03	60.64	51.1377	60.64	-14.9316
60.74	-11.4541	60.74	13.3325	60.74	55.6558	60.74	265.071	60.74	979.378	60.74	2252.61	60.74	51.1787	60.74	-14.9424
60.84	-11.4756	60.84	13.3345	60.84	55.6919	60.84	265.268	60.84	980.542	60.84	2254.13	60.84	51.208	60.84	-14.959
60.94	-11.4883	60.94	13.3442	60.94	55.7163	60.94	265.471	60.94	981.71	60.94	2255.7	60.94	51.2402	60.94	-14.9746
61.04	-11.4932	61.04	13.3423	61.04	55.7573	61.04	265.655	61.04	982.858	61.04	2257.26	61.04	51.2715	61.04	-14.998
61.14	-11.5166	61.14	13.3442	61.14	55.7964	61.14	265.852	61.14	984	61.14	2258.82	61.14	51.2979	61.14	-15.0225
61.24	-11.5342	61.24	13.3462	61.24	55.8257	61.24	266.037	61.24	985.128	61.24	2260.39	61.24	51.3389	61.24	-15.041
61.34	-11.5557	61.34	13.3442	61.34	55.8667	61.34	266.24	61.34	986.276	61.34	2261.94	61.34	51.3682	61.34	-15.0518
61.44	-11.5654	61.44	13.3491	61.44	55.9077	61.44	266.437	61.44	987.417	61.44	2263.48	61.44	51.417	61.44	-15.0811
61.54	-11.5947	61.54	13.3442	61.54	55.937	61.54	266.622	61.54	988.563	61.54	2265.03	61.54	51.4385	61.54	-15.0996
61.64	-11.6133	61.64	13.354	61.64	55.9663	61.64	266.815	61.64	989.722	61.64	2266.57	61.64	51.4678	61.64	-15.1123
61.74	-11.6289	61.74	13.3521	61.74	56.0269	61.74	267.021	61.74	990.866	61.74	2268.11	61.74	51.4941	61.74	-15.126
61.84	-11.6553	61.84	13.3608	61.84	56.0659	61.84	267.219	61.84	992	61.84	2269.64	61.84	51.5205	61.84	-15.1387
61.94	-11.6729	61.94	13.354	61.94	56.1069	61.94	267.428	61.94	993.128	61.94	2271.15	61.94	51.5361	61.94	-15.1553
62.04	-11.6963	62.04	13.356	62.04	56.1284	62.04	267.619	62.04	994.254	62.04	2272.67	62.04	51.5605	62.04	-15.1846
62.14	-11.7061	62.14	13.3521	62.14	56.1655	62.14	267.799	62.14	995.397	62.14	2274.18	62.14	51.5889	62.14	-15.1973
62.24	-11.7354	62.24	13.354	62.24	56.2065	62.24	268.005	62.24	996.523	62.24	2275.71	62.24	51.6064	62.24	-15.2139
62.34	-11.7451	62.34	13.3638	62.34	56.2544	62.34	268.187	62.34	997.64	62.34	2277.21	62.34	51.6348	62.34	-15.2432
62.44	-11.7666	62.44	13.3735	62.44	56.2788	62.44	268.373	62.44	998.792	62.44	2278.69	62.44	51.6475	62.44	-15.2676
62.54	-11.7842	62.54	13.3755	62.54	56.3198	62.54	268.541	62.54	999.929	62.54	2280.19	62.54	51.6689	62.54	-15.2842
62.64	-11.8057	62.64	13.3735	62.64	56.3472	62.64	268.743	62.64	1001.06	62.64	2281.69	62.64	51.708	62.64	-15.2988
62.74	-11.8232	62.74	13.3755	62.74	56.3647	62.74	268.937	62.74	1002.2	62.74	2283.18	62.74	51.7373	62.74	-15.3135
62.84	-11.8398	62.84	13.3735	62.84	56.4175	62.84	269.106	62.84	1003.32	62.84	2284.65	62.84	51.7666	62.84	-15.3311
62.94	-11.8525	62.94	13.3755	62.94	56.4663	62.94	269.291	62.94	1004.47	62.94	2286.14	62.94	51.7959	62.94	-15.3525
63.04	-11.876	63.04	13.3833	63.04	56.5073	63.04	269.466	63.04	1005.6	63.04	2287.65	63.04	51.834	63.04	-15.3818
63.14	-11.8936	63.14	13.3853	63.14	56.5435	63.14	269.658	63.14	1006.73	63.14	2289.14	63.14	51.8486	63.14	-15.4082
63.24	-11.915	63.24	13.3833	63.24	56.5435	63.24	269.811	63.24	1007.86	63.24	2290.63	63.24	51.8877	63.24	-15.4082
63.34	-11.9443	63.34	13.3853	63.34	56.5708	63.34	270.024	63.34	1009.03	63.34	2292.11	63.34	51.917	63.34	-15.4355
63.44	-11.9658	63.44	13.3833	63.44	56.5972	63.44	270.218	63.44	1010.18	63.44	2293.59	63.44	51.958	63.44	-15.459
63.54	-11.9805	63.54	13.3853	63.54	56.6265	63.54	270.412	63.54	1011.31	63.54	2295.06	63.54	51.9873	63.54	-15.4717
63.64	-11.9834	63.64	13.395	63.64	56.6528	63.64	270.592	63.64	1012.43	63.64	2296.52	63.64	52.0283	63.64	-15.4932
63.74	-12.0093	63.74	13.3911	63.74	56.687	63.74	270.767	63.74	1013.58	63.74	2297.96	63.74	52.0576	63.74	-15.5176
63.84	-12.0342	63.84	13.3931	63.84	56.728	63.84	270.935	63.84	1014.69	63.84	2299.4	63.84	52.0986	63.84	-15.5342
63.94	-12.0508	63.94	13.3999	63.94	56.7573	63.94	271.158	63.94	1015.79	63.94	2300.86	63.94	52.1348	63.94	-15.5518
64.04	-12.0752	64.04	13.4116	64.04	56.7964	64.04	271.337	64.04	1016.91	64.04	2302.29	64.04	52.1572	64.04	-15.5684
64.14	-12.0967	64.14	13.4028	64.14	56.8257	64.14	271.479	64.14	1018.03	64.14	2303.75	64.14	52.1865	64.14	-15.5928
64.24	-12.1143	64.24	13.4048	64.24	56.8638	64.24	271.67	64.24	1019.18	64.24	2305.21	64.24	52.2275	64.24	-15.6104
64.34	-12.1328	64.34	13.4028	64.34	56.9058	64.34	271.85	64.34	1020.3	64.34	2306.65	64.34	52.249	64.34	-15.6318
64.44	-12.1436	64.44	13.4077	64.44	56.9341	64.44	272.024	64.44	1021.4	64.44	2308.07	64.44	52.2861	64.44	-15.666
64.54	-12.1729	64.54	13.4116	64.54	56.9419	64.54	272.178	64.54	1022.53	64.54	2309.51	64.54	52.3223	64.54	-15.6826
64.64	-12.1943	64.64	13.4028	64.64	56.9565	64.64	272.369	64.64	1023.65	64.64	2310.94	64.64	52.3418	64.64	-15.7119
64.74	-12.2158	64.74	13.4048	64.74	57.0122	64.74	272.536	64.74	1024.74	64.74	2312.37	64.74	52.3701	64.74	-15.7334
64.84	-12.2305	64.84	13.4028	64.84	57.0366	64.84	272.709	64.84	1025.84	64.84	2313.81	64.84	52.3994	64.84	-15.748
64.94	-12.2383	64.94	13.4048	64.94	57.0659	64.94	272.9	64.94	1026.99	64.94	2315.24	64.94	52.4189	64.94	-15.7627
65.04	-12.2617	65.04	13.4028	65.04	57.1069	65.04	273.075	65.04	1028.13	65.04	2316.69	65.04	52.4365	65.04	-15.792
65.14	-12.2773	65.14	13.4048	65.14	57.1479	65.14	273.248	65.14	1029.25	65.14	2318.13	65.14	52.458	65.14	-15.8105
65.24	-12.3057	65.24	13.4146	65.24	57.1772	65.24	273.451	65.24	1030.36	65.24	2319.54	65.24	52.4873	65.24	-15.8232
65.34	-12.3232	65.34	13.4116	65.34	57.2065	65.34	273.628	65.34	1031.48	65.34	2320.94	65.34	52.5088	65.34	-15.8447
65.44	-12.3447	65.44	13.4028	65.44	57.2349	65.44	273.786	65.44	1032.61	65.44	2322.34	65.44	52.5332	65.44	-15.8574
65.54	-12.3672	65.54	13.4126	65.54	57.2573	65.54	273.971	65.54	1033.74	65.54	2323.76	65.54	52.5557	65.54	-15.874
65.64	-12.3955	65.64	13.4116	65.64	57.2983	65.64	274.17	65.64	1034.84	65.64	2325.15	65.64	52.5771	65.64	-15.8916
65.74	-12.417	65.74	13.4077	65.74	57.3442	65.74	274.361	65.74	1035.97	65.74	2326.54	65.74	52.5986	65.74	-15.9082
65.84	-12.4297	65.84	13.4224	65.84	57.3589	65.84	274.563	65.84	1037.09	65.84	2327.94	65.84	52.6279	65.84	-15.9326
65.94	-12.457	65.94	13.4243	65.94	57.3833	65.94	274.748	65.94	1038.22	65.94	2329.31	65.94	52.6377	65.94	-15.9541
66.04	-12.4688	66.04	13.4341	66.04	57.4175	66.04	274.959	66.04	1039.35	66.04	2330.69	66.04	52.6787	66.04	-15.9717
66.14	-12.4854	66.14	13.4312	66.14	57.4663	66.14	275.15	66.14	1040.48	66.14	2332.06	66.14	52.6934	66.14	-15.9932
66.24	-12.5078	66.24	13.4341	66.24	57.4956	66.24	275.35	66.24	1041.59	66.24	2333.46	66.24	52.7197	66.24	-16.0225
66.34	-12.5313	66.34	13.4272	66.34	57.5288	66.34	275.529	66.34	1042.73	66.34	2334.85	66.34	52.7354	66.34	-16.0371
66.44	-12.5361	66.44	13.439	66.44	57.5659	66.44	275.701	66.44	1043.82	66.44	2336.24	66.44	52.7568	66.44	-16.0537
66.54	-12.5537	66.54	13.436	66.54	57.6021	66.54	275.893	66.54	1044.94	66.54	2337.62	66.54	52.7861	66.54	-16.0723
66.64	-12.5752	66.64	13.4341	66.64	57.6167	66.64	276.071	66.64	1046.07	66.64	2339.02	66.64	52.8076	66.64	-16.083
66.74	-12.6045	66.74	13.4312	66.74	57.6577	66.74	276.248	66.74	1047.21	66.74	2340.41	66.74	52.8418	66.74	-16.1123
66.84	-12.6143	66.84	13.4224	66.84	57.6987	66.84	276.428	66.84	1048.33	66.84	2341.8	66.84	52.8682	66.84	-16.1309
66.94	-12.6357	66.94	13.4321	66.94	57.728	66.94	276.611	66.94	1049.49	66.94	2343.18	66.94	52.8975	66.94	-16.1416
67.04	-12.6533	67.04	13.4341	67.04	57.769	67.04	276.779	67.04	1050.62	67.04	2344.56	67.04	52.9268	67.04	-16.1631
67.14	-12.6631	67.14	13.4272	67.14	57.7866	67.14	276.939	67.14	1051.75	67.14	2345.92	67.14	52.9434	67.14	-16.1895
67.24	-12.6846	67.24	13.4243	67.24	57.8276	67.24	277.111	67.24	1052.85	67.24	2347.26	67.24	52.9775	67.24	-16.1924
67.34	-12.707	67.34	13.4263	67.34	57.8569	67.34	277.259	67.34	1054.01	67.34	2348.6	67.34	52.999	67.34	-16.2139
67.44	-12.7305	67.44	13.4243	67.44	57.8901	67.44	277.42	67.44	1055.12	67.44	2349.96	67.44	53.0283	67.44	-16.2285
67.54	-12.7383	67.54	13.4263	67.54	57.9028	67.54	277.611	67.54	1056.24	67.54	2351.31	67.54	53.0576	67.54	-16.251
67.64	-12.7666	67.64	13.4312	67.64	57.9253	67.64	277.783	67.64	1057.37	67.64	2352.69	67.64	53.0869	67.64	-16.2607
67.74	-12.7764	67.74	13.4224	67.74	57.9468	67.74	277.963	67.74	1058.48	67.74	2354.02	67.74	53.1201	67.74	-16.2793
67.84	-12.7939	67.84	13.4243	67.84	58.0005	67.84	278.129	67.84	1059.59	67.84	2355.34	67.84	53.1377	67.84	-16.2949
67.94	-12.8037	67.94	13.4224	67.94	58.0269	67.94	278.318	67.94	1060.66	67.94	2356.67	67.94	53.1738	67.94	-16.3184
68.04	-12.833	68.04	13.4243	68.04	58.0562	68.04	278.498	68.04	1061.74	68.04	2358	68.04	53.1963	68.04	-16.3428
68.14	-12.8447	68.14	13.4263	68.14	58.085	68.14	278.689	68.14	1062.84	68.14	2359.37	68.14	53.2256	68.14	-16.3525
68.24	-12.8662	68.24	13.4312	68.24	58.1177	68.24	278.869	68.24	1063.91	68.24	2360.74	68.24	53.2471	68.24	-16.3818
68.34	-12.8838	68.34	13.4146	68.34	58.1606	68.34	279.063	68.34	1065	68.34	2362.02	68.34	53.2715	68.34	-16.3887
68.44	-12.9053	68.44	13.4126	68.44	58.1772	68.44	279.248	68.44	1066.07	68.44	2363.32	68.44	53.3027	68.44	-16.4111
68.54	-12.915	68.54	13.4146	68.54	58.2065	68.54	279.451	68.54	1067.17	68.54	2364.64	68.54	53.3389	68.54	-16.4326
68.64	-12.9326	68.64	13.4126	68.64	58.2476	68.64	279.631	68.64	1068.26	68.64	2365.93	68.64	53.3682	68.64	-16.4473
68.74	-12.9541	68.74	13.4146	68.74	58.2769	68.74	279.813	68.74	1069.34	68.74	2367.24	68.74	53.3955	68.74	-16.4756
68.84	-12.9658	68.84	13.4194	68.84	58.313	68.84	279.976	68.84	1070.44	68.84	2368.57	68.84	53.4287	68.84	-16.4932
68.94	-12.9873	68.94	13.4146	68.94	58.3403	68.94	280.162	68.94	1071.54	68.94	2369.91	68.94	53.458	68.94	-16.5098
69.04	-13	69.04	13.4126	69.04	58.3745	69.04	280.322	69.04	1072.65	69.04	2371.22	69.04	53.4873	69.04	-16.5293
69.14	-13.0166	69.14	13.4146	69.14	58.4155	69.14	280.512	69.14	1073.74	69.14	2372.52	69.14	53.5088	69.14	-16.542
69.24	-13.0342	69.24	13.4126	69.24	58.4565	69.24	280.678	69.24	1074.82	69.24	2373.84	69.24	53.5215	69.24	-16.5713
69.34	-13.0439	69.34	13.4224	69.34	58.481	69.34	280.858	69.34	1075.92	69.34	2375.16	69.34	53.5381	69.34	-16.5879
69.44	-13.0654	69.44	13.4243	69.44	58.5288	69.44	281.021	69.44	1077.02	69.44	2376.48	69.44	53.5674	69.44	-16.6045
69.54	-13.0752	69.54	13.4263	69.54	58.5464	69.54	281.196	69.54	1078.12	69.54	2377.82	69.54	53.5918	69.54	-16.6113
69.64	-13.0928	69.64	13.4194	69.64	58.5903	69.64	281.35	69.64	1079.2	69.64	2379.12	69.64	53.6064	69.64	-16.6221
69.74	-13.1143	69.74	13.4194	69.74	58.6265	69.74	281.514	69.74	1080.29	69.74	2380.43	69.74	53.6279	69.74	-16.6514
69.84	-13.1289	69.84	13.4194	69.84	58.6675	69.84	281.672	69.84	1081.35	69.84	2381.74	69.84	53.6494	69.84	-16.6611
69.94	-13.1455	69.94	13.4146	69.94	58.689	69.94	281.857	69.94	1082.46	69.94	2383.05	69.94	53.667	69.94	-16.6777
70.04	-13.1553	70.04	13.4126	70.04	58.73	70.04	282.01	70.04	1083.56	70.04	2384.34	70.04	53.6885	70.04	-16.7021
70.14	-13.1719	70.14	13.4146	70.14	58.7739	70.14	282.189	70.14	1084.66	70.14	2385.64	70.14	53.71	70.14	-16.7334
70.24	-13.1963	70.24	13.4126	70.24	58.8013	70.24	282.35	70.24	1085.78	70.24	2386.91	70.24	53.7275	70.24	-16.7549
70.34	-13.2139	70.34	13.4146	70.34	58.8247	70.34	282.517	70.34	1086.88	70.34	2388.17	70.34	53.7354	70.34	-16.7676
70.44	-13.2305	70.44	13.4146	70.44	58.8638	70.44	282.678	70.44	1087.97	70.44	2389.46	70.44	53.7568	70.44	-16.7842
70.54	-13.2354	70.54	13.4126	70.54	58.8862	70.54	282.861	70.54	1089.05	70.54	2390.74	70.54	53.7715	70.54	-16.7988
70.64	-13.2646	70.64	13.4146	70.64	58.9146	70.64	283.021	70.64	1090.16	70.64	2392.01	70.64	53.7949	70.64	-16.8135
70.74	-13.2861	70.74	13.4126	70.74	58.937	70.74	283.185	70.74	1091.26	70.74	2393.25	70.74	53.7979	70.74	-16.8311
70.84	-13.3008	70.84	13.4028	70.84	58.9546	70.84	283.369	70.84	1092.37	70.84	2394.5	70.84	53.8223	70.84	-16.8496
70.94	-13.3281	70.94	13.4048	70.94	58.9878	70.94	283.561	70.94	1093.47	70.94	2395.78	70.94	53.8418	70.94	-16.8643
71.04	-13.3398	71.04	13.4028	71.04	59.0054	71.04	283.709	71.04	1094.56	71.04	2397.03	71.04	53.8584	71.04	-16.8818
71.14	-13.3564	71.14	13.4048	71.14	59.0513	71.14	283.9	71.14	1095.63	71.14	2398.32	71.14	53.8799	71.14	-16.9033
71.24	-13.3857	71.24	13.4067	71.24	59.0776	71.24	284.067	71.24	1096.69	71.24	2399.58	71.24	53.9072	71.24	-16.916
71.34	-13.3984	71.34	13.4028	71.34	59.1021	71.34	284.229	71.34	1097.77	71.34	2400.85	71.34	53.9287	71.34	-16.9326
71.44	-13.415	71.44	13.4126	71.44	59.1187	71.44	284.4	71.44	1098.85	71.44	2402.14	71.44	53.9463	71.44	-16.9521
71.54	-13.4443	71.54	13.4116	71.54	59.1479	71.54	284.575	71.54	1099.94	71.54	2403.41	71.54	53.9678	71.54	-16.9736
71.64	-13.4658	71.64	13.4146	71.64	59.1753	71.64	284.721	71.64	1101.06	71.64	2404.69	71.64	53.9971	71.64	-16.998
71.74	-13.4834	71.74	13.4077	71.74	59.1968	71.74	284.92	71.74	1102.15	71.74	2405.96	71.74	54.0186	71.74	-17.0146
71.84	-13.5049	71.84	13.4194	71.84	59.2183	71.84	285.075	71.84	1103.23	71.84	2407.21	71.84	54.0596	71.84	-17.0293
71.94	-13.5195	71.94	13.4243	71.94	59.2358	71.94	285.229	71.94	1104.32	71.94	2408.5	71.94	54.0801	71.94	-17.0518
72.04	-13.5439	72.04	13.4263	72.04	59.2769	72.04	285.384	72.04	1105.43	72.04	2409.77	72.04	54.1152	72.04	-17.0684
72.14	-13.5654	72.14	13.4224	72.14	59.3013	72.14	285.549	72.14	1106.52	72.14	2411.07	72.14	54.1426	72.14	-17.0811
72.24	-13.5898	72.24	13.4243	72.24	59.3208	72.24	285.709	72.24	1107.61	72.24	2412.28	72.24	54.1738	72.24	-17.1025
72.34	-13.6064	72.34	13.4224	72.34	59.3521	72.34	285.861	72.34	1108.7	72.34	2413.51	72.34	54.1934	72.34	-17.1201
72.44	-13.6357	72.44	13.4243	72.44	59.3833	72.44	286.029	72.44	1109.78	72.44	2414.76	72.44	54.2129	72.44	-17.1436
72.54	-13.6533	72.54	13.4341	72.54	59.4058	72.54	286.189	72.54	1110.86	72.54	2416	72.54	54.2471	72.54	-17.1699
72.64	-13.6865	72.64	13.4312	72.64	59.4272	72.64	286.342	72.64	1111.94	72.64	2417.24	72.64	54.2793	72.64	-17.1846
72.74	-13.7041	72.74	13.4272	72.74	59.4683	72.74	286.502	72.74	1113.01	72.74	2418.48	72.74	54.3076	72.74	-17.1973
72.84	-13.7227	72.84	13.439	72.84	59.4976	72.84	286.638	72.84	1114.06	72.84	2419.74	72.84	54.3369	72.84	-17.2139
72.94	-13.7383	72.94	13.4341	72.94	59.5269	72.94	286.791	72.94	1115.12	72.94	2420.99	72.94	54.373	72.94	-17.2432
73.04	-13.7666	73.04	13.4321	73.04	59.5679	73.04	286.932	73.04	1116.18	73.04	2422.21	73.04	54.4092	73.04	-17.248
73.14	-13.7813	73.14	13.4341	73.14	59.6167	73.14	287.104	73.14	1117.26	73.14	2423.44	73.14	54.4341	73.14	-17.2725
73.24	-13.7842	73.24	13.4438	73.24	59.6479	73.24	287.25	73.24	1118.31	73.24	2424.7	73.24	54.4561	73.24	-17.2793
73.34	-13.8008	73.34	13.4458	73.34	59.6655	73.34	287.408	73.34	1119.39	73.34	2425.92	73.34	54.4775	73.34	-17.2939
73.44	-13.8252	73.44	13.439	73.44	59.7065	73.44	287.568	73.44	1120.45	73.44	2427.15	73.44	54.499	73.44	-17.3066
73.54	-13.835	73.54	13.439	73.54	59.7476	73.54	287.74	73.54	1121.53	73.54	2428.36	73.54	54.5332	73.54	-17.3232
73.64	-13.8564	73.64	13.4312	73.64	59.7769	73.64	287.92	73.64	1122.63	73.64	2429.59	73.64	54.5674	73.64	-17.333
73.74	-13.8711	73.74	13.4224	73.74	59.8062	73.74	288.08	73.74	1123.71	73.74	2430.81	73.74	54.5967	73.74	-17.3623
73.84	-13.8857	73.84	13.4243	73.84	59.8394	73.84	288.24	73.84	1124.79	73.84	2432.02	73.84	54.6182	73.84	-17.377
73.94	-13.9033	73.94	13.4224	73.94	59.8765	73.94	288.415	73.94	1125.88	73.94	2433.21	73.94	54.6309	73.94	-17.3936
74.04	-13.9248	74.04	13.4194	74.04	59.9175	74.04	288.597	74.04	1126.97	74.04	2434.43	74.04	54.6543	74.04	-17.4229
74.14	-13.9541	74.14	13.4243	74.14	59.9448	74.14	288.771	74.14	1128.04	74.14	2435.65	74.14	54.6816	74.14	-17.4395
74.24	-13.9609	74.24	13.4263	74.24	59.9858	74.24	288.927	74.24	1129.11	74.24	2436.84	74.24	54.7129	74.24	-17.4521
74.34	-13.9854	74.34	13.4224	74.34	60.0122	74.34	289.072	74.34	1130.2	74.34	2438.08	74.34	54.7324	74.34	-17.4736
74.44	-13.9951	74.44	13.4243	74.44	60.0386	74.44	289.243	74.44	1131.29	74.44	2439.3	74.44	54.7588	74.44	-17.498
74.54	-14.0166	74.54	13.4224	74.54	60.0708	74.54	289.381	74.54	1132.38	74.54	2440.54	74.54	54.7764	74.54	-17.5029
74.64	-14.0342	74.64	13.4243	74.64	60.0991	74.64	289.529	74.64	1133.44	74.64	2441.75	74.64	54.7979	74.64	-17.5322
74.74	-14.0508	74.74	13.4341	74.74	60.1284	74.74	289.67	74.74	1134.5	74.74	2442.95	74.74	54.8271	74.74	-17.5488
74.84	-14.0635	74.84	13.436	74.84	60.1528	74.84	289.83	74.84	1135.59	74.84	2444.15	74.84	54.8613	74.84	-17.5615
74.94	-14.085	74.94	13.4341	74.94	60.1753	74.94	289.99	74.94	1136.67	74.94	2445.35	74.94	54.8877	74.94	-17.5801
75.04	-14.1025	75.04	13.439	75.04	60.2163	75.04	290.157	75.04	1137.74	75.04	2446.55	75.04	54.9092	75.04	-17.5908
75.14	-14.1289	75.14	13.439	75.14	60.2378	75.14	290.322	75.14	1138.81	75.14	2447.73	75.14	54.9434	75.14	-17.6123
75.24	-14.1523	75.24	13.4507	75.24	60.2554	75.24	290.49	75.24	1139.89	75.24	2448.92	75.24	54.9697	75.24	-17.627
75.34	-14.165	75.34	13.4458	75.34	60.2769	75.34	290.682	75.34	1140.94	75.34	2450.09	75.34	54.9775	75.34	-17.6436
75.44	-14.1865	75.44	13.4438	75.44	60.3062	75.44	290.856	75.44	1142.01	75.44	2451.28	75.44	54.9902	75.44	-17.665
75.54	-14.2041	75.54	13.4458	75.54	60.3472	75.54	291.048	75.54	1143.06	75.54	2452.47	75.54	55.0186	75.54	-17.6777
75.64	-14.2139	75.64	13.4438	75.64	60.3745	75.64	291.209	75.64	1144.11	75.64	2453.64	75.64	55.0361	75.64	-17.6973
75.74	-14.2354	75.74	13.4458	75.74	60.4155	75.74	291.361	75.74	1145.18	75.74	2454.81	75.74	55.0576	75.74	-17.7021
75.84	-14.2529	75.84	13.4341	75.84	60.4448	75.84	291.521	75.84	1146.23	75.84	2456.01	75.84	55.084	75.84	-17.7314
75.94	-14.2744	75.94	13.4321	75.94	60.478	75.94	291.682	75.94	1147.26	75.94	2457.2	75.94	55.0986	75.94	-17.748
76.04	-14.2891	76.04	13.4419	76.04	60.5073	76.04	291.845	76.04	1148.33	76.04	2458.39	76.04	55.1084	76.04	-17.7607
76.14	-14.3086	76.14	13.4438	76.14	60.5366	76.14	291.998	76.14	1149.4	76.14	2459.58	76.14	55.1377	76.14	-17.791
76.24	-14.3203	76.24	13.4458	76.24	60.5581	76.24	292.162	76.24	1150.46	76.24	2460.76	76.24	55.165	76.24	-17.8018
76.34	-14.3369	76.34	13.4468	76.34	60.5874	76.34	292.306	76.34	1151.56	76.34	2461.96	76.34	55.1865	76.34	-17.8066
76.44	-14.3545	76.44	13.4585	76.44	60.6089	76.44	292.451	76.44	1152.63	76.44	2463.16	76.44	55.2051	76.44	-17.8311
76.54	-14.3643	76.54	13.4438	76.54	60.6479	76.54	292.6	76.54	1153.7	76.54	2464.34	76.54	55.2158	76.54	-17.8496
76.64	-14.3857	76.64	13.4458	76.64	60.6851	76.64	292.76	76.64	1154.78	76.64	2465.51	76.64	55.2373	76.64	-17.8623
76.74	-14.4033	76.74	13.439	76.74	60.7183	76.74	292.935	76.74	1155.87	76.74	2466.71	76.74	55.2588	76.74	-17.8838
76.84	-14.4248	76.84	13.4341	76.84	60.7554	76.84	293.104	76.84	1156.99	76.84	2467.89	76.84	55.2881	76.84	-17.9082
76.94	-14.4346	76.94	13.4243	76.94	60.7964	76.94	293.271	76.94	1158.08	76.94	2469.06	76.94	55.3096	76.94	-17.9248
77.04	-14.4492	77.04	13.4341	77.04	60.8286	77.04	293.427	77.04	1159.12	77.04	2470.24	77.04	55.3252	77.04	-17.9395
77.14	-14.4658	77.14	13.436	77.14	60.8687	77.14	293.572	77.14	1160.08	77.14	2471.43	77.14	55.3467	77.14	-17.9541
77.24	-14.4834	77.24	13.4341	77.24	60.8862	77.24	293.728	77.24	1161.12	77.24	2472.63	77.24	55.3682	77.24	-17.9834
77.34	-14.5	77.34	13.4194	77.34	60.9077	77.34	293.881	77.34	1162.23	77.34	2473.83	77.34	55.3857	77.34	-17.9902
77.44	-14.5244	77.44	13.4224	77.44	60.9292	77.44	294.041	77.44	1163.3	77.44	2474.98	77.44	55.4072	77.44	-18.0098
77.54	-14.5342	77.54	13.4243	77.54	60.9565	77.54	294.189	77.54	1164.45	77.54	2476.17	77.54	55.4316	77.54	-18.0322
77.64	-14.5586	77.64	13.4224	77.64	60.9858	77.64	294.376	77.64	1165.41	77.64	2477.35	77.64	55.4482	77.64	-18.0488
77.74	-14.5752	77.74	13.4243	77.74	61.0073	77.74	294.529	77.74	1166.48	77.74	2478.52	77.74	55.4775	77.74	-18.0615
77.84	-14.582	77.84	13.4263	77.84	61.0288	77.84	294.67	77.84	1167.55	77.84	2479.68	77.84	55.4873	77.84	-18.0801
77.94	-14.6016	77.94	13.4194	77.94	61.063	77.94	294.822	77.94	1168.58	77.94	2480.88	77.94	55.5088	77.94	-18.1025
78.04	-14.6162	78.04	13.4224	78.04	61.0972	78.04	294.982	78.04	1169.64	78.04	2482.06	78.04	55.5283	78.04	-18.1152
78.14	-14.6338	78.14	13.4126	78.14	61.1187	78.14	295.126	78.14	1170.7	78.14	2483.2	78.14	55.5576	78.14	-18.127
78.24	-14.6455	78.24	13.4146	78.24	61.1675	78.24	295.294	78.24	1171.74	78.24	2484.31	78.24	55.5791	78.24	-18.1514
78.34	-14.667	78.34	13.4126	78.34	61.1997	78.34	295.425	78.34	1172.78	78.34	2485.43	78.34	55.6084	78.34	-18.1699
78.44	-14.6846	78.44	13.4146	78.44	61.2261	78.44	295.6	78.44	1173.84	78.44	2486.57	78.44	55.6299	78.44	-18.1826
78.54	-14.6943	78.54	13.4126	78.54	61.2476	78.54	295.752	78.54	1174.88	78.54	2487.73	78.54	55.6475	78.54	-18.2041
78.64	-14.7109	78.64	13.4146	78.64	61.2573	78.64	295.911	78.64	1175.93	78.64	2488.87	78.64	55.6689	78.64	-18.2285
78.74	-14.7236	78.74	13.4116	78.74	61.2788	78.74	296.037	78.74	1176.98	78.74	2490.01	78.74	55.6934	78.74	-18.2412
78.84	-14.7451	78.84	13.395	78.84	61.3013	78.84	296.178	78.84	1178.04	78.84	2491.17	78.84	55.7158	78.84	-18.2598
78.94	-14.75	78.94	13.3931	78.94	61.3159	78.94	296.33	78.94	1179.07	78.94	2492.29	78.94	55.7256	78.94	-18.2822
79.04	-14.7773	79.04	13.395	79.04	61.3374	79.04	296.471	79.04	1180.11	79.04	2493.4	79.04	55.7471	79.04	-18.3037
79.14	-14.7891	79.14	13.3931	79.14	61.3589	79.14	296.643	79.14	1181.14	79.14	2494.54	79.14	55.7568	79.14	-18.3301
79.24	-14.7939	79.24	13.395	79.24	61.3882	79.24	296.783	79.24	1182.18	79.24	2495.71	79.24	55.7783	79.24	-18.3379
79.34	-14.8174	79.34	13.3931	79.34	61.4097	79.34	296.923	79.34	1183.22	79.34	2496.83	79.34	55.8027	79.34	-18.3643
79.44	-14.8271	79.44	13.3833	79.44	61.4302	79.44	297.068	79.44	1184.27	79.44	2497.99	79.44	55.8223	79.44	-18.3818
79.54	-14.8398	79.54	13.3833	79.54	61.4683	79.54	297.24	79.54	1185.33	79.54	2499.13	79.54	55.834	79.54	-18.4111
79.64	-14.8564	79.64	13.3813	79.64	61.4858	79.64	297.393	79.64	1186.38	79.64	2500.3	79.64	55.8535	79.64	-18.4355
79.74	-14.874	79.74	13.3833	79.74	61.5073	79.74	297.533	79.74	1187.42	79.74	2501.4	79.74	55.873	79.74	-18.4473
79.84	-14.8906	79.84	13.3853	79.84	61.5366	79.84	297.696	79.84	1188.47	79.84	2502.55	79.84	55.8877	79.84	-18.46
79.94	-14.8955	79.94	13.3833	79.94	61.5464	79.94	297.876	79.94	1189.52	79.94	2503.69	79.94	55.917	79.94	-18.4785
80.04	-14.9248	80.04	13.3853	80.04	61.5708	80.04	298.018	80.04	1190.59	80.04	2504.82	80.04	55.9463	80.04	-18.498
80.14	-14.9424	80.14	13.3804	80.14	61.5757	80.14	298.194	80.14	1191.66	80.14	2505.97	80.14	55.9629	80.14	-18.5146
80.24	-14.9609	80.24	13.3755	80.24	61.5972	80.24	298.337	80.24	1192.73	80.24	2507.09	80.24	55.9824	80.24	-18.5293
80.34	-14.9639	80.34	13.3687	80.34	61.6411	80.34	298.49	80.34	1193.78	80.34	2508.23	80.34	56.002	80.34	-18.5439
80.44	-14.9854	80.44	13.3716	80.44	61.6694	80.44	298.638	80.44	1194.84	80.44	2509.37	80.44	56.0166	80.44	-18.5566
80.54	-15.0078	80.54	13.3735	80.54	61.6987	80.54	298.784	80.54	1195.86	80.54	2510.52	80.54	56.0381	80.54	-18.5684
80.64	-15.0313	80.64	13.3638	80.64	61.7261	80.64	298.943	80.64	1196.9	80.64	2511.65	80.64	56.0557	80.64	-18.5928
80.74	-15.0469	80.74	13.3735	80.74	61.77	80.74	299.083	80.74	1197.93	80.74	2512.75	80.74	56.0771	80.74	-18.6143
80.84	-15.0703	80.84	13.3638	80.84	61.8062	80.84	299.229	80.84	1198.97	80.84	2513.89	80.84	56.0986	80.84	-18.6387
80.94	-15.0947	80.94	13.3608	80.94	61.8354	80.94	299.381	80.94	1200	80.94	2515.02	80.94	56.1113	80.94	-18.6387
81.04	-15.1016	81.04	13.3687	81.04	61.8765	81.04	299.534	81.04	1201.05	81.04	2516.15	81.04	56.1475	81.04	-18.6631
81.14	-15.1162	81.14	13.3608	81.14	61.9175	81.14	299.701	81.14	1202.07	81.14	2517.27	81.14	56.1689	81.14	-18.6777
81.24	-15.1338	81.24	13.3638	81.24	61.9468	81.24	299.852	81.24	1203.07	81.24	2518.4	81.24	56.1816	81.24	-18.6895
81.34	-15.1455	81.34	13.354	81.34	61.9761	81.34	300.018	81.34	1204.11	81.34	2519.54	81.34	56.208	81.34	-18.7119
81.44	-15.1748	81.44	13.3569	81.44	62.0073	81.44	300.17	81.44	1205.14	81.44	2520.66	81.44	56.2129	81.44	-18.7334
81.54	-15.1963	81.54	13.3638	81.54	62.0366	81.54	300.35	81.54	1206.18	81.54	2521.77	81.54	56.2373	81.54	-18.748
81.64	-15.2061	81.64	13.3657	81.64	62.0659	81.64	300.521	81.64	1207.23	81.64	2522.87	81.64	56.2637	81.64	-18.7646
81.74	-15.2305	81.74	13.3638	81.74	62.1069	81.74	300.682	81.74	1208.3	81.74	2523.99	81.74	56.2783	81.74	-18.7939
81.84	-15.2354	81.84	13.3657	81.84	62.1362	81.84	300.822	81.84	1209.36	81.84	2525.1	81.84	56.2949	81.84	-18.8066
81.94	-15.2578	81.94	13.3638	81.94	62.1655	81.94	300.982	81.94	1210.4	81.94	2526.23	81.94	56.3105	81.94	-18.8232
82.04	-15.2813	82.04	13.3638	82.04	62.187	82.04	301.09	82.04	1211.46	82.04	2527.33	82.04	56.3223	82.04	-18.8418
82.14	-15.2891	82.14	13.3618	82.14	62.2163	82.14	301.221	82.14	1212.51	82.14	2528.45	82.14	56.3369	82.14	-18.8613
82.24	-15.3125	82.24	13.3638	82.24	62.2378	82.24	301.369	82.24	1213.55	82.24	2529.57	82.24	56.3467	82.24	-18.8721
82.34	-15.3369	82.34	13.354	82.34	62.2544	82.34	301.51	82.34	1214.64	82.34	2530.69	82.34	56.3564	82.34	-18.8887
82.44	-15.3545	82.44	13.3521	82.44	62.2769	82.44	301.634	82.44	1215.69	82.44	2531.8	82.44	56.3662	82.44	-18.9014
82.54	-15.376	82.54	13.354	82.54	62.3062	82.54	301.757	82.54	1216.74	82.54	2532.91	82.54	56.3877	82.54	-18.9199
82.64	-15.3936	82.64	13.356	82.64	62.3354	82.64	301.861	82.64	1217.77	82.64	2534.03	82.64	56.417	82.64	-18.9395
82.74	-15.415	82.74	13.3491	82.74	62.3638	82.74	301.99	82.74	1218.8	82.74	2535.15	82.74	56.4268	82.74	-18.9541
82.84	-15.4443	82.84	13.3491	82.84	62.3882	82.84	302.161	82.84	1219.84	82.84	2536.26	82.84	56.46	82.84	-18.9668
82.94	-15.4541	82.94	13.3442	82.94	62.4175	82.94	302.318	82.94	1220.87	82.94	2537.35	82.94	56.4775	82.94	-18.9785
83.04	-15.4834	83.04	13.3423	83.04	62.4253	83.04	302.49	83.04	1221.9	83.04	2538.47	83.04	56.5059	83.04	-19.0029
83.14	-15.5049	83.14	13.3325	83.14	62.4663	83.14	302.646	83.14	1222.93	83.14	2539.58	83.14	56.5166	83.14	-19.0205
83.24	-15.5361	83.24	13.3345	83.24	62.4849	83.24	302.799	83.24	1223.97	83.24	2540.67	83.24	56.5459	83.24	-19.0371
83.34	-15.5459	83.34	13.3325	83.34	62.5073	83.34	302.939	83.34	1225	83.34	2541.8	83.34	56.5674	83.34	-19.0537
83.44	-15.5703	83.44	13.3345	83.44	62.5366	83.44	303.08	83.44	1226.01	83.44	2542.9	83.44	56.5967	83.44	-19.0732
83.54	-15.5752	83.54	13.3442	83.54	62.5464	83.54	303.252	83.54	1227.05	83.54	2543.99	83.54	56.6104	83.54	-19.0947
83.64	-15.6094	83.64	13.3296	83.64	62.5854	83.64	303.42	83.64	1228.08	83.64	2545.09	83.64	56.6377	83.64	-19.1074
83.74	-15.6211	83.74	13.3296	83.74	62.6069	83.74	303.563	83.74	1229.13	83.74	2546.2	83.74	56.6553	83.74	-19.124
83.84	-15.6436	83.84	13.3296	83.84	62.6333	83.84	303.706	83.84	1230.17	83.84	2547.31	83.84	56.6963	83.84	-19.1416
83.94	-15.665	83.94	13.3247	83.94	62.6479	83.94	303.856	83.94	1231.19	83.94	2548.41	83.94	56.6982	83.94	-19.1582
84.04	-15.6846	84.04	13.3149	84.04	62.6772	84.04	303.979	84.04	1232.22	84.04	2549.53	84.04	56.7275	84.04	-19.1709
84.14	-15.7061	84.14	13.313	84.14	62.6987	84.14	304.106	84.14	1233.26	84.14	2550.62	84.14	56.7373	84.14	-19.1895
84.24	-15.7188	84.24	13.3101	84.24	62.7231	84.24	304.24	84.24	1234.27	84.24	2551.71	84.24	56.7588	84.24	-19.2041
84.34	-15.7383	84.34	13.2935	84.34	62.7456	84.34	304.361	84.34	1235.28	84.34	2552.8	84.34	56.791	84.34	-19.2168
84.44	-15.7666	84.44	13.2837	84.44	62.7671	84.44	304.49	84.44	1236.31	84.44	2553.88	84.44	56.8145	84.44	-19.2217
84.54	-15.7813	84.54	13.2817	84.54	62.7769	84.54	304.619	84.54	1237.33	84.54	2554.98	84.54	56.8301	84.54	-19.248
84.64	-15.8037	84.64	13.2837	84.64	62.7983	84.64	304.728	84.64	1238.37	84.64	2556.07	84.64	56.8535	84.64	-19.251
84.74	-15.8252	84.74	13.271	84.74	62.8276	84.74	304.92	84.74	1239.4	84.74	2557.16	84.74	56.8613	84.74	-19.2676
84.84	-15.8398	84.84	13.2661	84.84	62.8569	84.84	305.056	84.84	1240.42	84.84	2558.23	84.84	56.8848	84.84	-19.2803
84.94	-15.8594	84.94	13.2593	84.94	62.8638	84.94	305.189	84.94	1241.45	84.94	2559.32	84.94	56.8877	84.94	-19.3037
85.04	-15.876	85.04	13.2515	85.04	62.8784	85.04	305.33	85.04	1242.45	85.04	2560.39	85.04	56.8975	85.04	-19.333
85.14	-15.9053	85.14	13.2476	85.14	62.9058	85.14	305.439	85.14	1243.47	85.14	2561.48	85.14	56.9316	85.14	-19.3379
85.24	-15.9219	85.24	13.2397	85.24	62.9272	85.24	305.611	85.24	1244.48	85.24	2562.57	85.24	56.958	85.24	-19.3574
85.34	-15.9346	85.34	13.2427	85.34	62.9458	85.34	305.74	85.34	1245.51	85.34	2563.65	85.34	56.9795	85.34	-19.3887
85.44	-15.9443	85.44	13.2446	85.44	62.9683	85.44	305.842	85.44	1246.55	85.44	2564.76	85.44	56.9893	85.44	-19.3965
85.54	-15.9541	85.54	13.2427	85.54	62.9976	85.54	305.966	85.54	1247.57	85.54	2565.84	85.54	57.0137	85.54	-19.4131
85.64	-15.9756	85.64	13.2397	85.64	63.0269	85.64	306.162	85.64	1248.6	85.64	2566.94	85.64	57.0361	85.64	-19.4424
85.74	-15.9854	85.74	13.2349	85.74	63.0347	85.74	306.279	85.74	1249.6	85.74	2568.02	85.74	57.0381	85.74	-19.4521
85.84	-16.0029	85.84	13.228	85.84	63.0562	85.84	306.435	85.84	1250.64	85.84	2569.1	85.84	57.0645	85.84	-19.4756
85.94	-16.0195	85.94	13.2134	85.94	63.0776	85.94	306.568	85.94	1251.65	85.94	2570.18	85.94	57.0674	85.94	-19.4932
86.04	-16.0366	86.04	13.2153	86.04	63.1187	86.04	306.721	86.04	1252.66	86.04	2571.25	86.04	57.0889	86.04	-19.5098
86.14	-16.0625	86.14	13.2085	86.14	63.1479	86.14	306.881	86.14	1253.71	86.14	2572.33	86.14	57.0986	86.14	-19.5225
86.24	-16.0654	86.24	13.2036	86.24	63.1772	86.24	307.021	86.24	1254.73	86.24	2573.42	86.24	57.123	86.24	-19.5439
86.34	-16.0869	86.34	13.2017	86.34	63.1987	86.34	307.17	86.34	1255.77	86.34	2574.5	86.34	57.1377	86.34	-19.5615
86.44	-16.1045	86.44	13.2036	86.44	63.228	86.44	307.311	86.44	1256.77	86.44	2575.59	86.44	57.1475	86.44	-19.583
86.54	-16.1143	86.54	13.1938	86.54	63.2495	86.54	307.45	86.54	1257.8	86.54	2576.68	86.54	57.1738	86.54	-19.6006
86.64	-16.1357	86.64	13.1958	86.64	63.2769	86.64	307.604	86.64	1258.83	86.64	2577.77	86.64	57.1934	86.64	-19.6221
86.74	-16.1533	86.74	13.1938	86.74	63.2983	86.74	307.76	86.74	1259.85	86.74	2578.83	86.74	57.208	86.74	-19.6387
86.84	-16.1719	86.84	13.1958	86.84	63.3276	86.84	307.903	86.84	1260.89	86.84	2579.91	86.84	57.2207	86.84	-19.6514
86.94	-16.1846	86.94	13.1938	86.94	63.3452	86.94	308.041	86.94	1261.9	86.94	2581	86.94	57.249	86.94	-19.6748
87.04	-16.2061	87.04	13.1841	87.04	63.3833	87.04	308.189	87.04	1262.92	87.04	2582.08	87.04	57.2783	87.04	-19.6924
87.14	-16.2266	87.14	13.1812	87.14	63.4175	87.14	308.33	87.14	1263.95	87.14	2583.17	87.14	57.291	87.14	-19.7139
87.24	-16.25	87.24	13.1724	87.24	63.4341	87.24	308.458	87.24	1264.97	87.24	2584.27	87.24	57.3193	87.24	-19.7236
87.34	-16.2549	87.34	13.1743	87.34	63.4585	87.34	308.597	87.34	1265.99	87.34	2585.35	87.34	57.3369	87.34	-19.7529
87.44	-16.2842	87.44	13.1724	87.44	63.4878	87.44	308.735	87.44	1267.01	87.44	2586.43	87.44	57.3535	87.44	-19.7676
87.54	-16.2939	87.54	13.1694	87.54	63.4956	87.54	308.869	87.54	1268.04	87.54	2587.5	87.54	57.3809	87.54	-19.7822
87.64	-16.3154	87.64	13.1665	87.64	63.5171	87.64	309.002	87.64	1269.06	87.64	2588.55	87.64	57.4238	87.64	-19.792
87.74	-16.333	87.74	13.1646	87.74	63.5464	87.74	309.143	87.74	1270.1	87.74	2589.61	87.74	57.4385	87.74	-19.8184
87.84	-16.3398	87.84	13.1616	87.84	63.5757	87.84	309.274	87.84	1271.13	87.84	2590.7	87.84	57.4482	87.84	-19.8213
87.94	-16.3594	87.94	13.1528	87.94	63.5972	87.94	309.412	87.94	1272.12	87.94	2591.77	87.94	57.458	87.94	-19.8428
88.04	-16.376	88.04	13.1548	88.04	63.6216	88.04	309.553	88.04	1273.16	88.04	2592.86	88.04	57.4824	88.04	-19.8691
88.14	-16.3936	88.14	13.145	88.14	63.6382	88.14	309.685	88.14	1274.17	88.14	2593.92	88.14	57.5068	88.14	-19.8691
88.24	-16.415	88.24	13.1353	88.24	63.6675	88.24	309.818	88.24	1275.19	88.24	2594.97	88.24	57.5166	88.24	-19.8936
88.34	-16.4414	88.34	13.1333	88.34	63.6948	88.34	309.959	88.34	1276.21	88.34	2596.03	88.34	57.5381	88.34	-19.9229
88.44	-16.4492	88.44	13.1304	88.44	63.728	88.44	310.092	88.44	1277.24	88.44	2597.08	88.44	57.5479	88.44	-19.9473
88.54	-16.4805	88.54	13.1138	88.54	63.7573	88.54	310.24	88.54	1278.27	88.54	2598.13	88.54	57.5674	88.54	-19.9639
88.64	-16.4805	88.64	13.1118	88.64	63.7866	88.64	310.381	88.64	1279.3	88.64	2599.19	88.64	57.5967	88.64	-19.9932
88.74	-16.5	88.74	13.1138	88.74	63.8159	88.74	310.521	88.74	1280.33	88.74	2600.25	88.74	57.6113	88.74	-20.0176
88.84	-16.5361	88.84	13.1157	88.84	63.8491	88.84	310.68	88.84	1281.34	88.84	2601.34	88.84	57.6348	88.84	-20.0371
88.94	-16.5459	88.94	13.1138	88.94	63.8784	88.94	310.838	88.94	1282.34	88.94	2602.4	88.94	57.6494	88.94	-20.0615
89.04	-16.5752	89.04	13.1157	89.04	63.9106	89.04	310.995	89.04	1283.38	89.04	2603.46	89.04	57.6699	89.04	-20.0801
89.14	-16.585	89.14	13.1138	89.14	63.9419	89.14	311.143	89.14	1284.41	89.14	2604.51	89.14	57.6982	89.14	-20.0908
89.24	-16.6016	89.24	13.1021	89.24	63.9731	89.24	311.311	89.24	1285.44	89.24	2605.56	89.24	57.7275	89.24	-20.1201
89.34	-16.6143	89.34	13.0991	89.34	64.0151	89.34	311.481	89.34	1286.47	89.34	2606.62	89.34	57.752	89.34	-20.1387
89.44	-16.6357	89.44	13.0923	89.44	64.0483	89.44	311.631	89.44	1287.48	89.44	2607.7	89.44	57.7754	89.44	-20.1504
89.54	-16.6484	89.54	13.0942	89.54	64.0776	89.54	311.799	89.54	1288.49	89.54	2608.78	89.54	57.791	89.54	-20.1582
89.64	-16.665	89.64	13.0991	89.64	64.1069	89.64	311.881	89.64	1289.51	89.64	2609.86	89.64	57.8057	89.64	-20.1748
89.74	-16.6846	89.74	13.0991	89.74	64.1479	89.74	312.01	89.74	1290.52	89.74	2610.93	89.74	57.8193	89.74	-20.1895
89.84	-16.7061	89.84	13.0845	89.84	64.1772	89.84	312.119	89.84	1291.54	89.84	2611.97	89.84	57.8369	89.84	-20.2041
89.94	-16.7188	89.94	13.0942	89.94	64.1987	89.94	312.221	89.94	1292.55	89.94	2613.01	89.94	57.8584	89.94	-20.2285
90.04	-16.7471	90.04	13.0825	90.04	64.228	90.04	312.322	90.04	1293.56	90.04	2614.04	90.04	57.8652	90.04	-20.248
90.14	-16.7764	90.14	13.0728	90.14	64.269	90.14	312.438	90.14	1294.58	90.14	2615.1	90.14	57.8799	90.14	-20.2676
90.24	-16.7891	90.24	13.0747	90.24	64.2769	90.24	312.536	90.24	1295.6	90.24	2616.16	90.24	57.8926	90.24	-20.292
90.34	-16.8057	90.34	13.0649	90.34	64.2983	90.34	312.67	90.34	1296.6	90.34	2617.22	90.34	57.9121	90.34	-20.3135
90.44	-16.8232	90.44	13.063	90.44	64.3159	90.44	312.825	90.44	1297.61	90.44	2618.28	90.44	57.9316	90.44	-20.3262
90.54	-16.8447	90.54	13.0649	90.54	64.3257	90.54	312.979	90.54	1298.62	90.54	2619.32	90.54	57.958	90.54	-20.3545
90.64	-16.8594	90.64	13.0552	90.64	64.3472	90.64	313.1	90.64	1299.63	90.64	2620.37	90.64	57.9795	90.64	-20.3691
90.74	-16.874	90.74	13.0513	90.74	64.3716	90.74	313.229	90.74	1300.62	90.74	2621.42	90.74	58.002	90.74	-20.3916
90.84	-16.8955	90.84	13.0415	90.84	64.396	90.84	313.361	90.84	1301.62	90.84	2622.47	90.84	58.0166	90.84	-20.416
90.94	-16.915	90.94	13.0405	90.94	64.4292	90.94	313.497	90.94	1302.61	90.94	2623.52	90.94	58.0332	90.94	-20.4326
91.04	-16.9336	91.04	13.0239	91.04	64.437	91.04	313.658	91.04	1303.62	91.04	2624.58	91.04	58.0498	91.04	-20.459
91.14	-16.9561	91.14	13.0259	91.14	64.4468	91.14	313.823	91.14	1304.61	91.14	2625.61	91.14	58.0674	91.14	-20.4785
91.24	-16.9736	91.24	13.0239	91.24	64.4565	91.24	313.95	91.24	1305.56	91.24	2626.6	91.24	58.0869	91.24	-20.4932
91.34	-16.9951	91.34	13.0093	91.34	64.478	91.34	314.077	91.34	1306.53	91.34	2627.63	91.34	58.0967	91.34	-20.5059
91.44	-17.0117	91.44	13.0093	91.44	64.4761	91.44	314.196	91.44	1307.53	91.44	2628.62	91.44	58.1064	91.44	-20.5254
91.54	-17.0244	91.54	13.0093	91.54	64.4888	91.54	314.33	91.54	1308.52	91.54	2629.62	91.54	58.1279	91.54	-20.542
91.64	-17.0459	91.64	13.0044	91.64	64.5122	91.64	314.444	91.64	1309.48	91.64	2630.63	91.64	58.1543	91.64	-20.5605
91.74	-17.0635	91.74	13.0024	91.74	64.52	91.74	314.59	91.74	1310.47	91.74	2631.63	91.74	58.1689	91.74	-20.5684
91.84	-17.082	91.84	13.0044	91.84	64.5483	91.84	314.726	91.84	1311.46	91.84	2632.64	91.84	58.1865	91.84	-20.5879
91.94	-17.085	91.94	12.9946	91.94	64.5581	91.94	314.861	91.94	1312.42	91.94	2633.65	91.94	58.2002	91.94	-20.5996
92.04	-17.1143	92.04	12.9897	92.04	64.5659	92.04	314.943	92.04	1313.4	92.04	2634.63	92.04	58.2158	92.04	-20.624
92.14	-17.1211	92.14	12.9849	92.14	64.5757	92.14	315.036	92.14	1314.4	92.14	2635.64	92.14	58.2256	92.14	-20.6504
92.24	-17.1484	92.24	12.978	92.24	64.5854	92.24	315.15	92.24	1315.38	92.24	2636.66	92.24	58.2402	92.24	-20.6621
92.34	-17.1602	92.34	12.9897	92.34	64.5981	92.34	315.252	92.34	1316.37	92.34	2637.66	92.34	58.2637	92.34	-20.6729
92.44	-17.1768	92.44	12.978	92.44	64.6187	92.44	315.396	92.44	1317.34	92.44	2638.68	92.44	58.2666	92.44	-20.6895
92.54	-17.1943	92.54	12.9819	92.54	64.6362	92.54	315.51	92.54	1318.31	92.54	2639.7	92.54	58.291	92.54	-20.6973
92.64	-17.2158	92.64	12.9731	92.64	64.6489	92.64	315.6	92.64	1319.3	92.64	2640.7	92.64	58.3076	92.64	-20.709
92.74	-17.2334	92.74	12.9663	92.74	64.6772	92.74	315.74	92.74	1320.3	92.74	2641.69	92.74	58.3174	92.74	-20.7217
92.84	-17.25	92.84	12.9751	92.84	64.687	92.84	315.864	92.84	1321.28	92.84	2642.68	92.84	58.3301	92.84	-20.7402
92.94	-17.2627	92.94	12.9849	92.94	64.7085	92.94	316.021	92.94	1322.25	92.94	2643.65	92.94	58.3535	92.94	-20.751
93.04	-17.2861	93.04	12.9702	93.04	64.7183	93.04	316.155	93.04	1323.22	93.04	2644.63	93.04	58.3613	93.04	-20.7676
93.14	-17.3037	93.14	12.9653	93.14	64.7427	93.14	316.278	93.14	1324.2	93.14	2645.63	93.14	58.373	93.14	-20.7842
93.24	-17.3086	93.24	12.9634	93.24	64.7573	93.24	316.403	93.24	1325.18	93.24	2646.59	93.24	58.3682	93.24	-20.7988
93.34	-17.3252	93.34	12.9653	93.34	64.7671	93.34	316.521	93.34	1326.17	93.34	2647.56	93.34	58.3809	93.34	-20.8105
93.44	-17.3545	93.44	12.9634	93.44	64.7817	93.44	316.639	93.44	1327.14	93.44	2648.53	93.44	58.4092	93.44	-20.8301
93.54	-17.3643	93.54	12.9653	93.54	64.8159	93.54	316.76	93.54	1328.12	93.54	2649.49	93.54	58.4189	93.54	-20.8525
93.64	-17.3828	93.64	12.9556	93.64	64.8374	93.64	316.853	93.64	1329.09	93.64	2650.45	93.64	58.4316	93.64	-20.8818
93.74	-17.4053	93.74	12.9492	93.74	64.8472	93.74	316.983	93.74	1330.04	93.74	2651.4	93.74	58.4482	93.74	-20.9082
93.84	-17.415	93.84	12.9438	93.84	64.8716	93.84	317.106	93.84	1331.02	93.84	2652.37	93.84	58.4697	93.84	-20.9111
93.94	-17.4326	93.94	12.9419	93.94	64.8882	93.94	317.201	93.94	1331.98	93.94	2653.32	93.94	58.4824	93.94	-20.9277
94.04	-17.4541	94.04	12.9438	94.04	64.9175	94.04	317.325	94.04	1332.94	94.04	2654.3	94.04	58.499	94.04	-20.9404
94.14	-17.4805	94.14	12.9341	94.14	64.9253	94.14	317.476	94.14	1333.91	94.14	2655.27	94.14	58.5088	94.14	-20.9639
94.24	-17.4854	94.24	12.936	94.24	64.938	94.24	317.595	94.24	1334.85	94.24	2656.22	94.24	58.5215	94.24	-20.9902
94.34	-17.5068	94.34	12.9341	94.34	64.9663	94.34	317.721	94.34	1335.82	94.34	2657.17	94.34	58.5283	94.34	-21.0127
94.44	-17.5244	94.44	12.936	94.44	64.9878	94.44	317.842	94.44	1336.76	94.44	2658.13	94.44	58.5381	94.44	-21.0293
94.54	-17.5342	94.54	12.9341	94.54	65.0005	94.54	317.951	94.54	1337.72	94.54	2659.08	94.54	58.5527	94.54	-21.0371
94.64	-17.5557	94.64	12.9224	94.64	65.0171	94.64	318.072	94.64	1338.66	94.64	2660.02	94.64	58.5674	94.64	-21.0615
94.74	-17.585	94.74	12.9077	94.74	65.0317	94.74	318.213	94.74	1339.61	94.74	2660.96	94.74	58.5801	94.74	-21.083
94.84	-17.5947	94.84	12.9048	94.84	65.0581	94.84	318.333	94.84	1340.55	94.84	2661.89	94.84	58.5967	94.84	-21.1074
94.94	-17.6211	94.94	12.895	94.94	65.0679	94.94	318.447	94.94	1341.5	94.94	2662.84	94.94	58.6113	94.94	-21.124
95.04	-17.6357	95.04	12.896	95.04	65.0776	95.04	318.568	95.04	1342.42	95.04	2663.79	95.04	58.6348	95.04	-21.1387
95.14	-17.6484	95.14	12.9048	95.14	65.1021	95.14	318.67	95.14	1343.37	95.14	2664.73	95.14	58.6494	95.14	-21.1504
95.24	-17.665	95.24	12.8906	95.24	65.1187	95.24	318.771	95.24	1344.32	95.24	2665.65	95.24	58.6592	95.24	-21.1533
95.34	-17.6846	95.34	12.8813	95.34	65.1284	95.34	318.893	95.34	1345.27	95.34	2666.58	95.34	58.6689	95.34	-21.1826
95.44	-17.7061	95.44	12.8716	95.44	65.1294	95.44	319.013	95.44	1346.18	95.44	2667.51	95.44	58.6816	95.44	-21.1973
95.54	-17.7236	95.54	12.8735	95.54	65.1479	95.54	319.131	95.54	1347.12	95.54	2668.44	95.54	58.6934	95.54	-21.2207
95.64	-17.7451	95.64	12.8638	95.64	65.1655	95.64	319.24	95.64	1348.05	95.64	2669.35	95.64	58.6963	95.64	-21.2451
95.74	-17.7627	95.74	12.8687	95.74	65.1724	95.74	319.366	95.74	1349	95.74	2670.27	95.74	58.7061	95.74	-21.2598
95.84	-17.793	95.84	12.8569	95.84	65.187	95.84	319.461	95.84	1349.92	95.84	2671.22	95.84	58.7207	95.84	-21.2822
95.94	-17.8037	95.94	12.8491	95.94	65.1968	95.94	319.577	95.94	1350.88	95.94	2672.17	95.94	58.7471	95.94	-21.3066
96.04	-17.8252	96.04	12.8442	96.04	65.2114	96.04	319.704	96.04	1351.81	96.04	2673.09	96.04	58.752	96.04	-21.3184
96.14	-17.8369	96.14	12.8423	96.14	65.2378	96.14	319.811	96.14	1352.76	96.14	2674.04	96.14	58.7715	96.14	-21.3379
96.24	-17.8662	96.24	12.8325	96.24	65.2505	96.24	319.92	96.24	1353.69	96.24	2674.97	96.24	58.7881	96.24	-21.3496
96.34	-17.8838	96.34	12.8228	96.34	65.2671	96.34	320.024	96.34	1354.62	96.34	2675.9	96.34	58.7979	96.34	-21.3623
96.44	-17.9053	96.44	12.813	96.44	65.2769	96.44	320.119	96.44	1355.55	96.44	2676.82	96.44	58.8223	96.44	-21.3887
96.54	-17.915	96.54	12.8149	96.54	65.2817	96.54	320.233	96.54	1356.49	96.54	2677.77	96.54	58.8389	96.54	-21.4033
96.64	-17.9365	96.64	12.8052	96.64	65.3062	96.64	320.361	96.64	1357.42	96.64	2678.68	96.64	58.8486	96.64	-21.416
96.74	-17.9541	96.74	12.7954	96.74	65.3198	96.74	320.466	96.74	1358.36	96.74	2679.63	96.74	58.8613	96.74	-21.4443
96.84	-17.9805	96.84	12.7935	96.84	65.3208	96.84	320.583	96.84	1359.28	96.84	2680.56	96.84	58.8682	96.84	-21.4658
96.94	-17.9951	96.94	12.7817	96.94	65.3354	96.94	320.694	96.94	1360.19	96.94	2681.47	96.94	58.8779	96.94	-21.4717
97.04	-18.0078	97.04	12.772	97.04	65.3452	97.04	320.813	97.04	1361.08	97.04	2682.39	97.04	58.8926	97.04	-21.4932
97.14	-18.0244	97.14	12.7739	97.14	65.3638	97.14	320.92	97.14	1362.01	97.14	2683.31	97.14	58.8955	97.14	-21.5176
97.24	-18.0557	97.24	12.7642	97.24	65.3667	97.24	321.049	97.24	1362.95	97.24	2684.22	97.24	58.9004	97.24	-21.542
97.34	-18.0771	97.34	12.7661	97.34	65.3765	97.34	321.15	97.34	1363.85	97.34	2685.13	97.34	58.917	97.34	-21.5605
97.44	-18.0898	97.44	12.7593	97.44	65.3833	97.44	321.271	97.44	1364.77	97.44	2686.05	97.44	58.9268	97.44	-21.583
97.54	-18.1064	97.54	12.7427	97.54	65.3979	97.54	321.396	97.54	1365.68	97.54	2686.95	97.54	58.9316	97.54	-21.5957
97.64	-18.124	97.64	12.7329	97.64	65.4106	97.64	321.503	97.64	1366.59	97.64	2687.85	97.64	58.9482	97.64	-21.6123
97.74	-18.1406	97.74	12.7231	97.74	65.439	97.74	321.606	97.74	1367.51	97.74	2688.77	97.74	58.958	97.74	-21.627
97.84	-18.1533	97.84	12.7134	97.84	65.4536	97.84	321.709	97.84	1368.42	97.84	2689.68	97.84	58.9707	97.84	-21.6436
97.94	-18.1719	97.94	12.7153	97.94	65.4683	97.94	321.794	97.94	1369.33	97.94	2690.6	97.94	58.9873	97.94	-21.6621
98.04	-18.1826	98.04	12.7007	98.04	65.481	98.04	321.894	98.04	1370.25	98.04	2691.51	98.04	58.9893	98.04	-21.6699
98.14	-18.2041	98.14	12.6968	98.14	65.5122	98.14	321.99	98.14	1371.17	98.14	2692.41	98.14	59.002	98.14	-21.6846
98.24	-18.2139	98.24	12.689	98.24	65.5269	98.24	322.095	98.24	1372.08	98.24	2693.31	98.24	59.0166	98.24	-21.6973
98.34	-18.2432	98.34	12.689	98.34	65.5396	98.34	322.194	98.34	1372.98	98.34	2694.21	98.34	59.0215	98.34	-21.7217
98.44	-18.25	98.44	12.6812	98.44	65.5562	98.44	322.313	98.44	1373.89	98.44	2695.1	98.44	59.0381	98.44	-21.748
98.54	-18.2549	98.54	12.6694	98.54	65.5825	98.54	322.425	98.54	1374.78	98.54	2696.02	98.54	59.041	98.54	-21.7627
98.64	-18.2764	98.64	12.6616	98.64	65.5825	98.64	322.532	98.64	1375.68	98.64	2696.94	98.64	59.0557	98.64	-21.7871
98.74	-18.2939	98.74	12.6577	98.74	65.5903	98.74	322.612	98.74	1376.59	98.74	2697.83	98.74	59.0576	98.74	-21.7871
98.84	-18.3154	98.84	12.6528	98.84	65.6089	98.84	322.732	98.84	1377.5	98.84	2698.72	98.84	59.0723	98.84	-21.8037
98.94	-18.333	98.94	12.6382	98.94	65.6099	98.94	322.833	98.94	1378.42	98.94	2699.62	98.94	59.0791	98.94	-21.8184
99.04	-18.3516	99.04	12.6353	99.04	65.6265	99.04	322.967	99.04	1379.33	99.04	2700.51	99.04	59.0889	99.04	-21.8408
99.14	-18.3662	99.14	12.6255	99.14	65.6362	99.14	323.092	99.14	1380.24	99.14	2701.38	99.14	59.0986	99.14	-21.8574
99.24	-18.3838	99.24	12.6187	99.24	65.6411	99.24	323.187	99.24	1381.14	99.24	2702.27	99.24	59.1064	99.24	-21.874
99.34	-18.3906	99.34	12.6216	99.34	65.6577	99.34	323.301	99.34	1382.04	99.34	2703.14	99.34	59.1162	99.34	-21.9004
99.44	-18.4102	99.44	12.6118	99.44	65.6724	99.44	323.394	99.44	1382.92	99.44	2704.06	99.44	59.123	99.44	-21.9111
99.54	-18.4297	99.54	12.6021	99.54	65.6792	99.54	323.513	99.54	1383.85	99.54	2704.96	99.54	59.1377	99.54	-21.9277
99.64	-18.4414	99.64	12.604	99.64	65.687	99.64	323.6	99.64	1384.76	99.64	2705.83	99.64	59.1475	99.64	-21.9355
99.74	-18.4541	99.74	12.5942	99.74	65.6851	99.74	323.694	99.74	1385.66	99.74	2706.72	99.74	59.1494	99.74	-21.9551
99.84	-18.4756	99.84	12.5845	99.84	65.7036	99.84	323.806	99.84	1386.56	99.84	2707.63	99.84	59.1504	99.84	-21.9717
99.94	-18.4854	99.94	12.5747	99.94	65.7261	99.94	323.903	99.94	1387.45	99.94	2708.53	99.94	59.167	99.94	-21.9785
100.04	-18.5078	100.04	12.563	100.04	65.731	100.04	324.003	100.04	1388.34	100.04	2709.43	100.04	59.1689	100.04	-22.0029
100.14	-18.5313	100.14	12.5649	100.14	65.7476	100.14	324.1	100.14	1389.23	100.14	2710.34	100.14	59.1816	100.14	-22.0215
100.24	-18.5508	100.24	12.5679	100.24	65.769	100.24	324.196	100.24	1390.12	100.24	2711.3	100.24	59.1865	100.24	-22.0322
100.34	-18.5703	100.34	12.563	100.34	65.7817	100.34	324.304	100.34	1391.02	100.34	2712.19	100.34	59.2051	100.34	-22.0488
100.44	-18.5869	100.44	12.5532	100.44	65.7983	100.44	324.384	100.44	1391.91	100.44	2713.04	100.44	59.2197	100.44	-22.0537
100.54	-18.6045	100.54	12.5552	100.54	65.8159	100.54	324.483	100.54	1392.82	100.54	2713.94	100.54	59.2324	100.54	-22.0684
100.64	-18.6143	100.64	12.5454	100.64	65.8374	100.64	324.575	100.64	1393.7	100.64	2714.85	100.64	59.2471	100.64	-22.083
100.74	-18.6328	100.74	12.5435	100.74	65.8472	100.74	324.685	100.74	1394.6	100.74	2715.76	100.74	59.2568	100.74	-22.0957
100.84	-18.6436	100.84	12.5337	100.84	65.8521	100.84	324.804	100.84	1395.49	100.84	2716.66	100.84	59.2715	100.84	-22.1123
100.94	-18.6602	100.94	12.5239	100.94	65.8667	100.94	324.9	100.94	1396.36	100.94	2717.55	100.94	59.2783	100.94	-22.1338
101.04	-18.6729	101.04	12.5122	101.04	65.8882	101.04	324.99	101.04	1397.24	101.04	2718.48	101.04	59.2881	101.04	-22.1514
101.14	-18.6943	101.14	12.5142	101.14	65.9028	101.14	325.095	101.14	1398.13	101.14	2719.36	101.14	59.3027	101.14	-22.1699
101.24	-18.7158	101.24	12.5044	101.24	65.9175	101.24	325.201	101.24	1399.02	101.24	2720.26	101.24	59.3174	101.24	-22.1748
101.34	-18.7305	101.34	12.5024	101.34	65.9272	101.34	325.311	101.34	1399.91	101.34	2721.18	101.34	59.3193	101.34	-22.1924
101.44	-18.7451	101.44	12.5044	101.44	65.9536	101.44	325.396	101.44	1400.79	101.44	2722.06	101.44	59.334	101.44	-22.2139
101.54	-18.7549	101.54	12.4897	101.54	65.9683	101.54	325.515	101.54	1401.68	101.54	2722.95	101.54	59.3486	101.54	-22.2285
101.64	-18.7695	101.64	12.4829	101.64	65.978	101.64	325.626	101.64	1402.54	101.64	2723.83	101.64	59.3613	101.64	-22.2432
101.74	-18.7891	101.74	12.4731	101.74	65.9878	101.74	325.721	101.74	1403.42	101.74	2724.71	101.74	59.3779	101.74	-22.2646
101.84	-18.8135	101.84	12.4731	101.84	66.0073	101.84	325.813	101.84	1404.29	101.84	2725.59	101.84	59.3877	101.84	-22.2793
101.94	-18.8232	101.94	12.4751	101.94	66.0171	101.94	325.913	101.94	1405.18	101.94	2726.47	101.94	59.3926	101.94	-22.2793
102.04	-18.8447	102.04	12.4653	102.04	66.0464	102.04	326.029	102.04	1406.06	102.04	2727.35	102.04	59.4189	102.04	-22.2988
102.14	-18.8711	102.14	12.4634	102.14	66.0591	102.14	326.146	102.14	1406.93	102.14	2728.18	102.14	59.417	102.14	-22.3184
102.24	-18.8711	102.24	12.4536	102.24	66.0757	102.24	326.24	102.24	1407.79	102.24	2729.05	102.24	59.4268	102.24	-22.333
102.34	-18.8984	102.34	12.4556	102.34	66.0972	102.34	326.33	102.34	1408.67	102.34	2729.94	102.34	59.4365	102.34	-22.3506
102.44	-18.9102	102.44	12.4536	102.44	66.0991	102.44	326.412	102.44	1409.54	102.44	2730.81	102.44	59.4434	102.44	-22.3691
102.54	-18.9297	102.54	12.4468	102.54	66.1216	102.54	326.505	102.54	1410.44	102.54	2731.7	102.54	59.458	102.54	-22.3691
102.64	-18.9492	102.64	12.4507	102.64	66.1333	102.64	326.6	102.64	1411.31	102.64	2732.59	102.64	59.4824	102.64	-22.3818
102.74	-18.9658	102.74	12.439	102.74	66.1362	102.74	326.714	102.74	1412.19	102.74	2733.48	102.74	59.4824	102.74	-22.4033
102.84	-18.9756	102.84	12.4312	102.84	66.1479	102.84	326.813	102.84	1413.07	102.84	2734.37	102.84	59.4824	102.84	-22.4131
102.94	-18.9932	102.94	12.4194	102.94	66.1655	102.94	326.9	102.94	1413.95	102.94	2735.27	102.94	59.4941	102.94	-22.4346
103.04	-19.0146	103.04	12.4224	103.04	66.1753	103.04	326.99	103.04	1414.83	103.04	2736.16	103.04	59.502	103.04	-22.4395
103.14	-19.0244	103.14	12.4243	103.14	66.1772	103.14	327.092	103.14	1415.69	103.14	2737.05	103.14	59.5166	103.14	-22.4521
103.24	-19.0537	103.24	12.4146	103.24	66.187	103.24	327.185	103.24	1416.56	103.24	2737.96	103.24	59.5264	103.24	-22.4736
103.34	-19.0635	103.34	12.3999	103.34	66.2085	103.34	327.279	103.34	1417.43	103.34	2738.85	103.34	59.5361	103.34	-22.4912
103.44	-19.082	103.44	12.395	103.44	66.2183	103.44	327.364	103.44	1418.31	103.44	2739.75	103.44	59.5498	103.44	-22.498
103.54	-19.0947	103.54	12.396	103.54	66.228	103.54	327.471	103.54	1419.19	103.54	2740.65	103.54	59.5596	103.54	-22.501
103.64	-19.1045	103.64	12.3931	103.64	66.2378	103.64	327.561	103.64	1420.04	103.64	2741.51	103.64	59.5693	103.64	-22.5225
103.74	-19.1143	103.74	12.395	103.74	66.2505	103.74	327.631	103.74	1420.91	103.74	2742.41	103.74	59.5674	103.74	-22.542
103.84	-19.1357	103.84	12.3931	103.84	66.2573	103.84	327.714	103.84	1421.77	103.84	2743.3	103.84	59.5869	103.84	-22.5635
103.94	-19.1533	103.94	12.3833	103.94	66.2671	103.94	327.825	103.94	1422.64	103.94	2744.18	103.94	59.5889	103.94	-22.5811
104.04	-19.1748	104.04	12.3687	104.04	66.2769	104.04	327.932	104.04	1423.5	104.04	2745.08	104.04	59.5986	104.04	-22.5908
104.14	-19.1924	104.14	12.3657	104.14	66.2866	104.14	328.002	104.14	1424.38	104.14	2745.95	104.14	59.6084	104.14	-22.6123
104.24	-19.2139	104.24	12.356	104.24	66.2964	104.24	328.083	104.24	1425.26	104.24	2746.84	104.24	59.623	104.24	-22.6221
104.34	-19.2354	104.34	12.3442	104.34	66.3208	104.34	328.182	104.34	1426.13	104.34	2747.72	104.34	59.626	104.34	-22.6387
104.44	-19.2549	104.44	12.3423	104.44	66.3374	104.44	328.271	104.44	1426.98	104.44	2748.58	104.44	59.6396	104.44	-22.6514
104.54	-19.2764	104.54	12.3442	104.54	66.3472	104.54	328.361	104.54	1427.86	104.54	2749.46	104.54	59.6572	104.54	-22.6631
104.64	-19.2939	104.64	12.3423	104.64	66.355	104.64	328.439	104.64	1428.72	104.64	2750.34	104.64	59.6621	104.64	-22.6846
104.74	-19.3154	104.74	12.3374	104.74	66.3765	104.74	328.536	104.74	1429.58	104.74	2751.21	104.74	59.667	104.74	-22.6895
104.84	-19.3281	104.84	12.3442	104.84	66.3862	104.84	328.631	104.84	1430.43	104.84	2752.08	104.84	59.6807	104.84	-22.7021
104.94	-19.3447	104.94	12.3296	104.94	66.396	104.94	328.735	104.94	1431.29	104.94	2752.95	104.94	59.6963	104.94	-22.7236
105.04	-19.3633	105.04	12.3247	105.04	66.4028	105.04	328.818	105.04	1432.12	105.04	2753.83	105.04	59.6982	105.04	-22.7363
105.14	-19.374	105.14	12.3149	105.14	66.4175	105.14	328.905	105.14	1432.96	105.14	2754.72	105.14	59.708	105.14	-22.7529
105.24	-19.3955	105.24	12.313	105.24	66.4302	105.24	329.017	105.24	1433.81	105.24	2755.62	105.24	59.7178	105.24	-22.7744
105.34	-19.415	105.34	12.3149	105.34	66.439	105.34	329.104	105.34	1434.65	105.34	2756.51	105.34	59.7197	105.34	-22.7871
105.44	-19.4248	105.44	12.313	105.44	66.4487	105.44	329.2	105.44	1435.52	105.44	2757.41	105.44	59.7295	105.44	-22.8037
105.54	-19.4463	105.54	12.3032	105.54	66.4468	105.54	329.284	105.54	1436.38	105.54	2758.29	105.54	59.7275	105.54	-22.8213
105.64	-19.4639	105.64	12.3052	105.64	66.4565	105.64	329.393	105.64	1437.21	105.64	2759.15	105.64	59.7402	105.64	-22.8379
105.74	-19.4854	105.74	12.2954	105.74	66.4683	105.74	329.474	105.74	1438.07	105.74	2760.04	105.74	59.7549	105.74	-22.8623
105.84	-19.5029	105.84	12.2856	105.84	66.481	105.84	329.568	105.84	1438.9	105.84	2760.94	105.84	59.7686	105.84	-22.8818
105.94	-19.5244	105.94	12.2866	105.94	66.4858	105.94	329.67	105.94	1439.78	105.94	2761.83	105.94	59.7783	105.94	-22.8887
106.04	-19.5459	106.04	12.2935	106.04	66.4956	106.04	329.752	106.04	1440.64	106.04	2762.7	106.04	59.7764	106.04	-22.9121
106.14	-19.5635	106.14	12.2837	106.14	66.4976	106.14	329.85	106.14	1441.48	106.14	2763.57	106.14	59.7861	106.14	-22.9229
106.24	-19.5752	106.24	12.2739	106.24	66.5073	106.24	329.939	106.24	1442.35	106.24	2764.43	106.24	59.7881	106.24	-22.9395
106.34	-19.5967	106.34	12.2642	106.34	66.52	106.34	330.017	106.34	1443.2	106.34	2765.31	106.34	59.7979	106.34	-22.9521
106.44	-19.6143	106.44	12.2622	106.44	66.5288	106.44	330.092	106.44	1444.05	106.44	2766.18	106.44	59.8193	106.44	-22.9736
106.54	-19.6328	106.54	12.2642	106.54	66.5269	106.54	330.185	106.54	1444.89	106.54	2767.05	106.54	59.8174	106.54	-22.9863
106.64	-19.6357	106.64	12.2544	106.64	66.5288	106.64	330.272	106.64	1445.72	106.64	2767.94	106.64	59.8252	106.64	-23.0029
106.74	-19.6533	106.74	12.2476	106.74	66.5386	106.74	330.342	106.74	1446.57	106.74	2768.84	106.74	59.8271	106.74	-23.0176
106.84	-19.6748	106.84	12.2515	106.84	66.5347	106.84	330.435	106.84	1447.42	106.84	2769.71	106.84	59.834	106.84	-23.0293
106.94	-19.6846	106.94	12.2397	106.94	66.5513	106.94	330.529	106.94	1448.26	106.94	2770.59	106.94	59.8369	106.94	-23.0518
107.04	-19.7021	107.04	12.2349	107.04	66.5562	107.04	330.604	107.04	1449.1	107.04	2771.46	107.04	59.8389	107.04	-23.0732
107.14	-19.7236	107.14	12.2329	107.14	66.5464	107.14	330.692	107.14	1449.93	107.14	2772.36	107.14	59.8486	107.14	-23.0879
107.24	-19.7422	107.24	12.2231	107.24	66.5483	107.24	330.753	107.24	1450.76	107.24	2773.25	107.24	59.8584	107.24	-23.1025
107.34	-19.7549	107.34	12.2163	107.34	66.5581	107.34	330.861	107.34	1451.59	107.34	2774.13	107.34	59.873	107.34	-23.1318
107.44	-19.7764	107.44	12.2134	107.44	66.5591	107.44	330.951	107.44	1452.41	107.44	2774.98	107.44	59.8799	107.44	-23.1582
107.54	-19.7939	107.54	12.2036	107.54	66.5708	107.54	331.063	107.54	1453.24	107.54	2775.85	107.54	59.8848	107.54	-23.1748
107.64	-19.8154	107.64	12.189	107.64	66.5796	107.64	331.15	107.64	1454.05	107.64	2776.7	107.64	59.8926	107.64	-23.1895
107.74	-19.8281	107.74	12.1841	107.74	66.5894	107.74	331.229	107.74	1454.91	107.74	2777.54	107.74	59.8965	107.74	-23.2119
107.84	-19.8447	107.84	12.1743	107.84	66.5854	107.84	331.33	107.84	1455.74	107.84	2778.44	107.84	59.8926	107.84	-23.2412
107.94	-19.8711	107.94	12.1772	107.94	66.5952	107.94	331.42	107.94	1456.57	107.94	2779.3	107.94	59.9072	107.94	-23.2627
108.04	-19.8936	108.04	12.1694	108.04	66.6021	108.04	331.493	108.04	1457.41	108.04	2780.18	108.04	59.9121	108.04	-23.2871
108.14	-19.915	108.14	12.1528	108.14	66.5972	108.14	331.604	108.14	1458.23	108.14	2781.05	108.14	59.9287	108.14	-23.2988
108.24	-19.9346	108.24	12.1431	108.24	66.6069	108.24	331.704	108.24	1459.06	108.24	2781.9	108.24	59.9385	108.24	-23.3115
108.34	-19.9561	108.34	12.1333	108.34	66.6138	108.34	331.811	108.34	1459.91	108.34	2782.8	108.34	59.9463	108.34	-23.333
108.44	-19.9688	108.44	12.1235	108.44	66.6167	108.44	331.884	108.44	1460.74	108.44	2783.67	108.44	59.9561	108.44	-23.3506
108.54	-19.9883	108.54	12.1304	108.54	66.6187	108.54	331.983	108.54	1461.58	108.54	2784.55	108.54	59.9629	108.54	-23.377
108.64	-20.0117	108.64	12.1255	108.64	66.6216	108.64	332.041	108.64	1462.42	108.64	2785.44	108.64	59.9775	108.64	-23.3936
108.74	-20.0244	108.74	12.1108	108.74	66.6284	108.74	332.119	108.74	1463.23	108.74	2786.33	108.74	59.9873	108.74	-23.4121
108.84	-20.043	108.84	12.0991	108.84	66.6294	108.84	332.221	108.84	1464.04	108.84	2787.23	108.84	59.9893	108.84	-23.4346
108.94	-20.0537	108.94	12.0913	108.94	66.6489	108.94	332.306	108.94	1464.86	108.94	2788.1	108.94	59.999	108.94	-23.4395
109.04	-20.0752	109.04	12.0747	109.04	66.6694	109.04	332.386	109.04	1465.67	109.04	2789	109.04	59.9971	109.04	-23.4639
109.14	-20.0928	109.14	12.0649	109.14	66.6792	109.14	332.481	109.14	1466.48	109.14	2789.89	109.14	60.0068	109.14	-23.4785
109.24	-20.1143	109.24	12.0552	109.24	66.6802	109.24	332.554	109.24	1467.31	109.24	2790.77	109.24	60.0137	109.24	-23.4902
109.34	-20.1289	109.34	12.0454	109.34	66.687	109.34	332.634	109.34	1468.12	109.34	2791.64	109.34	60.0283	109.34	-23.5049
109.44	-20.1455	109.44	12.0239	109.44	66.688	109.44	332.733	109.44	1468.91	109.44	2792.49	109.44	60.0283	109.44	-23.5176
109.54	-20.167	109.54	12.0122	109.54	66.7085	109.54	332.825	109.54	1469.73	109.54	2793.37	109.54	60.0381	109.54	-23.5342
109.64	-20.1797	109.64	12.0024	109.64	66.7183	109.64	332.937	109.64	1470.53	109.64	2794.25	109.64	60.0527	109.64	-23.5605
109.74	-20.1963	109.74	11.9927	109.74	66.7192	109.74	333.036	109.74	1471.36	109.74	2795.15	109.74	60.0527	109.74	-23.5713
109.84	-20.2061	109.84	11.9829	109.84	66.7358	109.84	333.104	109.84	1472.18	109.84	2796.05	109.84	60.0479	109.84	-23.5928
109.94	-20.2305	109.94	11.9731	109.94	66.7378	109.94	333.18	109.94	1473	109.94	2796.94	109.94	60.0527	109.94	-23.6191
110.04	-20.2432	110.04	11.9634	110.04	66.7388	110.04	333.265	110.04	1473.82	110.04	2797.81	110.04	60.0645	110.04	-23.6309
110.14	-20.2617	110.14	11.9536	110.14	66.7505	110.14	333.353	110.14	1474.62	110.14	2798.67	110.14	60.0605	110.14	-23.6416
110.24	-20.2764	110.24	11.9419	110.24	66.7671	110.24	333.428	110.24	1475.43	110.24	2799.55	110.24	60.0693	110.24	-23.6631
110.34	-20.2939	110.34	11.9321	110.34	66.769	110.34	333.526	110.34	1476.24	110.34	2800.45	110.34	60.0791	110.34	-23.6777
110.44	-20.3154	110.44	11.9224	110.44	66.7788	110.44	333.614	110.44	1477.06	110.44	2801.35	110.44	60.0752	110.44	-23.6895
110.54	-20.3398	110.54	11.9077	110.54	66.7769	110.54	333.701	110.54	1477.89	110.54	2802.25	110.54	60.0771	110.54	-23.7021
110.64	-20.3525	110.64	11.8931	110.64	66.7817	110.64	333.774	110.64	1478.7	110.64	2803.11	110.64	60.0791	110.64	-23.7285
110.74	-20.376	110.74	11.8833	110.74	66.7964	110.74	333.854	110.74	1479.53	110.74	2803.99	110.74	60.0918	110.74	-23.7402
110.84	-20.4053	110.84	11.8735	110.84	66.7983	110.84	333.943	110.84	1480.34	110.84	2804.85	110.84	60.0967	110.84	-23.7549
110.94	-20.4102	110.94	11.856	110.94	66.813	110.94	334.024	110.94	1481.16	110.94	2805.7	110.94	60.0986	110.94	-23.7676
111.04	-20.4297	111.04	11.8296	111.04	66.8159	111.04	334.111	111.04	1481.98	111.04	2806.56	111.04	60.1113	111.04	-23.792
111.14	-20.4463	111.14	11.813	111.14	66.8208	111.14	334.185	111.14	1482.8	111.14	2807.44	111.14	60.1201	111.14	-23.8135
111.24	-20.4639	111.24	11.8032	111.24	66.8374	111.24	334.265	111.24	1483.59	111.24	2808.33	111.24	60.1182	111.24	-23.8262
111.34	-20.4883	111.34	11.7935	111.34	66.8442	111.34	334.35	111.34	1484.43	111.34	2809.18	111.34	60.123	111.34	-23.8428
111.44	-20.5049	111.44	11.7759	111.44	66.8472	111.44	334.435	111.44	1485.25	111.44	2810.05	111.44	60.126	111.44	-23.8691
111.54	-20.5225	111.54	11.7661	111.54	66.8599	111.54	334.51	111.54	1486.06	111.54	2810.94	111.54	60.1279	111.54	-23.8838
111.64	-20.5508	111.64	11.7515	111.64	66.8687	111.64	334.577	111.64	1486.86	111.64	2811.81	111.64	60.1309	111.64	-23.8965
111.74	-20.5752	111.74	11.7349	111.74	66.8716	111.74	334.665	111.74	1487.68	111.74	2812.71	111.74	60.1426	111.74	-23.9131
111.84	-20.5898	111.84	11.7134	111.84	66.8784	111.84	334.74	111.84	1488.47	111.84	2813.6	111.84	60.1455	111.84	-23.9199
111.94	-20.6064	111.94	11.7036	111.94	66.8862	111.94	334.825	111.94	1489.27	111.94	2814.48	111.94	60.1475	111.94	-23.9424
112.04	-20.6357	112.04	11.6938	112.04	66.8794	112.04	334.925	112.04	1490.07	112.04	2815.36	112.04	60.1621	112.04	-23.96
112.14	-20.6572	112.14	11.6841	112.14	66.8882	112.14	335.017	112.14	1490.89	112.14	2816.25	112.14	60.1689	112.14	-23.9785
112.24	-20.6748	112.24	11.6743	112.24	66.8911	112.24	335.111	112.24	1491.68	112.24	2817.12	112.24	60.1699	112.24	-23.9951
112.34	-20.6914	112.34	11.6646	112.34	66.9058	112.34	335.201	112.34	1492.49	112.34	2817.99	112.34	60.1816	112.34	-24.0127
112.44	-20.7158	112.44	11.6528	112.44	66.8989	112.44	335.274	112.44	1493.28	112.44	2818.88	112.44	60.1865	112.44	-24.0371
112.54	-20.7334	112.54	11.6431	112.54	66.9077	112.54	335.369	112.54	1494.07	112.54	2819.75	112.54	60.1885	112.54	-24.0615
112.64	-20.7549	112.64	11.6216	112.64	66.9058	112.64	335.444	112.64	1494.88	112.64	2820.63	112.64	60.2012	112.64	-24.0801
112.74	-20.7813	112.74	11.6069	112.74	66.9106	112.74	335.541	112.74	1495.66	112.74	2821.5	112.74	60.2129	112.74	-24.1025
112.84	-20.7959	112.84	11.5845	112.84	66.9155	112.84	335.614	112.84	1496.44	112.84	2822.36	112.84	60.2178	112.84	-24.127
112.94	-20.8135	112.94	11.5747	112.94	66.9224	112.94	335.704	112.94	1497.25	112.94	2823.23	112.94	60.2197	112.94	-24.1318
113.04	-20.8447	113.04	11.5649	113.04	66.9292	113.04	335.779	113.04	1498.05	113.04	2824.11	113.04	60.2207	113.04	-24.1504
113.14	-20.8633	113.14	11.5552	113.14	66.9302	113.14	335.874	113.14	1498.84	113.14	2824.99	113.14	60.2275	113.14	-24.1729
113.24	-20.8662	113.24	11.5435	113.24	66.939	113.24	335.946	113.24	1499.6	113.24	2825.85	113.24	60.2373	113.24	-24.1904
113.34	-20.8955	113.34	11.5337	113.34	66.937	113.34	336.029	113.34	1500.4	113.34	2826.73	113.34	60.2324	113.34	-24.209
113.44	-20.9131	113.44	11.5239	113.44	66.937	113.44	336.104	113.44	1501.19	113.44	2827.61	113.44	60.2471	113.44	-24.2207
113.54	-20.9346	113.54	11.5142	113.54	66.9351	113.54	336.172	113.54	1501.98	113.54	2828.48	113.54	60.249	113.54	-24.2334
113.64	-20.9561	113.64	11.5044	113.64	66.9419	113.64	336.233	113.64	1502.77	113.64	2829.36	113.64	60.2471	113.64	-24.2549
113.74	-20.9736	113.74	11.4858	113.74	66.9614	113.74	336.322	113.74	1503.56	113.74	2830.23	113.74	60.252	113.74	-24.2676
113.84	-20.9805	113.84	11.4829	113.84	66.9536	113.84	336.396	113.84	1504.36	113.84	2831.06	113.84	60.2568	113.84	-24.2676
113.94	-20.9951	113.94	11.4731	113.94	66.9487	113.94	336.479	113.94	1505.16	113.94	2831.91	113.94	60.2588	113.94	-24.2871
114.04	-21.0244	114.04	11.4634	114.04	66.9497	114.04	336.544	114.04	1505.93	114.04	2832.8	114.04	60.2686	114.04	-24.3184
114.14	-21.0361	114.14	11.4536	114.14	66.9536	114.14	336.624	114.14	1506.7	114.14	2833.68	114.14	60.2832	114.14	-24.3232
114.24	-21.0654	114.24	11.4419	114.24	66.9497	114.24	336.689	114.24	1507.52	114.24	2834.55	114.24	60.29	114.24	-24.3496
114.34	-21.0703	114.34	11.4321	114.34	66.9585	114.34	336.743	114.34	1508.31	114.34	2835.42	114.34	60.2783	114.34	-24.3643
114.44	-21.0898	114.44	11.4224	114.44	66.9565	114.44	336.811	114.44	1509.07	114.44	2836.29	114.44	60.2764	114.44	-24.3818
114.54	-21.1094	114.54	11.4243	114.54	66.9565	114.54	336.874	114.54	1509.85	114.54	2837.16	114.54	60.2783	114.54	-24.4033
114.64	-21.126	114.64	11.4028	114.64	66.9585	114.64	336.935	114.64	1510.62	114.64	2838.04	114.64	60.2764	114.64	-24.416
114.74	-21.1436	114.74	11.3931	114.74	66.9614	114.74	337.01	114.74	1511.4	114.74	2838.89	114.74	60.2832	114.74	-24.4326
114.84	-21.165	114.84	11.3833	114.84	66.9731	114.84	337.063	114.84	1512.15	114.84	2839.77	114.84	60.2861	114.84	-24.4473
114.94	-21.1797	114.94	11.3716	114.94	66.9614	114.94	337.136	114.94	1512.93	114.94	2840.67	114.94	60.291	114.94	-24.459
115.04	-21.1992	115.04	11.3618	115.04	66.9761	115.04	337.185	115.04	1513.71	115.04	2841.55	115.04	60.2998	115.04	-24.4863
115.14	-21.2188	115.14	11.3608	115.14	66.978	115.14	337.26	115.14	1514.5	115.14	2842.38	115.14	60.2979	115.14	-24.5029
115.24	-21.2383	115.24	11.3491	115.24	66.9761	115.24	337.315	115.24	1515.27	115.24	2843.23	115.24	60.2979	115.24	-24.5322
115.34	-21.2549	115.34	11.3442	115.34	66.9761	115.34	337.391	115.34	1516.04	115.34	2844.11	115.34	60.2988	115.34	-24.5371
115.44	-21.2764	115.44	11.3423	115.44	66.981	115.44	337.452	115.44	1516.82	115.44	2845	115.44	60.3076	115.44	-24.5488
115.54	-21.2939	115.54	11.3325	115.54	66.9858	115.54	337.533	115.54	1517.59	115.54	2845.85	115.54	60.2979	115.54	-24.5615
115.64	-21.3154	115.64	11.3228	115.64	66.9927	115.64	337.595	115.64	1518.36	115.64	2846.73	115.64	60.3076	115.64	-24.583
115.74	-21.333	115.74	11.313	115.74	66.9956	115.74	337.689	115.74	1519.1	115.74	2847.58	115.74	60.3027	115.74	-24.6006
115.84	-21.3398	115.84	11.2983	115.84	66.9858	115.84	337.76	115.84	1519.85	115.84	2848.43	115.84	60.3174	115.84	-24.6191
115.94	-21.3564	115.94	11.2817	115.94	66.9927	115.94	337.83	115.94	1520.62	115.94	2849.31	115.94	60.3193	115.94	-24.6338
116.04	-21.3662	116.04	11.272	116.04	66.9956	116.04	337.9	116.04	1521.38	116.04	2850.18	116.04	60.3174	116.04	-24.6514
116.14	-21.3838	116.14	11.2622	116.14	66.9976	116.14	337.974	116.14	1522.1	116.14	2851.07	116.14	60.3223	116.14	-24.6699
116.24	-21.4053	116.24	11.2524	116.24	67.0073	116.24	338.049	116.24	1522.87	116.24	2851.95	116.24	60.334	116.24	-24.6777
116.34	-21.4229	116.34	11.2427	116.34	66.9976	116.34	338.124	116.34	1523.61	116.34	2852.8	116.34	60.3174	116.34	-24.6973
116.44	-21.4443	116.44	11.228	116.44	67.0073	116.44	338.185	116.44	1524.36	116.44	2853.66	116.44	60.3271	116.44	-24.7168
116.54	-21.4658	116.54	11.2114	116.54	67.0122	116.54	338.279	116.54	1525.09	116.54	2854.51	116.54	60.3291	116.54	-24.7334
116.64	-21.4805	116.64	11.2017	116.64	67.0073	116.64	338.35	116.64	1525.84	116.64	2855.38	116.64	60.3271	116.64	-24.7432
116.74	-21.4951	116.74	11.1919	116.74	67.0054	116.74	338.439	116.74	1526.61	116.74	2856.23	116.74	60.334	116.74	-24.7559
116.84	-21.5049	116.84	11.1743	116.84	67.0073	116.84	338.513	116.84	1527.36	116.84	2857.13	116.84	60.3369	116.84	-24.7725
116.94	-21.5361	116.94	11.1646	116.94	67.0054	116.94	338.588	116.94	1528.13	116.94	2858.01	116.94	60.3389	116.94	-24.7988
117.04	-21.5459	117.04	11.1577	117.04	67.0073	117.04	338.639	117.04	1528.9	117.04	2858.87	117.04	60.3486	117.04	-24.8018
117.14	-21.5752	117.14	11.1499	117.14	67.02	117.14	338.721	117.14	1529.65	117.14	2859.71	117.14	60.3418	117.14	-24.8184
117.24	-21.5967	117.24	11.1382	117.24	67.0171	117.24	338.784	117.24	1530.41	117.24	2860.58	117.24	60.3418	117.24	-24.8262
117.34	-21.6143	117.34	11.1333	117.34	67.019	117.34	338.845	117.34	1531.15	117.34	2861.4	117.34	60.3457	117.34	-24.8428
117.44	-21.6328	117.44	11.1235	117.44	67.02	117.44	338.903	117.44	1531.88	117.44	2862.23	117.44	60.3369	117.44	-24.8574
117.54	-21.6436	117.54	11.1108	117.54	67.0288	117.54	338.983	117.54	1532.63	117.54	2863.08	117.54	60.3389	117.54	-24.8691
117.64	-21.665	117.64	11.1069	117.64	67.019	117.64	339.044	117.64	1533.38	117.64	2863.91	117.64	60.3418	117.64	-24.8818
117.74	-21.6875	117.74	11.1021	117.74	67.0317	117.74	339.116	117.74	1534.12	117.74	2864.75	117.74	60.3486	117.74	-24.9033
117.84	-21.7109	117.84	11.0952	117.84	67.0269	117.84	339.165	117.84	1534.86	117.84	2865.58	117.84	60.3467	117.84	-24.9199
117.94	-21.7354	117.94	11.0796	117.94	67.0171	117.94	339.229	117.94	1535.59	117.94	2866.42	117.94	60.3486	117.94	-24.9277
118.04	-21.7568	118.04	11.0679	118.04	67.02	118.04	339.279	118.04	1536.31	118.04	2867.29	118.04	60.3535	118.04	-24.9326
118.14	-21.7744	118.14	11.0649	118.14	67.0239	118.14	339.369	118.14	1537.05	118.14	2868.16	118.14	60.3564	118.14	-24.9541
118.24	-21.793	118.24	11.0508	118.24	67.0122	118.24	339.423	118.24	1537.77	118.24	2869.02	118.24	60.3467	118.24	-24.9668
118.34	-21.8037	118.34	11.022	118.34	67.0239	118.34	339.495	118.34	1538.48	118.34	2869.9	118.34	60.3486	118.34	-24.9785
118.44	-21.8252	118.44	11.0093	118.44	67.0269	118.44	339.568	118.44	1539.2	118.44	2870.75	118.44	60.3496	118.44	-24.9912
118.54	-21.8428	118.54	11.0015	118.54	67.0171	118.54	339.646	118.54	1539.94	118.54	2871.6	118.54	60.3584	118.54	-25.0098
118.64	-21.8643	118.64	10.9897	118.64	67.0239	118.64	339.701	118.64	1540.66	118.64	2872.47	118.64	60.3486	118.64	-25.0215
118.74	-21.8789	118.74	10.9849	118.74	67.0269	118.74	339.779	118.74	1541.4	118.74	2873.33	118.74	60.3613	118.74	-25.0322
118.84	-21.8955	118.84	10.9751	118.84	67.0269	118.84	339.847	118.84	1542.13	118.84	2874.19	118.84	60.3535	118.84	-25.0371
118.94	-21.917	118.94	10.9653	118.94	67.02	118.94	339.915	118.94	1542.84	118.94	2875.04	118.94	60.3613	118.94	-25.0615
119.04	-21.9346	119.04	10.9556	119.04	67.0249	119.04	339.974	119.04	1543.57	119.04	2875.87	119.04	60.373	119.04	-25.0684
119.14	-21.9561	119.14	10.9458	119.14	67.0317	119.14	340.037	119.14	1544.31	119.14	2876.69	119.14	60.373	119.14	-25.0801
119.24	-21.9688	119.24	10.9224	119.24	67.0269	119.24	340.104	119.24	1545.03	119.24	2877.51	119.24	60.376	119.24	-25.0801
119.34	-21.9854	119.34	10.9155	119.34	67.0171	119.34	340.173	119.34	1545.76	119.34	2878.36	119.34	60.3691	119.34	-25.1025
119.44	-22.0146	119.44	10.9048	119.44	67.0239	119.44	340.236	119.44	1546.48	119.44	2879.22	119.44	60.3779	119.44	-25.1074
119.54	-22.0361	119.54	10.8833	119.54	67.0317	119.54	340.291	119.54	1547.21	119.54	2880.08	119.54	60.3809	119.54	-25.1201
119.64	-22.0537	119.64	10.8765	119.64	67.0269	119.64	340.347	119.64	1547.93	119.64	2880.94	119.64	60.3877	119.64	-25.1387
119.74	-22.0703	119.74	10.8657	119.74	67.02	119.74	340.407	119.74	1548.64	119.74	2881.8	119.74	60.3779	119.74	-25.1504
119.84	-22.083	119.84	10.8442	119.84	67.0288	119.84	340.462	119.84	1549.34	119.84	2882.64	119.84	60.3926	119.84	-25.1631
119.94	-22.1064	119.94	10.8345	119.94	67.019	119.94	340.522	119.94	1550.06	119.94	2883.5	119.94	60.3877	119.94	-25.1924
120.04	-22.124	120.04	10.813	120.04	67.02	120.04	340.603	120.04	1550.76	120.04	2884.36	120.04	60.3975	120.04	-25.209
120.14	-22.1406	120.14	10.7935	120.14	67.02	120.14	340.663	120.14	1551.46	120.14	2885.23	120.14	60.3926	120.14	-25.2168
120.24	-22.168	120.24	10.7837	120.24	67.0171	120.24	340.724	120.24	1552.15	120.24	2886.11	120.24	60.4043	120.24	-25.2334
120.34	-22.1914	120.34	10.7671	120.34	67.0073	120.34	340.765	120.34	1552.82	120.34	2886.97	120.34	60.4072	120.34	-25.251
120.44	-22.1963	120.44	10.7544	120.44	67.0122	120.44	340.837	120.44	1553.5	120.44	2887.83	120.44	60.4004	120.44	-25.2676
120.54	-22.2139	120.54	10.7446	120.54	67.0122	120.54	340.892	120.54	1554.18	120.54	2888.68	120.54	60.4092	120.54	-25.2793
120.64	-22.2305	120.64	10.7397	120.64	67.0122	120.64	340.952	120.64	1554.85	120.64	2889.51	120.64	60.3994	120.64	-25.292
120.74	-22.2432	120.74	10.7231	120.74	67.0122	120.74	341.013	120.74	1555.53	120.74	2890.36	120.74	60.4004	120.74	-25.3105
120.84	-22.2666	120.84	10.7134	120.84	67.0122	120.84	341.073	120.84	1556.23	120.84	2891.21	120.84	60.4072	120.84	-25.3184
120.94	-22.2842	120.94	10.7036	120.94	67.0151	120.94	341.134	120.94	1556.94	120.94	2892.07	120.94	60.3975	120.94	-25.333
121.04	-22.3008	121.04	10.6968	121.04	67.0054	121.04	341.189	121.04	1557.63	121.04	2892.88	121.04	60.4043	121.04	-25.3623
121.14	-22.3135	121.14	10.6938	121.14	67.0122	121.14	341.217	121.14	1558.33	121.14	2893.74	121.14	60.4072	121.14	-25.3809
121.24	-22.335	121.24	10.6841	121.24	67.0073	121.24	341.279	121.24	1559.02	121.24	2894.56	121.24	60.3975	121.24	-25.3916
121.34	-22.3564	121.34	10.6772	121.34	66.9976	121.34	341.345	121.34	1559.74	121.34	2895.38	121.34	60.4043	121.34	-25.3965
121.44	-22.3711	121.44	10.6616	121.44	67.0044	121.44	341.405	121.44	1560.46	121.44	2896.23	121.44	60.4072	121.44	-25.4209
121.54	-22.3857	121.54	10.6333	121.54	66.9995	121.54	341.447	121.54	1561.15	121.54	2897.07	121.54	60.4121	121.54	-25.4395
121.64	-22.3955	121.64	10.6235	121.64	67.0005	121.64	341.505	121.64	1561.86	121.64	2897.91	121.64	60.4092	121.64	-25.4521
121.74	-22.4102	121.74	10.6138	121.74	67.0005	121.74	341.573	121.74	1562.55	121.74	2898.75	121.74	60.4121	121.74	-25.4707
121.84	-22.4297	121.84	10.604	121.84	66.9976	121.84	341.626	121.84	1563.2	121.84	2899.6	121.84	60.4238	121.84	-25.4932
121.94	-22.4609	121.94	10.5864	121.94	66.9927	121.94	341.663	121.94	1563.86	121.94	2900.43	121.94	60.4189	121.94	-25.5146
122.04	-22.4775	122.04	10.5796	122.04	66.9878	122.04	341.724	122.04	1564.54	122.04	2901.28	122.04	60.415	122.04	-25.5322
122.14	-22.4951	122.14	10.5649	122.14	66.9927	122.14	341.784	122.14	1565.21	122.14	2902.13	122.14	60.4199	122.14	-25.5566
122.24	-22.5117	122.24	10.5552	122.24	66.9927	122.24	341.825	122.24	1565.9	122.24	2902.96	122.24	60.417	122.24	-25.5684
122.34	-22.5313	122.34	10.5435	122.34	66.9956	122.34	341.877	122.34	1566.56	122.34	2903.81	122.34	60.4121	122.34	-25.5928
122.44	-22.5439	122.44	10.5288	122.44	66.981	122.44	341.9	122.44	1567.2	122.44	2904.65	122.44	60.4189	122.44	-25.6221
122.54	-22.5732	122.54	10.5142	122.54	66.9858	122.54	341.959	122.54	1567.88	122.54	2905.49	122.54	60.4199	122.54	-25.6436
122.64	-22.6064	122.64	10.5044	122.64	66.981	122.64	342.002	122.64	1568.56	122.64	2906.32	122.64	60.417	122.64	-25.6699
122.74	-22.6328	122.74	10.4858	122.74	66.981	122.74	342.056	122.74	1569.24	122.74	2907.17	122.74	60.4121	122.74	-25.6826
122.84	-22.6406	122.84	10.4829	122.84	66.9878	122.84	342.097	122.84	1569.92	122.84	2908.02	122.84	60.4189	122.84	-25.7041
122.94	-22.6631	122.94	10.4731	122.94	66.978	122.94	342.146	122.94	1570.6	122.94	2908.86	122.94	60.4121	122.94	-25.7168
123.04	-22.6846	123.04	10.4614	123.04	66.9731	123.04	342.192	123.04	1571.27	123.04	2909.69	123.04	60.417	123.04	-25.7402
123.14	-22.7021	123.14	10.4438	123.14	66.981	123.14	342.233	123.14	1571.94	123.14	2910.55	123.14	60.4072	123.14	-25.7529
123.24	-22.7354	123.24	10.4341	123.24	66.9761	123.24	342.282	123.24	1572.58	123.24	2911.38	123.24	60.4121	123.24	-25.7744
123.34	-22.75	123.34	10.4321	123.34	66.981	123.34	342.326	123.34	1573.26	123.34	2912.21	123.34	60.4092	123.34	-25.7871
123.44	-22.7666	123.44	10.4146	123.44	66.978	123.44	342.374	123.44	1573.94	123.44	2913.06	123.44	60.4072	123.44	-25.8037
123.54	-22.793	123.54	10.4048	123.54	66.9731	123.54	342.435	123.54	1574.59	123.54	2913.9	123.54	60.4121	123.54	-25.8301
123.64	-22.8037	123.64	10.395	123.64	66.9761	123.64	342.456	123.64	1575.26	123.64	2914.77	123.64	60.4072	123.64	-25.8525
123.74	-22.8252	123.74	10.3804	123.74	66.9692	123.74	342.493	123.74	1575.95	123.74	2915.62	123.74	60.4053	123.74	-25.8818
123.84	-22.8545	123.84	10.3638	123.84	66.9644	123.84	342.554	123.84	1576.61	123.84	2916.45	123.84	60.4004	123.84	-25.9004
123.94	-22.8711	123.94	10.354	123.94	66.9663	123.94	342.614	123.94	1577.29	123.94	2917.29	123.94	60.4004	123.94	-25.9111
124.04	-22.8838	124.04	10.3442	124.04	66.9614	124.04	342.678	124.04	1577.94	124.04	2918.14	124.04	60.4072	124.04	-25.9326
124.14	-22.918	124.14	10.3257	124.14	66.9614	124.14	342.74	124.14	1578.62	124.14	2918.96	124.14	60.3975	124.14	-25.959
124.24	-22.9463	124.24	10.3228	124.24	66.9565	124.24	342.794	124.24	1579.29	124.24	2919.83	124.24	60.4043	124.24	-25.9717
124.34	-22.9727	124.34	10.313	124.34	66.9614	124.34	342.835	124.34	1579.95	124.34	2920.67	124.34	60.3994	124.34	-25.9902
124.44	-22.9951	124.44	10.2954	124.44	66.9614	124.44	342.92	124.44	1580.62	124.44	2921.52	124.44	60.3975	124.44	-26.0049
124.54	-23.0117	124.54	10.2856	124.54	66.9663	124.54	342.985	124.54	1581.25	124.54	2922.38	124.54	60.3926	124.54	-26.0225
124.64	-23.0244	124.64	10.2759	124.64	66.9565	124.64	343.034	124.64	1581.93	124.64	2923.23	124.64	60.3877	124.64	-26.0439
124.74	-23.0537	124.74	10.2661	124.74	66.9497	124.74	343.111	124.74	1582.6	124.74	2924.05	124.74	60.3779	124.74	-26.0566
124.84	-23.0781	124.84	10.2427	124.84	66.9585	124.84	343.165	124.84	1583.24	124.84	2924.89	124.84	60.3848	124.84	-26.0811
124.94	-23.0947	124.94	10.2329	124.94	66.9487	124.94	343.206	124.94	1583.89	124.94	2925.75	124.94	60.3877	124.94	-26.1025
125.04	-23.1211	125.04	10.2231	125.04	66.9497	125.04	343.267	125.04	1584.53	125.04	2926.6	125.04	60.3809	125.04	-26.124
125.14	-23.1406	125.14	10.2163	125.14	66.9468	125.14	343.294	125.14	1585.2	125.14	2927.46	125.14	60.376	125.14	-26.1387
125.24	-23.1631	125.24	10.2134	125.24	66.937	125.24	343.335	125.24	1585.84	125.24	2928.3	125.24	60.3662	125.24	-26.1611
125.34	-23.1797	125.34	10.2036	125.34	66.9419	125.34	343.364	125.34	1586.49	125.34	2929.12	125.34	60.3613	125.34	-26.1777
125.44	-23.2041	125.44	10.186	125.44	66.9419	125.44	343.394	125.44	1587.15	125.44	2929.96	125.44	60.3682	125.44	-26.1904
125.54	-23.2305	125.54	10.1763	125.54	66.9419	125.54	343.446	125.54	1587.8	125.54	2930.8	125.54	60.3613	125.54	-26.2139
125.64	-23.2617	125.64	10.1646	125.64	66.937	125.64	343.51	125.64	1588.45	125.64	2931.62	125.64	60.3584	125.64	-26.2432
125.74	-23.2744	125.74	10.1548	125.74	66.938	125.74	343.565	125.74	1589.09	125.74	2932.45	125.74	60.3535	125.74	-26.2646
125.84	-23.2959	125.84	10.1382	125.84	66.9351	125.84	343.606	125.84	1589.73	125.84	2933.3	125.84	60.3486	125.84	-26.2793
125.94	-23.3252	125.94	10.1382	125.94	66.9302	125.94	343.653	125.94	1590.38	125.94	2934.13	125.94	60.3467	125.94	-26.2939
126.04	-23.3398	126.04	10.1333	126.04	66.9419	126.04	343.705	126.04	1591.01	126.04	2934.98	126.04	60.3369	126.04	-26.3115
126.14	-23.3545	126.14	10.1235	126.14	66.937	126.14	343.753	126.14	1591.65	126.14	2935.82	126.14	60.3369	126.14	-26.3301
126.24	-23.3838	126.24	10.1138	126.24	66.9272	126.24	343.791	126.24	1592.27	126.24	2936.66	126.24	60.3301	126.24	-26.3408
126.34	-23.4053	126.34	10.1069	126.34	66.9341	126.34	343.838	126.34	1592.91	126.34	2937.51	126.34	60.3271	126.34	-26.3623
126.44	-23.4229	126.44	10.104	126.44	66.9341	126.44	343.884	126.44	1593.55	126.44	2938.37	126.44	60.3223	126.44	-26.377
126.54	-23.4463	126.54	10.0942	126.54	66.9292	126.54	343.932	126.54	1594.18	126.54	2939.22	126.54	60.3291	126.54	-26.3936
126.64	-23.4639	126.64	10.0728	126.64	66.9224	126.64	343.947	126.64	1594.81	126.64	2940.05	126.64	60.3271	126.64	-26.4033
126.74	-23.4805	126.74	10.063	126.74	66.9302	126.74	343.983	126.74	1595.46	126.74	2940.9	126.74	60.3174	126.74	-26.4326
126.84	-23.4883	126.84	10.0513	126.84	66.9272	126.84	344.032	126.84	1596.1	126.84	2941.75	126.84	60.3105	126.84	-26.4395
126.94	-23.5244	126.94	10.0415	126.94	66.9224	126.94	344.085	126.94	1596.73	126.94	2942.61	126.94	60.3105	126.94	-26.4541
127.04	-23.5459	127.04	10.0239	127.04	66.9292	127.04	344.126	127.04	1597.36	127.04	2943.46	127.04	60.3193	127.04	-26.4668
127.14	-23.5557	127.14	10.0142	127.14	66.9224	127.14	344.175	127.14	1598.01	127.14	2944.31	127.14	60.3096	127.14	-26.4834
127.24	-23.5752	127.24	10.0093	127.24	66.9272	127.24	344.235	127.24	1598.65	127.24	2945.16	127.24	60.3027	127.24	-26.498
127.34	-23.6045	127.34	10.0044	127.34	66.9175	127.34	344.287	127.34	1599.3	127.34	2946.03	127.34	60.3076	127.34	-26.5127
127.44	-23.626	127.44	9.98975	127.44	66.9224	127.44	344.335	127.44	1599.94	127.44	2946.89	127.44	60.2979	127.44	-26.5342
127.54	-23.6436	127.54	9.9751	127.54	66.9175	127.54	344.396	127.54	1600.59	127.54	2947.75	127.54	60.291	127.54	-26.5488
127.64	-23.6602	127.64	9.96533	127.64	66.9106	127.64	344.451	127.64	1601.22	127.64	2948.58	127.64	60.2861	127.64	-26.5635
127.74	-23.6846	127.74	9.9585	127.74	66.9155	127.74	344.518	127.74	1601.86	127.74	2949.45	127.74	60.2764	127.74	-26.5762
127.84	-23.7031	127.84	9.95361	127.84	66.9224	127.84	344.563	127.84	1602.45	127.84	2950.29	127.84	60.2715	127.84	-26.5811
127.94	-23.7188	127.94	9.93213	127.94	66.9175	127.94	344.612	127.94	1603.07	127.94	2951.14	127.94	60.2666	127.94	-26.5996
128.04	-23.7422	128.04	9.92725	128.04	66.9077	128.04	344.639	128.04	1603.68	128.04	2951.96	128.04	60.2686	128.04	-26.624
128.14	-23.7646	128.14	9.92236	128.14	66.9106	128.14	344.704	128.14	1604.29	128.14	2952.79	128.14	60.2637	128.14	-26.6416
128.24	-23.7744	128.24	9.9126	128.24	66.9175	128.24	344.745	128.24	1604.9	128.24	2953.64	128.24	60.2666	128.24	-26.6582
128.34	-23.8008	128.34	9.90771	128.34	66.9106	128.34	344.811	128.34	1605.52	128.34	2954.47	128.34	60.2568	128.34	-26.6631
128.44	-23.8057	128.44	9.90283	128.44	66.9194	128.44	344.864	128.44	1606.14	128.44	2955.32	128.44	60.252	128.44	-26.6846
128.54	-23.8271	128.54	9.89307	128.54	66.9175	128.54	344.913	128.54	1606.78	128.54	2956.16	128.54	60.2588	128.54	-26.6973
128.64	-23.8398	128.64	9.87549	128.64	66.9106	128.64	344.971	128.64	1607.4	128.64	2956.99	128.64	60.252	128.64	-26.7139
128.74	-23.8643	128.74	9.86377	128.74	66.9058	128.74	345.044	128.74	1608.05	128.74	2957.85	128.74	60.2568	128.74	-26.7285
128.84	-23.874	128.84	9.854	128.84	66.9106	128.84	345.063	128.84	1608.68	128.84	2958.68	128.84	60.2471	128.84	-26.7402
128.94	-23.8955	128.94	9.84424	128.94	66.9077	128.94	345.124	128.94	1609.31	128.94	2959.54	128.94	60.2402	128.94	-26.751
129.04	-23.9219	129.04	9.83447	129.04	66.9106	129.04	345.178	129.04	1609.94	129.04	2960.4	129.04	60.2471	129.04	-26.7725
129.14	-23.9297	129.14	9.82471	129.14	66.9106	129.14	345.243	129.14	1610.58	129.14	2961.25	129.14	60.2373	129.14	-26.7871
129.24	-23.9443	129.24	9.81494	129.24	66.9058	129.24	345.304	129.24	1611.22	129.24	2962.14	129.24	60.2324	129.24	-26.8018
129.34	-23.9658	129.34	9.80518	129.34	66.9106	129.34	345.35	129.34	1611.83	129.34	2962.99	129.34	60.2393	129.34	-26.8184
129.44	-23.9805	129.44	9.78662	129.44	66.9155	129.44	345.384	129.44	1612.46	129.44	2963.82	129.44	60.2295	129.44	-26.8311
129.54	-23.9951	129.54	9.77881	129.54	66.9106	129.54	345.444	129.54	1613.08	129.54	2964.7	129.54	60.2324	129.54	-26.8545
129.64	-24.0244	129.64	9.76709	129.64	66.9224	129.64	345.485	129.64	1613.72	129.64	2965.57	129.64	60.2275	129.64	-26.8691
129.74	-24.0361	129.74	9.76221	129.74	66.9253	129.74	345.534	129.74	1614.32	129.74	2966.45	129.74	60.2207	129.74	-26.8838
129.84	-24.0537	129.84	9.75244	129.84	66.9155	129.84	345.561	129.84	1614.93	129.84	2967.36	129.84	60.2295	129.84	-26.8965
129.94	-24.0703	129.94	9.74268	129.94	66.9224	129.94	345.595	129.94	1615.53	129.94	2968.25	129.94	60.2197	129.94	-26.9131
130.04	-24.0869	130.04	9.7251	130.04	66.9175	130.04	345.646	130.04	1616.14	130.04	2969.12	130.04	60.2207	130.04	-26.9316
130.14	-24.1045	130.14	9.71533	130.14	66.9106	130.14	345.694	130.14	1616.77	130.14	2970	130.14	60.2158	130.14	-26.9424
130.24	-24.1338	130.24	9.70557	130.24	66.9077	130.24	345.74	130.24	1617.38	130.24	2970.83	130.24	60.2178	130.24	-26.9473
130.34	-24.1553	130.34	9.68408	130.34	66.9146	130.34	345.774	130.34	1618.02	130.34	2971.64	130.34	60.2129	130.34	-26.9639
130.44	-24.1729	130.44	9.67432	130.44	66.9097	130.44	345.815	130.44	1618.64	130.44	2972.48	130.44	60.208	130.44	-26.9902
130.54	-24.1914	130.54	9.66455	130.54	66.9058	130.54	345.869	130.54	1619.26	130.54	2973.31	130.54	60.2061	130.54	-26.9902
130.64	-24.2041	130.64	9.6499	130.64	66.8989	130.64	345.903	130.64	1619.89	130.64	2974.14	130.64	60.2012	130.64	-27.001
130.74	-24.2256	130.74	9.6333	130.74	66.9077	130.74	345.967	130.74	1620.5	130.74	2974.98	130.74	60.208	130.74	-27.0225
130.84	-24.2354	130.84	9.62354	130.84	66.9028	130.84	346.01	130.84	1621.14	130.84	2975.81	130.84	60.2012	130.84	-27.0371
130.94	-24.2568	130.94	9.61377	130.94	66.9058	130.94	346.057	130.94	1621.77	130.94	2976.65	130.94	60.1982	130.94	-27.0605
131.04	-24.2813	131.04	9.59619	131.04	66.896	131.04	346.124	131.04	1622.4	131.04	2977.52	131.04	60.1963	131.04	-27.0684
131.14	-24.2939	131.14	9.58643	131.14	66.8911	131.14	346.165	131.14	1623.02	131.14	2978.38	131.14	60.1982	131.14	-27.0879
131.24	-24.3154	131.24	9.57471	131.24	66.8979	131.24	346.209	131.24	1623.63	131.24	2979.23	131.24	60.1885	131.24	-27.0928
131.34	-24.3447	131.34	9.56494	131.34	66.8911	131.34	346.268	131.34	1624.22	131.34	2980.1	131.34	60.2012	131.34	-27.1113
131.44	-24.3516	131.44	9.55518	131.44	66.9077	131.44	346.333	131.44	1624.81	131.44	2980.95	131.44	60.2012	131.44	-27.1309
131.54	-24.374	131.54	9.53369	131.54	66.8979	131.54	346.389	131.54	1625.41	131.54	2981.82	131.54	60.208	131.54	-27.1338
131.64	-24.4033	131.64	9.52393	131.64	66.9028	131.64	346.452	131.64	1626.02	131.64	2982.68	131.64	60.2012	131.64	-27.1582
131.74	-24.4219	131.74	9.50244	131.74	66.9077	131.74	346.505	131.74	1626.63	131.74	2983.55	131.74	60.2061	131.74	-27.1699
131.84	-24.4375	131.84	9.49756	131.84	66.8979	131.84	346.557	131.84	1627.22	131.84	2984.41	131.84	60.2012	131.84	-27.1777
131.94	-24.4609	131.94	9.49268	131.94	66.9028	131.94	346.616	131.94	1627.8	131.94	2985.29	131.94	60.1963	131.94	-27.1943
132.04	-24.4805	132.04	9.48291	132.04	66.9028	132.04	346.634	132.04	1628.43	132.04	2986.15	132.04	60.1982	132.04	-27.2207
132.14	-24.4971	132.14	9.46533	132.14	66.9058	132.14	346.689	132.14	1629.02	132.14	2987	132.14	60.2012	132.14	-27.2402
132.24	-24.5146	132.24	9.45361	132.24	66.896	132.24	346.745	132.24	1629.65	132.24	2987.88	132.24	60.2012	132.24	-27.252
132.34	-24.5361	132.34	9.44385	132.34	66.9028	132.34	346.794	132.34	1630.23	132.34	2988.75	132.34	60.208	132.34	-27.2627
132.44	-24.5508	132.44	9.42236	132.44	66.9058	132.44	346.857	132.44	1630.86	132.44	2989.61	132.44	60.2012	132.44	-27.2793
132.54	-24.5654	132.54	9.4126	132.54	66.896	132.54	346.889	132.54	1631.48	132.54	2990.47	132.54	60.1982	132.54	-27.2871
132.64	-24.583	132.64	9.40283	132.64	66.9028	132.64	346.935	132.64	1632.1	132.64	2991.35	132.64	60.2051	132.64	-27.3037
132.74	-24.6016	132.74	9.38525	132.74	66.8979	132.74	346.964	132.74	1632.71	132.74	2992.21	132.74	60.208	132.74	-27.3184
132.84	-24.6123	132.84	9.37549	132.84	66.8989	132.84	347.005	132.84	1633.3	132.84	2993.07	132.84	60.2012	132.84	-27.3301
132.94	-24.6338	132.94	9.36572	132.94	66.9106	132.94	347.046	132.94	1633.91	132.94	2993.95	132.94	60.2129	132.94	-27.3379
133.04	-24.665	133.04	9.34424	133.04	66.9077	133.04	347.063	133.04	1634.49	133.04	2994.81	133.04	60.2129	133.04	-27.3613
133.14	-24.6865	133.14	9.33252	133.14	66.9097	133.14	347.127	133.14	1635.11	133.14	2995.68	133.14	60.2178	133.14	-27.3721
133.24	-24.6992	133.24	9.32275	133.24	66.9106	133.24	347.187	133.24	1635.7	133.24	2996.56	133.24	60.2129	133.24	-27.3887
133.34	-24.7158	133.34	9.31006	133.34	66.9106	133.34	347.235	133.34	1636.31	133.34	2997.42	133.34	60.2197	133.34	-27.4014
133.44	-24.7334	133.44	9.30518	133.44	66.9175	133.44	347.296	133.44	1636.9	133.44	2998.29	133.44	60.208	133.44	-27.4199
133.54	-24.7549	133.54	9.28369	133.54	66.9077	133.54	347.337	133.54	1637.47	133.54	2999.15	133.54	60.209	133.54	-27.4199
133.64	-24.7646	133.64	9.27393	133.64	66.9106	133.64	347.389	133.64	1638.07	133.64	3000.02	133.64	60.2178	133.64	-27.4277
133.74	-24.7939	133.74	9.26709	133.74	66.9106	133.74	347.462	133.74	1638.68	133.74	3000.87	133.74	60.2129	133.74	-27.4424
133.84	-24.8125	133.84	9.25635	133.84	66.9175	133.84	347.515	133.84	1639.27	133.84	3001.75	133.84	60.2158	133.84	-27.4551
133.94	-24.8252	133.94	9.24658	133.94	66.9077	133.94	347.58	133.94	1639.87	133.94	3002.63	133.94	60.209	133.94	-27.4717
134.04	-24.8467	134.04	9.22314	134.04	66.9106	134.04	347.643	134.04	1640.45	134.04	3003.48	134.04	60.2178	134.04	-27.498
134.14	-24.8594	134.14	9.21338	134.14	66.9175	134.14	347.721	134.14	1641.06	134.14	3004.33	134.14	60.2246	134.14	-27.5146
134.24	-24.876	134.24	9.2085	134.24	66.9185	134.24	347.774	134.24	1641.63	134.24	3005.2	134.24	60.2197	134.24	-27.541
134.34	-24.8936	134.34	9.20068	134.34	66.9155	134.34	347.818	134.34	1642.24	134.34	3006.04	134.34	60.2207	134.34	-27.5605
134.44	-24.9219	134.44	9.18896	134.44	66.9224	134.44	347.881	134.44	1642.84	134.44	3006.9	134.44	60.2207	134.44	-27.5635
134.54	-24.9346	134.54	9.17236	134.54	66.9341	134.54	347.928	134.54	1643.43	134.54	3007.75	134.54	60.2295	134.54	-27.5879
134.64	-24.9561	134.64	9.1626	134.64	66.9292	134.64	347.976	134.64	1644.02	134.64	3008.61	134.64	60.2275	134.64	-27.6045
134.74	-24.9736	134.74	9.14502	134.74	66.9302	134.74	348.017	134.74	1644.61	134.74	3009.48	134.74	60.2324	134.74	-27.6191
134.84	-24.9805	134.84	9.13525	134.84	66.939	134.84	348.037	134.84	1645.22	134.84	3010.34	134.84	60.2324	134.84	-27.6338
134.94	-24.9951	134.94	9.11865	134.94	66.937	134.94	348.114	134.94	1645.82	134.94	3011.21	134.94	60.2354	134.94	-27.6582
135.04	-25.0244	135.04	9.11377	135.04	66.9302	135.04	348.163	135.04	1646.41	135.04	3012.06	135.04	60.2256	135.04	-27.666
135.14	-25.0313	135.14	9.09424	135.14	66.937	135.14	348.197	135.14	1647.04	135.14	3012.95	135.14	60.2207	135.14	-27.666
135.24	-25.0508	135.24	9.07275	135.24	66.9351	135.24	348.248	135.24	1647.63	135.24	3013.83	135.24	60.2275	135.24	-27.6777
135.34	-25.0674	135.34	9.06299	135.34	66.9419	135.34	348.294	135.34	1648.23	135.34	3014.72	135.34	60.2207	135.34	-27.7021
135.44	-25.085	135.44	9.04541	135.44	66.9419	135.44	348.366	135.44	1648.83	135.44	3015.6	135.44	60.2285	135.44	-27.7207
135.54	-25.1064	135.54	9.04053	135.54	66.937	135.54	348.42	135.54	1649.43	135.54	3016.47	135.54	60.2256	135.54	-27.7285
135.64	-25.1357	135.64	9.02881	135.64	66.9497	135.64	348.454	135.64	1650.04	135.64	3017.36	135.64	60.2324	135.64	-27.7314
135.74	-25.1484	135.74	9.02393	135.74	66.9468	135.74	348.518	135.74	1650.66	135.74	3018.23	135.74	60.2393	135.74	-27.748
135.84	-25.165	135.84	9.01416	135.84	66.9536	135.84	348.585	135.84	1651.27	135.84	3019.12	135.84	60.2402	135.84	-27.7559
135.94	-25.1797	135.94	8.99268	135.94	66.9565	135.94	348.634	135.94	1651.87	135.94	3020.03	135.94	60.2402	135.94	-27.7725
136.04	-25.1943	136.04	8.9751	136.04	66.9614	136.04	348.67	136.04	1652.46	136.04	3020.9	136.04	60.249	136.04	-27.7871
136.14	-25.2158	136.14	8.96533	136.14	66.9614	136.14	348.729	136.14	1653.04	136.14	3021.75	136.14	60.2441	136.14	-27.7988
136.24	-25.2305	136.24	8.95361	136.24	66.9663	136.24	348.763	136.24	1653.62	136.24	3022.62	136.24	60.2471	136.24	-27.8105
136.34	-25.2451	136.34	8.94385	136.34	66.9731	136.34	348.804	136.34	1654.21	136.34	3023.47	136.34	60.2402	136.34	-27.8213
136.44	-25.2549	136.44	8.93896	136.44	66.9761	136.44	348.85	136.44	1654.8	136.44	3024.33	136.44	60.249	136.44	-27.8428
136.54	-25.2861	136.54	8.93115	136.54	66.9692	136.54	348.896	136.54	1655.38	136.54	3025.2	136.54	60.2441	136.54	-27.8496
136.64	-25.3037	136.64	8.91943	136.64	66.9692	136.64	348.933	136.64	1655.95	136.64	3026.07	136.64	60.2471	136.64	-27.8574
136.74	-25.3203	136.74	8.90283	136.74	66.981	136.74	348.99	136.74	1656.54	136.74	3026.94	136.74	60.252	136.74	-27.874
136.84	-25.3447	136.84	8.89307	136.84	66.978	136.84	349.044	136.84	1657.11	136.84	3027.81	136.84	60.2637	136.84	-27.8887
136.94	-25.3662	136.94	8.8833	136.94	66.98	136.94	349.085	136.94	1657.72	136.94	3028.66	136.94	60.2666	136.94	-27.9033
137.04	-25.3789	137.04	8.87158	137.04	66.981	137.04	349.134	137.04	1658.31	137.04	3029.52	137.04	60.2598	137.04	-27.9248
137.14	-25.3955	137.14	8.86182	137.14	66.9878	137.14	349.17	137.14	1658.89	137.14	3030.41	137.14	60.2568	137.14	-27.9316
137.24	-25.4102	137.24	8.85693	137.24	66.9888	137.24	349.217	137.24	1659.47	137.24	3031.29	137.24	60.2637	137.24	-27.9424
137.34	-25.4326	137.34	8.85205	137.34	66.9888	137.34	349.265	137.34	1660.06	137.34	3032.17	137.34	60.2666	137.34	-27.9639
137.44	-25.4541	137.44	8.83447	137.44	67.0005	137.44	349.325	137.44	1660.64	137.44	3033.04	137.44	60.2715	137.44	-27.9902
137.54	-25.4854	137.54	8.82959	137.54	66.9976	137.54	349.364	137.54	1661.24	137.54	3033.91	137.54	60.2686	137.54	-27.998
137.64	-25.5117	137.64	8.82471	137.64	66.9927	137.64	349.405	137.64	1661.82	137.64	3034.79	137.64	60.2715	137.64	-28.0127
137.74	-25.5264	137.74	8.80615	137.74	66.9956	137.74	349.439	137.74	1662.43	137.74	3035.64	137.74	60.2783	137.74	-28.0176
137.84	-25.5439	137.84	8.79834	137.84	67.0005	137.84	349.474	137.84	1663	137.84	3036.51	137.84	60.2793	137.84	-28.0254
137.94	-25.5654	137.94	8.78662	137.94	66.9976	137.94	349.515	137.94	1663.6	137.94	3037.38	137.94	60.2881	137.94	-28.042
138.04	-25.5898	138.04	8.78369	138.04	67.0005	138.04	349.575	138.04	1664.19	138.04	3038.25	138.04	60.2783	138.04	-28.0605
138.14	-25.6064	138.14	8.77393	138.14	67.0122	138.14	349.627	138.14	1664.76	138.14	3039.11	138.14	60.2881	138.14	-28.0732
138.24	-25.6328	138.24	8.75439	138.24	67.0122	138.24	349.687	138.24	1665.34	138.24	3039.97	138.24	60.2832	138.24	-28.0947
138.34	-25.6436	138.34	8.74463	138.34	67.0073	138.34	349.724	138.34	1665.94	138.34	3040.84	138.34	60.2979	138.34	-28.1074
138.44	-25.665	138.44	8.73486	138.44	67.0122	138.44	349.768	138.44	1666.51	138.44	3041.72	138.44	60.291	138.44	-28.1191
138.54	-25.6914	138.54	8.71631	138.54	67.0122	138.54	349.83	138.54	1667.07	138.54	3042.58	138.54	60.2979	138.54	-28.1318
138.64	-25.7061	138.64	8.71338	138.64	67.0171	138.64	349.861	138.64	1667.67	138.64	3043.45	138.64	60.3076	138.64	-28.1416
138.74	-25.7236	138.74	8.6958	138.74	67.0122	138.74	349.928	138.74	1668.27	138.74	3044.33	138.74	60.3027	138.74	-28.1582
138.84	-25.75	138.84	8.68896	138.84	67.019	138.84	349.974	138.84	1668.84	138.84	3045.21	138.84	60.2979	138.84	-28.1709
138.94	-25.7666	138.94	8.67432	138.94	67.0122	138.94	350.034	138.94	1669.42	138.94	3046.1	138.94	60.2959	138.94	-28.1895
139.04	-25.7959	139.04	8.66455	139.04	67.02	139.04	350.088	139.04	1669.99	139.04	3046.99	139.04	60.3027	139.04	-28.2041
139.14	-25.8057	139.14	8.65479	139.14	67.02	139.14	350.153	139.14	1670.55	139.14	3047.85	139.14	60.3027	139.14	-28.2168
139.24	-25.832	139.24	8.64502	139.24	67.0151	139.24	350.175	139.24	1671.13	139.24	3048.73	139.24	60.3096	139.24	-28.2285
139.34	-25.8467	139.34	8.6333	139.34	67.02	139.34	350.209	139.34	1671.71	139.34	3049.6	139.34	60.3027	139.34	-28.2412
139.44	-25.8643	139.44	8.61182	139.44	67.0171	139.44	350.267	139.44	1672.25	139.44	3050.47	139.44	60.3105	139.44	-28.2598
139.54	-25.8828	139.54	8.59912	139.54	67.02	139.54	350.318	139.54	1672.84	139.54	3051.33	139.54	60.3076	139.54	-28.2676
139.64	-25.9053	139.64	8.59424	139.64	67.02	139.64	350.374	139.64	1673.39	139.64	3052.22	139.64	60.2979	139.64	-28.291
139.74	-25.9229	139.74	8.57275	139.74	67.0317	139.74	350.408	139.74	1673.94	139.74	3053.1	139.74	60.291	139.74	-28.2939
[truncated: 4,005 more rows]
