# Supplementary material for: Small RNA‐binding protein RapZ mediates cell envelope precursor sensing and signaling in Escherichia coli
Source: EMBO J. 2020 Feb 17;39(6):e103848. doi: 10.15252/embj.2019103848 (PMC7073468; doi:10.15252/embj.2019103848)
Supplement: Supplementary file 7 — Source Data for Figure 3 [file EMBJ-39-e103848-s005.zip › Source_data_Fig_3B_SPR_QseF+RapZ.xlsx]

## Sheet: GlrR
Cycle: 4 GlrR 10 nM_X	Cycle: 4 GlrR 10 nM_Y	Cycle: 5 GlrR 50 nM_X	Cycle: 5 GlrR 50 nM_Y	Cycle: 6 GlrR 100 nM_X	Cycle: 6 GlrR 100 nM_Y	Cycle: 7 GlrR 250 nM_X	Cycle: 7 GlrR 250 nM_Y	Cycle: 8 GlrR 500 nM_X	Cycle: 8 GlrR 500 nM_Y	Cycle: 9 GlrR 1000 nM_X	Cycle: 9 GlrR 1000 nM_Y	Cycle: 11 GlrR 100 nM_X	Cycle: 11 GlrR 100 nM_Y	Cycle: 10 GlrR 0 nM_X	Cycle: 10 GlrR 0 nM_Y
-60.06	32.0376	-60.06	28.2695	-60.06	25.2056	-60.06	23.1768	-60.06	21.3813	-60.06	20.2729	-60.06	18.3345	-60.06	19.2124
-59.96	31.979	-59.96	28.2305	-59.96	25.1157	-59.96	23.125	-59.96	21.3423	-59.96	20.2202	-59.96	18.2808	-59.96	19.1616
-59.86	31.8696	-59.86	28.1289	-59.86	25.0522	-59.86	23.043	-59.86	21.2915	-59.86	20.1763	-59.86	18.2251	-59.86	19.106
-59.76	31.7876	-59.76	28.0586	-59.76	24.9751	-59.76	22.9951	-59.76	21.2524	-59.76	20.145	-59.76	18.186	-59.76	19.0405
-59.66	31.7095	-59.66	27.9688	-59.66	24.9097	-59.66	22.9385	-59.66	21.2212	-59.66	20.106	-59.66	18.1274	-59.66	19.0015
-59.56	31.6509	-59.56	27.8984	-59.56	24.8462	-59.56	22.8633	-59.56	21.1509	-59.56	20.062	-59.56	18.0845	-59.56	18.9507
-59.46	31.5493	-59.46	27.8086	-59.46	24.7759	-59.46	22.8125	-59.46	21.1196	-59.46	20.0161	-59.46	18.0405	-59.46	18.8999
-59.36	31.4907	-59.36	27.75	-59.36	24.686	-59.36	22.7539	-59.36	21.0806	-59.36	19.9624	-59.36	17.9946	-59.36	18.8579
-59.26	31.4282	-59.26	27.6797	-59.26	24.647	-59.26	22.7031	-59.26	21.0298	-59.26	19.9019	-59.26	17.936	-59.26	18.8218
-59.16	31.3501	-59.16	27.6211	-59.16	24.5962	-59.16	22.6523	-59.16	20.9907	-59.16	19.8638	-59.16	17.8735	-59.16	18.7739
-59.06	31.2632	-59.06	27.5654	-59.06	24.5571	-59.06	22.6016	-59.06	20.9517	-59.06	19.8052	-59.06	17.8228	-59.06	18.7397
-58.96	31.1978	-58.96	27.4971	-58.96	24.4946	-58.96	22.5625	-58.96	20.9126	-58.96	19.7739	-58.96	17.7837	-58.96	18.7085
-58.86	31.1157	-58.86	27.4414	-58.86	24.4507	-58.86	22.5234	-58.86	20.8813	-58.86	19.7271	-58.86	17.7446	-58.86	18.6694
-58.76	31.0571	-58.76	27.4102	-58.76	24.3931	-58.76	22.4727	-58.76	20.8228	-58.76	19.6763	-58.76	17.7056	-58.76	18.6304
-58.66	30.979	-58.66	27.3711	-58.66	24.3511	-58.66	22.4141	-58.66	20.772	-58.66	19.6333	-58.66	17.6548	-58.66	18.5728
-58.56	30.8462	-58.56	27.3125	-58.56	24.3071	-58.56	22.3633	-58.56	20.7358	-58.56	19.5942	-58.56	17.6157	-58.56	18.5278
-58.46	30.7876	-58.46	27.2451	-58.46	24.2173	-58.46	22.2617	-58.46	20.6978	-58.46	19.5552	-58.46	17.5728	-58.46	18.4897
-58.36	30.7173	-58.36	27.207	-58.36	24.1665	-58.36	22.2178	-58.36	20.6587	-58.36	19.4966	-58.36	17.5532	-58.36	18.439
-58.26	30.647	-58.26	27.1289	-58.26	24.1353	-58.26	22.1602	-58.26	20.6196	-58.26	19.4536	-58.26	17.5142	-58.26	18.3882
-58.16	30.5737	-58.16	27.0586	-58.16	24.0796	-58.16	22.1211	-58.16	20.5884	-58.16	19.4263	-58.16	17.48	-58.16	18.3296
-58.06	30.4985	-58.06	26.9883	-58.06	24.0308	-58.06	22.0625	-58.06	20.5376	-58.06	19.3804	-58.06	17.4556	-58.06	18.3101
-57.96	30.4399	-57.96	26.918	-57.96	23.9751	-57.96	22.0117	-57.96	20.479	-57.96	19.3394	-57.96	17.4165	-57.96	18.2593
-57.86	30.3696	-57.86	26.8525	-57.86	23.9312	-57.86	21.9541	-57.86	20.4282	-57.86	19.2827	-57.86	17.3774	-57.86	18.228
-57.76	30.2993	-57.76	26.7891	-57.76	23.8853	-57.76	21.9141	-57.76	20.3696	-57.76	19.2466	-57.76	17.3267	-57.76	18.189
-57.66	30.229	-57.66	26.6797	-57.66	23.8228	-57.66	21.8438	-57.66	20.3188	-57.66	19.1831	-57.66	17.2876	-57.66	18.1499
-57.56	30.1782	-57.56	26.582	-57.56	23.7534	-57.56	21.8047	-57.56	20.2603	-57.56	19.145	-57.56	17.2563	-57.56	18.1108
-57.46	30.1587	-57.46	26.5195	-57.46	23.6812	-57.46	21.7617	-57.46	20.229	-57.46	19.106	-57.46	17.2251	-57.46	18.0601
-57.36	30.0913	-57.36	26.4688	-57.36	23.6626	-57.36	21.7109	-57.36	20.1899	-57.36	19.0747	-57.36	17.1978	-57.36	18.0093
-57.26	30.0425	-57.26	26.3906	-57.26	23.604	-57.26	21.6836	-57.26	20.1274	-57.26	19.0552	-57.26	17.147	-57.26	17.9585
-57.16	29.9985	-57.16	26.3369	-57.16	23.5454	-57.16	21.6523	-57.16	20.0659	-57.16	18.9966	-57.16	17.1157	-57.16	17.9507
-57.06	29.9282	-57.06	26.2734	-57.06	23.4751	-57.06	21.6133	-57.06	19.9937	-57.06	18.9458	-57.06	17.0767	-57.06	17.8999
-56.96	29.8696	-56.96	26.2031	-56.96	23.4243	-56.96	21.5625	-56.96	19.9282	-56.96	18.9067	-56.96	17.0454	-56.96	17.8179
-56.86	29.7876	-56.86	26.1357	-56.86	23.354	-56.86	21.5117	-56.86	19.8696	-56.86	18.8169	-56.86	17.0132	-56.86	17.7788
-56.76	29.7095	-56.76	26.0703	-56.76	23.2837	-56.76	21.4727	-56.76	19.8188	-56.76	18.7495	-56.76	16.98	-56.76	17.7202
-56.66	29.6392	-56.66	25.9883	-56.66	23.23	-56.66	21.4023	-56.66	19.7456	-56.66	18.6724	-56.66	16.9282	-56.66	17.689
-56.56	29.5571	-56.56	25.9492	-56.56	23.1665	-56.56	21.3438	-56.56	19.6704	-56.56	18.6333	-56.56	16.8804	-56.56	17.6187
-56.46	29.4985	-56.46	25.8789	-56.46	23.1274	-56.46	21.2813	-56.46	19.5923	-56.46	18.5747	-56.46	16.8345	-56.46	17.5571
-56.36	29.4478	-56.36	25.8516	-56.36	23.0884	-56.36	21.2227	-56.36	19.5298	-56.36	18.5122	-56.36	16.7954	-56.36	17.4966
-56.26	29.3774	-56.26	25.7695	-56.26	23.0181	-56.26	21.1445	-56.26	19.4399	-56.26	18.4536	-56.26	16.7563	-56.26	17.439
-56.16	29.3188	-56.16	25.6797	-56.16	22.9751	-56.16	21.0938	-56.16	19.3813	-56.16	18.3726	-56.16	16.7056	-56.16	17.3999
-56.06	29.147	-56.06	25.6016	-56.06	22.9048	-56.06	21.043	-56.06	19.3228	-56.06	18.3052	-56.06	16.6812	-56.06	17.3491
-55.96	29.0688	-55.96	25.5313	-55.96	22.8384	-55.96	21.0039	-55.96	19.2524	-55.96	18.2466	-55.96	16.6284	-55.96	17.3296
-55.86	28.9985	-55.86	25.4609	-55.86	22.7759	-55.86	20.9336	-55.86	19.1899	-55.86	18.1958	-55.86	16.604	-55.86	17.3101
-55.76	28.9351	-55.76	25.3789	-55.76	22.7251	-55.76	20.8779	-55.76	19.1509	-55.76	18.145	-55.76	16.5649	-55.76	17.271
-55.66	28.8657	-55.66	25.3086	-55.66	22.6733	-55.66	20.8125	-55.66	19.1001	-55.66	18.106	-55.66	16.5142	-55.66	17.2368
-55.56	28.7876	-55.56	25.2305	-55.56	22.6011	-55.56	20.7617	-55.56	19.0728	-55.56	18.0942	-55.56	16.4634	-55.56	17.2007
-55.46	28.7173	-55.46	25.1729	-55.46	22.5376	-55.46	20.7109	-55.46	19.022	-55.46	18.0669	-55.46	16.4194	-55.46	17.1763
-55.36	28.6274	-55.36	25.1045	-55.36	22.4673	-55.36	20.6797	-55.36	18.9907	-55.36	18.0161	-55.36	16.3735	-55.36	17.1499
-55.26	28.4956	-55.26	25.0166	-55.26	22.4048	-55.26	20.6523	-55.26	18.9634	-55.26	17.9771	-55.26	16.3228	-55.26	17.1304
-55.16	28.4087	-55.16	24.9297	-55.16	22.3579	-55.16	20.6094	-55.16	18.9399	-55.16	17.9263	-55.16	16.2769	-55.16	17.1108
-55.06	28.3384	-55.06	24.8975	-55.06	22.2876	-55.06	20.5674	-55.06	18.9009	-55.06	17.9097	-55.06	16.2329	-55.06	17.0679
-54.96	28.3306	-54.96	24.8398	-54.96	22.2437	-54.96	20.5547	-54.96	18.8647	-54.96	17.8638	-54.96	16.2056	-54.96	17.0405
-54.86	28.2603	-54.86	24.7813	-54.86	22.186	-54.86	20.4795	-54.86	18.8237	-54.86	17.8296	-54.86	16.1548	-54.86	17.0093
-54.76	28.1899	-54.76	24.7188	-54.76	22.1353	-54.76	20.4219	-54.76	18.7798	-54.76	17.7974	-54.76	16.1157	-54.76	16.978
-54.66	28.1079	-54.66	24.668	-54.66	22.0933	-54.66	20.3711	-54.66	18.7358	-54.66	17.7661	-54.66	16.0532	-54.66	16.9507
-54.56	28.0249	-54.56	24.6016	-54.56	22.0405	-54.56	20.332	-54.56	18.7144	-54.56	17.73	-54.56	16.0142	-54.56	16.9048
-54.46	27.9556	-54.46	24.5586	-54.46	21.9917	-54.46	20.2617	-54.46	18.6821	-54.46	17.7153	-54.46	15.9556	-54.46	16.8608
-54.36	27.9087	-54.36	24.5078	-54.36	21.936	-54.36	20.2158	-54.36	18.6313	-54.36	17.6646	-54.36	15.9165	-54.36	16.8101
-54.26	27.8462	-54.26	24.4463	-54.26	21.8853	-54.26	20.1719	-54.26	18.5806	-54.26	17.645	-54.26	15.854	-54.26	16.7515
-54.16	27.8267	-54.16	24.3906	-54.16	21.8462	-54.16	20.1211	-54.16	18.5415	-54.16	17.5991	-54.16	15.8276	-54.16	16.7007
-54.06	27.7563	-54.06	24.3438	-54.06	21.7905	-54.06	20.0742	-54.06	18.4907	-54.06	17.5552	-54.06	15.7954	-54.06	16.6499
-53.96	27.6978	-53.96	24.3154	-53.96	21.7642	-53.96	20.0117	-53.96	18.4517	-53.96	17.5161	-53.96	15.771	-53.96	16.603
-53.86	27.6392	-53.86	24.2695	-53.86	21.7251	-53.86	19.9531	-53.86	18.4009	-53.86	17.5044	-53.86	15.7251	-53.86	16.5522
-53.76	27.5884	-53.76	24.2188	-53.76	21.6792	-53.76	19.9023	-53.76	18.3618	-53.76	17.4771	-53.76	15.686	-53.76	16.5161
-53.66	27.5259	-53.66	24.1914	-53.66	21.6353	-53.66	19.8633	-53.66	18.2983	-53.66	17.4146	-53.66	15.6401	-53.66	16.4585
-53.56	27.4673	-53.56	24.1338	-53.56	21.5962	-53.56	19.8125	-53.56	18.2407	-53.56	17.3823	-53.56	15.604	-53.56	16.4194
-53.46	27.4019	-53.46	24.1016	-53.46	21.5376	-53.46	19.7734	-53.46	18.2095	-53.46	17.3325	-53.46	15.5649	-53.46	16.3882
-53.36	27.3501	-53.36	24.0625	-53.36	21.4751	-53.36	19.7227	-53.36	18.1675	-53.36	17.2935	-53.36	15.5259	-53.36	16.3491
-53.26	27.2681	-53.26	23.9805	-53.26	21.4556	-53.26	19.6719	-53.26	18.1235	-53.26	17.2427	-53.26	15.4946	-53.26	16.3101
-53.16	27.1899	-53.16	23.9414	-53.16	21.4048	-53.16	19.6396	-53.16	18.0923	-53.16	17.2007	-53.16	15.4751	-53.16	16.2759
-53.06	27.1196	-53.06	23.8828	-53.06	21.3579	-53.06	19.5898	-53.06	18.0532	-53.06	17.1597	-53.06	15.4429	-53.06	16.2271
-52.96	27.0688	-52.96	23.8271	-52.96	21.2954	-52.96	19.5508	-52.96	17.9858	-52.96	17.1226	-52.96	15.4048	-52.96	16.1694
-52.86	26.9985	-52.86	23.7695	-52.86	21.2485	-52.86	19.5	-52.86	17.9399	-52.86	17.0747	-52.86	15.3735	-52.86	16.1499
-52.76	26.9233	-52.76	23.668	-52.76	21.1978	-52.76	19.4463	-52.76	17.9009	-52.76	17.0161	-52.76	15.354	-52.76	16.0991
-52.66	26.8071	-52.66	23.5898	-52.66	21.147	-52.66	19.3945	-52.66	17.8589	-52.66	16.9722	-52.66	15.3228	-52.66	16.0483
-52.56	26.7485	-52.56	23.5195	-52.56	21.0767	-52.56	19.375	-52.56	17.8032	-52.56	16.895	-52.56	15.2837	-52.56	15.9868
-52.46	26.6782	-52.46	23.4805	-52.46	21.0376	-52.46	19.3193	-52.46	17.7593	-52.46	16.8052	-52.46	15.2524	-52.46	15.9312
-52.36	26.605	-52.36	23.415	-52.36	20.9751	-52.36	19.2422	-52.36	17.7017	-52.36	16.7515	-52.36	15.2251	-52.36	15.8755
-52.26	26.5298	-52.26	23.3438	-52.26	20.9116	-52.26	19.1914	-52.26	17.6509	-52.26	16.6763	-52.26	15.186	-52.26	15.8296
-52.16	26.479	-52.16	23.293	-52.16	20.854	-52.16	19.1328	-52.16	17.5923	-52.16	16.6128	-52.16	15.1431	-52.16	15.7905
-52.06	26.396	-52.06	23.2061	-52.06	20.8032	-52.06	19.082	-52.06	17.5415	-52.06	16.5435	-52.06	15.0923	-52.06	15.7397
-51.96	26.3071	-51.96	23.1289	-51.96	20.7339	-51.96	18.9922	-51.96	17.4907	-51.96	16.5044	-51.96	15.0454	-51.96	15.6772
-51.86	26.2368	-51.86	23.0586	-51.86	20.6665	-51.86	18.9072	-51.86	17.437	-51.86	16.4458	-51.86	14.9946	-51.86	15.6382
-51.76	26.1538	-51.76	22.9756	-51.76	20.5835	-51.76	18.8242	-51.76	17.3813	-51.76	16.4146	-51.76	14.9409	-51.76	15.5796
-51.66	26.0767	-51.66	22.9102	-51.66	20.4868	-51.66	18.749	-51.66	17.3345	-51.66	16.3843	-51.66	14.8853	-51.66	15.5405
-51.56	26.0034	-51.56	22.8281	-51.56	20.4048	-51.56	18.6914	-51.56	17.2866	-51.56	16.3481	-51.56	14.8345	-51.56	15.5024
-51.46	25.9116	-51.46	22.7383	-51.46	20.3267	-51.46	18.6328	-51.46	17.2329	-51.46	16.2974	-51.46	14.7983	-51.46	15.4624
-51.36	25.8267	-51.36	22.626	-51.36	20.2563	-51.36	18.582	-51.36	17.1821	-51.36	16.2778	-51.36	14.7524	-51.36	15.3999
-51.26	25.7563	-51.26	22.5508	-51.26	20.2056	-51.26	18.5508	-51.26	17.1313	-51.26	16.2466	-51.26	14.7222	-51.26	15.3853
-51.16	25.6665	-51.16	22.5	-51.16	20.1353	-51.16	18.5117	-51.16	17.0806	-51.16	16.1958	-51.16	14.6665	-51.16	15.353
-51.06	25.605	-51.06	22.4297	-51.06	20.1011	-51.06	18.4502	-51.06	17.0493	-51.06	16.1636	-51.06	14.6274	-51.06	15.3335
-50.96	25.5376	-50.96	22.3906	-50.96	20.0571	-50.96	18.4023	-50.96	17.0024	-50.96	16.1304	-50.96	14.5962	-50.96	15.2944
-50.86	25.4897	-50.86	22.3516	-50.86	20.0015	-50.86	18.3633	-50.86	16.9517	-50.86	16.1177	-50.86	14.5454	-50.86	15.2515
-50.76	25.4214	-50.76	22.3125	-50.76	19.9556	-50.76	18.3359	-50.76	16.9204	-50.76	16.0981	-50.76	14.5015	-50.76	15.2319
-50.66	25.3501	-50.66	22.2695	-50.66	19.9165	-50.66	18.293	-50.66	16.8931	-50.66	16.0669	-50.66	14.4556	-50.66	15.1929
-50.56	25.2905	-50.56	22.2305	-50.56	19.897	-50.56	18.2539	-50.56	16.8618	-50.56	16.0278	-50.56	14.3931	-50.56	15.1538
-50.46	25.2446	-50.46	22.1719	-50.46	19.854	-50.46	18.2344	-50.46	16.811	-50.46	16.0161	-50.46	14.3657	-50.46	15.1226
-50.36	25.2056	-50.36	22.1289	-50.36	19.8149	-50.36	18.2148	-50.36	16.772	-50.36	15.9692	-50.36	14.3462	-50.36	15.106
-50.26	25.147	-50.26	22.0732	-50.26	19.7759	-50.26	18.1641	-50.26	16.7212	-50.26	15.9019	-50.26	14.3345	-50.26	15.0796
-50.16	25.0649	-50.16	22.0078	-50.16	19.7417	-50.16	18.1133	-50.16	16.6626	-50.16	15.8247	-50.16	14.3149	-50.16	15.0376
-50.06	24.98	-50.06	21.9375	-50.06	19.7046	-50.06	18.0303	-50.06	16.6069	-50.06	15.7739	-50.06	14.2837	-50.06	14.9966
-49.96	24.9087	-49.96	21.8867	-49.96	19.6665	-49.96	17.9922	-49.96	16.5493	-49.96	15.7222	-49.96	14.2495	-49.96	14.9507
-49.86	24.8267	-49.86	21.8203	-49.86	19.5796	-49.86	17.9023	-49.86	16.5103	-49.86	15.6724	-49.86	14.2368	-49.86	14.9194
-49.76	24.7368	-49.76	21.7354	-49.76	19.5454	-49.76	17.8516	-49.76	16.4712	-49.76	15.645	-49.76	14.1929	-49.76	14.897
-49.66	24.6587	-49.66	21.6602	-49.66	19.4946	-49.66	17.8125	-49.66	16.4175	-49.66	15.6138	-49.66	14.1548	-49.66	14.853
-49.56	24.6079	-49.56	21.5898	-49.56	19.436	-49.56	17.7617	-49.56	16.3813	-49.56	15.5679	-49.56	14.1157	-49.56	14.8218
-49.46	24.5376	-49.46	21.5	-49.46	19.3706	-49.46	17.7344	-49.46	16.3306	-49.46	15.5474	-49.46	14.0728	-49.46	14.7827
-49.36	24.4282	-49.36	21.4492	-49.36	19.3296	-49.36	17.6914	-49.36	16.272	-49.36	15.48	-49.36	14.0288	-49.36	14.7437
-49.26	24.3462	-49.26	21.3906	-49.26	19.2925	-49.26	17.6279	-49.26	16.2212	-49.26	15.4146	-49.26	13.9878	-49.26	14.7007
-49.16	24.2681	-49.16	21.3516	-49.16	19.2563	-49.16	17.5703	-49.16	16.1626	-49.16	15.3638	-49.16	13.9438	-49.16	14.6538
-49.06	24.229	-49.06	21.3203	-49.06	19.1978	-49.06	17.5117	-49.06	16.1118	-49.06	15.3022	-49.06	13.9165	-49.06	14.5835
-48.96	24.186	-48.96	21.2813	-48.96	19.1548	-48.96	17.4727	-48.96	16.0806	-48.96	15.2466	-48.96	13.8735	-48.96	14.5327
-48.86	24.1079	-48.86	21.2109	-48.86	19.1157	-48.86	17.3877	-48.86	16.0171	-48.86	15.1958	-48.86	13.8491	-48.86	14.4819
-48.76	24.062	-48.76	21.1553	-48.76	19.0571	-48.76	17.3438	-48.76	15.9595	-48.76	15.1372	-48.76	13.8032	-48.76	14.4185
-48.66	23.9985	-48.66	21.0898	-48.66	18.9819	-48.66	17.293	-48.66	15.9009	-48.66	15.062	-48.66	13.7642	-48.66	14.3608
-48.56	23.9087	-48.56	21.0195	-48.56	18.9243	-48.56	17.2227	-48.56	15.8159	-48.56	15.0239	-48.56	13.7134	-48.56	14.3101
-48.46	23.811	-48.46	20.9688	-48.46	18.8706	-48.46	17.1523	-48.46	15.7524	-48.46	14.9653	-48.46	13.6597	-48.46	14.2593
-48.36	23.7437	-48.36	20.9346	-48.36	18.7759	-48.36	17.0576	-48.36	15.6968	-48.36	14.9263	-48.36	13.5962	-48.36	14.2007
-48.26	23.6948	-48.26	20.8516	-48.26	18.6812	-48.26	17	-48.26	15.6392	-48.26	14.8608	-48.26	13.5405	-48.26	14.1694
-48.16	23.6001	-48.16	20.7646	-48.16	18.604	-48.16	16.9502	-48.16	15.6118	-48.16	14.8169	-48.16	13.4917	-48.16	14.1304
-48.06	23.5298	-48.06	20.6875	-48.06	18.5229	-48.06	16.8945	-48.06	15.5659	-48.06	14.7778	-48.06	13.4468	-48.06	14.0913
-47.96	23.4429	-47.96	20.6094	-47.96	18.4312	-47.96	16.8438	-47.96	15.5337	-47.96	14.7466	-47.96	13.4097	-47.96	14.0405
-47.86	23.3267	-47.86	20.5391	-47.86	18.3774	-47.86	16.7852	-47.86	15.4858	-47.86	14.7075	-47.86	13.3657	-47.86	13.9966
-47.76	23.2485	-47.76	20.4883	-47.76	18.2837	-47.76	16.7344	-47.76	15.4517	-47.76	14.6763	-47.76	13.3345	-47.76	13.939
-47.66	23.1587	-47.66	20.418	-47.66	18.2368	-47.66	16.6982	-47.66	15.4087	-47.66	14.6372	-47.66	13.2954	-47.66	13.9165
-47.56	23.0962	-47.56	20.3711	-47.56	18.1831	-47.56	16.6719	-47.56	15.3813	-47.56	14.6011	-47.56	13.2563	-47.56	13.8921
-47.46	23.0493	-47.46	20.3086	-47.46	18.147	-47.46	16.6211	-47.46	15.3306	-47.46	14.5669	-47.46	13.2202	-47.46	13.8804
-47.36	22.9868	-47.36	20.2471	-47.36	18.0913	-47.36	16.5898	-47.36	15.2964	-47.36	14.5356	-47.36	13.1821	-47.36	13.853
-47.26	22.9233	-47.26	20.1797	-47.26	18.0571	-47.26	16.5508	-47.26	15.2642	-47.26	14.5015	-47.26	13.1479	-47.26	13.8052
-47.16	22.8579	-47.16	20.1328	-47.16	18.0327	-47.16	16.5117	-47.16	15.2212	-47.16	14.4575	-47.16	13.1157	-47.16	13.7593
-47.06	22.8149	-47.06	20.0967	-47.06	17.9829	-47.06	16.4805	-47.06	15.2017	-47.06	14.4263	-47.06	13.0649	-47.06	13.7251
-46.96	22.7759	-46.96	20.0508	-46.96	17.9556	-46.96	16.4531	-46.96	15.1743	-46.96	14.3823	-46.96	13.0259	-46.96	13.6929
-46.86	22.7173	-46.86	20	-46.86	17.9243	-46.86	16.4023	-46.86	15.1118	-46.86	14.3247	-46.86	12.9702	-46.86	13.6616
-46.76	22.6665	-46.76	19.9492	-46.76	17.8823	-46.76	16.3711	-46.76	15.0728	-46.76	14.2856	-46.76	12.9243	-46.76	13.6226
-46.66	22.6157	-46.66	19.876	-46.66	17.8267	-46.66	16.3125	-46.66	15.0288	-46.66	14.2349	-46.66	12.8931	-46.66	13.5835
-46.56	22.5571	-46.56	19.8203	-46.56	17.7759	-46.56	16.2813	-46.56	14.979	-46.56	14.2036	-46.56	12.854	-46.56	13.5522
-46.46	22.5063	-46.46	19.7734	-46.46	17.7319	-46.46	16.2275	-46.46	14.9399	-46.46	14.1646	-46.46	12.812	-46.46	13.5132
-46.36	22.4478	-46.36	19.7061	-46.36	17.6743	-46.36	16.1641	-46.36	14.9009	-46.36	14.1255	-46.36	12.7759	-46.36	13.4624
-46.26	22.3853	-46.26	19.6719	-46.26	17.6323	-46.26	16.0938	-46.26	14.8618	-46.26	14.0864	-46.26	12.7251	-46.26	13.4458
-46.16	22.3267	-46.16	19.6016	-46.16	17.5767	-46.16	16.0303	-46.16	14.8081	-46.16	14.0552	-46.16	12.686	-46.16	13.3999
-46.06	22.2446	-46.06	19.5313	-46.06	17.5259	-46.06	15.9727	-46.06	14.772	-46.06	14.0161	-46.06	12.647	-46.06	13.3608
-45.96	22.186	-45.96	19.4805	-45.96	17.4751	-45.96	15.9219	-45.96	14.7329	-45.96	13.9653	-45.96	12.603	-45.96	13.3218
-45.86	22.0845	-45.86	19.4297	-45.86	17.4116	-45.86	15.8828	-45.86	14.6821	-45.86	13.9263	-45.86	12.5454	-45.86	13.2681
-45.76	22.0112	-45.76	19.3516	-45.76	17.3735	-45.76	15.832	-45.76	14.6313	-45.76	13.8755	-45.76	12.4946	-45.76	13.2241
-45.66	21.979	-45.66	19.2842	-45.66	17.3237	-45.66	15.7881	-45.66	14.5601	-45.66	13.8364	-45.66	12.4634	-45.66	13.1763
-45.56	21.9165	-45.56	19.2188	-45.56	17.2563	-45.56	15.7188	-45.56	14.5103	-45.56	13.7856	-45.56	12.4126	-45.56	13.1304
-45.46	21.8501	-45.46	19.165	-45.46	17.2173	-45.46	15.6572	-45.46	14.4712	-45.46	13.7466	-45.46	12.3784	-45.46	13.0796
-45.36	21.7798	-45.36	19.1094	-45.36	17.1665	-45.36	15.6133	-45.36	14.4321	-45.36	13.7036	-45.36	12.3579	-45.36	13.0405
-45.26	21.6978	-45.26	19.0391	-45.26	17.1157	-45.26	15.5625	-45.26	14.3931	-45.26	13.6646	-45.26	12.3149	-45.26	13.0015
-45.16	21.6274	-45.16	18.9951	-45.16	17.0688	-45.16	15.5234	-45.16	14.3501	-45.16	13.6343	-45.16	12.2954	-45.16	12.9458
-45.06	21.5571	-45.06	18.9297	-45.06	17.0132	-45.06	15.4844	-45.06	14.3062	-45.06	13.5864	-45.06	12.2368	-45.06	12.8882
-44.96	21.4985	-44.96	18.8984	-44.96	16.9556	-44.96	15.4531	-44.96	14.2485	-44.96	13.5474	-44.96	12.2124	-44.96	12.8345
-44.86	21.4399	-44.86	18.8447	-44.86	16.9165	-44.86	15.3975	-44.86	14.2065	-44.86	13.5112	-44.86	12.186	-44.86	12.7905
-44.76	21.3726	-44.76	18.7959	-44.76	16.8413	-44.76	15.3398	-44.76	14.1509	-44.76	13.4702	-44.76	12.1548	-44.76	12.7515
-44.66	21.3042	-44.66	18.7578	-44.66	16.7808	-44.66	15.2861	-44.66	14.0923	-44.66	13.4263	-44.66	12.1353	-44.66	12.6929
-44.56	21.2095	-44.56	18.7188	-44.56	16.7368	-44.56	15.2344	-44.56	14.0532	-44.56	13.3872	-44.56	12.104	-44.56	12.645
-44.46	21.1108	-44.46	18.6797	-44.46	16.7056	-44.46	15.1836	-44.46	14.0024	-44.46	13.3286	-44.46	12.0649	-44.46	12.5796
-44.36	21.0542	-44.36	18.6289	-44.36	16.6548	-44.36	15.1445	-44.36	13.9712	-44.36	13.2896	-44.36	12.0288	-44.36	12.5405
-44.26	20.9868	-44.26	18.5674	-44.26	16.6157	-44.26	15.1016	-44.26	13.9351	-44.26	13.2388	-44.26	11.9907	-44.26	12.4897
-44.16	20.9312	-44.16	18.5117	-44.16	16.5718	-44.16	15.0625	-44.16	13.8892	-44.16	13.1909	-44.16	11.9517	-44.16	12.4478
-44.06	20.8745	-44.06	18.4414	-44.06	16.5034	-44.06	15.0186	-44.06	13.8501	-44.06	13.1499	-44.06	11.9243	-44.06	12.4028
-43.96	20.7993	-43.96	18.3711	-43.96	16.4478	-43.96	14.9805	-43.96	13.8188	-43.96	13.1177	-43.96	11.8735	-43.96	12.3608
-43.86	20.729	-43.86	18.3125	-43.86	16.3853	-43.86	14.9297	-43.86	13.7798	-43.86	13.0669	-43.86	11.8423	-43.86	12.3267
-43.76	20.6587	-43.76	18.2422	-43.76	16.3267	-43.76	14.8828	-43.76	13.7456	-43.76	13.0278	-43.76	11.8032	-43.76	12.2827
-43.66	20.5884	-43.66	18.1602	-43.66	16.2759	-43.66	14.8398	-43.66	13.7134	-43.66	12.9722	-43.66	11.772	-43.66	12.2397
-43.56	20.5181	-43.56	18.0703	-43.56	16.2202	-43.56	14.7695	-43.56	13.6821	-43.56	12.9263	-43.56	11.7378	-43.56	12.2007
-43.46	20.4595	-43.46	17.9805	-43.46	16.1665	-43.46	14.7227	-43.46	13.6313	-43.46	12.8755	-43.46	11.686	-43.46	12.1499
-43.36	20.4204	-43.36	17.9023	-43.36	16.1157	-43.36	14.6914	-43.36	13.5923	-43.36	12.8364	-43.36	11.6548	-43.36	12.1304
-43.26	20.3579	-43.26	17.8203	-43.26	16.0649	-43.26	14.6602	-43.26	13.561	-43.26	12.7974	-43.26	11.6157	-43.26	12.106
-43.16	20.2798	-43.16	17.75	-43.16	16.0063	-43.16	14.6211	-43.16	13.5171	-43.16	12.7466	-43.16	11.604	-43.16	12.0601
-43.06	20.2095	-43.06	17.6602	-43.06	15.9331	-43.06	14.582	-43.06	13.479	-43.06	12.6958	-43.06	11.5532	-43.06	12.0288
-42.96	20.1392	-42.96	17.582	-42.96	15.8774	-42.96	14.5195	-42.96	13.4517	-42.96	12.645	-42.96	11.5093	-42.96	12.0015
-42.86	20.0571	-42.86	17.5195	-42.86	15.8022	-42.86	14.4609	-42.86	13.4087	-42.86	12.606	-42.86	11.4634	-42.86	11.978
-42.76	19.9819	-42.76	17.4727	-42.76	15.7563	-42.76	14.4023	-42.76	13.3589	-42.76	12.5669	-42.76	11.4243	-42.76	11.9507
-42.66	19.897	-42.66	17.4219	-42.66	15.7056	-42.66	14.332	-42.66	13.2915	-42.66	12.5356	-42.66	11.3735	-42.66	11.9116
-42.56	19.8384	-42.56	17.3828	-42.56	15.6665	-42.56	14.2783	-42.56	13.2446	-42.56	12.4966	-42.56	11.3511	-42.56	11.8804
-42.46	19.7759	-42.46	17.332	-42.46	15.6157	-42.46	14.2148	-42.46	13.2017	-42.46	12.4653	-42.46	11.3071	-42.46	11.8491
-42.36	19.6978	-42.36	17.3008	-42.36	15.5571	-42.36	14.1719	-42.36	13.1509	-42.36	12.4263	-42.36	11.2642	-42.36	11.8179
-42.26	19.6079	-42.26	17.2422	-42.26	15.5063	-42.26	14.1201	-42.26	13.1069	-42.26	12.3872	-42.26	11.2368	-42.26	11.7905
-42.16	19.5376	-42.16	17.1914	-42.16	15.4438	-42.16	14.0703	-42.16	13.061	-42.16	12.356	-42.16	11.1743	-42.16	11.7593
-42.06	19.4556	-42.06	17.1328	-42.06	15.4048	-42.06	14.0117	-42.06	13.0298	-42.06	12.3052	-42.06	11.1353	-42.06	11.7202
-41.96	19.3657	-41.96	17.082	-41.96	15.354	-41.96	13.9727	-41.96	12.9907	-41.96	12.2661	-41.96	11.1157	-41.96	11.6812
-41.86	19.2954	-41.86	17.0313	-41.86	15.3071	-41.86	13.9102	-41.86	12.9517	-41.86	12.2349	-41.86	11.0718	-41.86	11.6382
-41.76	19.2251	-41.76	16.9805	-41.76	15.2446	-41.76	13.8516	-41.76	12.896	-41.76	12.1958	-41.76	11.0142	-41.76	11.5991
-41.66	19.1353	-41.66	16.9023	-41.66	15.186	-41.66	13.8174	-41.66	12.8501	-41.66	12.1567	-41.66	10.9751	-41.66	11.5679
-41.56	19.0767	-41.56	16.835	-41.56	15.1323	-41.56	13.7686	-41.56	12.7993	-41.56	12.1255	-41.56	10.9438	-41.56	11.521
-41.46	19.0063	-41.46	16.7695	-41.46	15.0601	-41.46	13.7275	-41.46	12.7485	-41.46	12.0942	-41.46	10.9048	-41.46	11.4751
-41.36	18.9478	-41.36	16.7109	-41.36	15.0063	-41.36	13.6836	-41.36	12.7095	-41.36	12.0669	-41.36	10.8618	-41.36	11.4458
-41.26	18.8774	-41.26	16.6533	-41.26	14.9438	-41.26	13.6396	-41.26	12.6675	-41.26	12.0278	-41.26	10.8228	-41.26	11.4165
-41.16	18.8071	-41.16	16.6211	-41.16	14.9048	-41.16	13.6016	-41.16	12.6313	-41.16	11.9849	-41.16	10.7954	-41.16	11.3608
-41.06	18.7485	-41.06	16.5703	-41.06	14.8657	-41.06	13.5508	-41.06	12.5923	-41.06	11.9409	-41.06	10.7524	-41.06	11.3335
-40.96	18.686	-40.96	16.5117	-40.96	14.7954	-40.96	13.499	-40.96	12.5728	-40.96	11.9028	-40.96	10.7134	-40.96	11.271
-40.86	18.6274	-40.86	16.4492	-40.86	14.7446	-40.86	13.4414	-40.86	12.5298	-40.86	11.8687	-40.86	10.6743	-40.86	11.2319
-40.76	18.5571	-40.76	16.4023	-40.76	14.6938	-40.76	13.3906	-40.76	12.5024	-40.76	11.8364	-40.76	10.6431	-40.76	11.188
-40.66	18.5063	-40.66	16.3398	-40.66	14.6235	-40.66	13.3398	-40.66	12.4585	-40.66	11.8052	-40.66	10.5923	-40.66	11.1421
-40.56	18.4556	-40.56	16.2842	-40.56	14.5767	-40.56	13.2891	-40.56	12.4204	-40.56	11.7661	-40.56	10.5649	-40.56	11.0913
-40.46	18.3853	-40.46	16.2354	-40.46	14.5259	-40.46	13.2617	-40.46	12.3696	-40.46	11.73	-40.46	10.522	-40.46	11.0483
-40.36	18.3267	-40.36	16.1719	-40.36	14.4751	-40.36	13.2188	-40.36	12.3306	-40.36	11.6724	-40.36	10.4751	-40.36	11.0093
-40.26	18.2563	-40.26	16.1123	-40.26	14.4438	-40.26	13.1689	-40.26	12.2798	-40.26	11.6421	-40.26	10.4517	-40.26	10.979
-40.16	18.1978	-40.16	16.0703	-40.16	14.4048	-40.16	13.1211	-40.16	12.2261	-40.16	11.5981	-40.16	10.4243	-40.16	10.9312
-40.06	18.1274	-40.06	16.0078	-40.06	14.3462	-40.06	13.0742	-40.06	12.1704	-40.06	11.5474	-40.06	10.3735	-40.06	10.8921
-39.96	18.062	-39.96	15.9297	-39.96	14.2954	-39.96	13.043	-39.96	12.1235	-39.96	11.4966	-39.96	10.3345	-39.96	10.853
-39.86	18.0103	-39.86	15.8672	-39.86	14.2368	-39.86	12.9922	-39.86	12.0728	-39.86	11.4575	-39.86	10.2954	-39.86	10.8091
-39.76	17.9478	-39.76	15.8086	-39.76	14.186	-39.76	12.9531	-39.76	12.0337	-39.76	11.4097	-39.76	10.2495	-39.76	10.771
-39.66	17.8774	-39.66	15.7578	-39.66	14.147	-39.66	12.9141	-39.66	11.9829	-39.66	11.3608	-39.66	10.2251	-39.66	10.7515
-39.56	17.8071	-39.56	15.6992	-39.56	14.0845	-39.56	12.8711	-39.56	11.9321	-39.56	11.3169	-39.56	10.1772	-39.56	10.7153
-39.46	17.7485	-39.46	15.6484	-39.46	14.0337	-39.46	12.8193	-39.46	11.8813	-39.46	11.2778	-39.46	10.1431	-39.46	10.6577
-39.36	17.7007	-39.36	15.5977	-39.36	13.9946	-39.36	12.7617	-39.36	11.8179	-39.36	11.2271	-39.36	10.1011	-39.36	10.6187
-39.26	17.6274	-39.26	15.5469	-39.26	13.936	-39.26	12.7275	-39.26	11.772	-39.26	11.188	-39.26	10.0571	-39.26	10.5796
-39.16	17.5571	-39.16	15.4883	-39.16	13.8657	-39.16	12.6719	-39.16	11.7212	-39.16	11.145	-39.16	10.0093	-39.16	10.5405
-39.06	17.4673	-39.06	15.418	-39.06	13.8237	-39.06	12.6445	-39.06	11.6753	-39.06	11.1089	-39.06	9.96338	-39.06	10.4897
-38.96	17.4165	-38.96	15.3594	-38.96	13.7563	-38.96	12.625	-38.96	11.6382	-38.96	11.0522	-38.96	9.93213	-38.96	10.4585
-38.86	17.3462	-38.86	15.3203	-38.86	13.7007	-38.86	12.5625	-38.86	11.5806	-38.86	11.0083	-38.86	9.89307	-38.86	10.4194
-38.76	17.2681	-38.76	15.2695	-38.76	13.647	-38.76	12.5068	-38.76	11.5347	-38.76	10.9653	-38.76	9.854	-38.76	10.3882
-38.66	17.186	-38.66	15.207	-38.66	13.5933	-38.66	12.4609	-38.66	11.4976	-38.66	10.9263	-38.66	9.82275	-38.66	10.3462
-38.56	17.1274	-38.56	15.1455	-38.56	13.5376	-38.56	12.4297	-38.56	11.4517	-38.56	10.8872	-38.56	9.78369	-38.56	10.3101
-38.46	17.0454	-38.46	15.0703	-38.46	13.4868	-38.46	12.3828	-38.46	11.4204	-38.46	10.8481	-38.46	9.74463	-38.46	10.271
-38.36	16.9751	-38.36	14.9922	-38.36	13.4282	-38.36	12.3516	-38.36	11.3696	-38.36	10.8052	-38.36	9.71045	-38.36	10.2319
-38.26	16.897	-38.26	14.9102	-38.26	13.3687	-38.26	12.3008	-38.26	11.311	-38.26	10.7534	-38.26	9.65771	-38.26	10.2007
-38.16	16.8384	-38.16	14.8516	-38.16	13.3345	-38.16	12.2588	-38.16	11.272	-38.16	10.7085	-38.16	9.62061	-38.16	10.1694
-38.06	16.7876	-38.06	14.8008	-38.06	13.2759	-38.06	12.2227	-38.06	11.2261	-38.06	10.6646	-38.06	9.58447	-38.06	10.1421
-37.96	16.73	-37.96	14.75	-37.96	13.2251	-37.96	12.1787	-37.96	11.1743	-37.96	10.6372	-37.96	9.54541	-37.96	10.1108
-37.86	16.6899	-37.86	14.6797	-37.86	13.1743	-37.86	12.1211	-37.86	11.1187	-37.86	10.5933	-37.86	9.50635	-37.86	10.0796
-37.76	16.6274	-37.76	14.6289	-37.76	13.1353	-37.76	12.082	-37.76	11.061	-37.76	10.5552	-37.76	9.48682	-37.76	10.0405
-37.66	16.5767	-37.66	14.582	-37.66	13.0962	-37.66	12.043	-37.66	11.0298	-37.66	10.5239	-37.66	9.44775	-37.66	9.98975
-37.56	16.5298	-37.56	14.5117	-37.56	13.0454	-37.56	12.001	-37.56	10.979	-37.56	10.4819	-37.56	9.4165	-37.56	9.95068
-37.46	16.479	-37.46	14.4492	-37.46	13.0063	-37.46	11.9453	-37.46	10.9321	-37.46	10.4487	-37.46	9.38037	-37.46	9.91162
-37.36	16.3921	-37.36	14.4023	-37.36	12.9751	-37.36	11.8945	-37.36	10.8813	-37.36	10.3999	-37.36	9.354	-37.36	9.87256
-37.26	16.3071	-37.26	14.3516	-37.26	12.936	-37.26	11.8555	-37.26	10.8501	-37.26	10.356	-37.26	9.31494	-37.26	9.84131
-37.16	16.2495	-37.16	14.3008	-37.16	12.897	-37.16	11.7998	-37.16	10.7915	-37.16	10.3169	-37.16	9.28369	-37.16	9.80225
-37.06	16.1978	-37.06	14.2256	-37.06	12.854	-37.06	11.7422	-37.06	10.7407	-37.06	10.2778	-37.06	9.24463	-37.06	9.78271
-36.96	16.1001	-36.96	14.1875	-36.96	12.8149	-36.96	11.7031	-36.96	10.7017	-36.96	10.2271	-36.96	9.20557	-36.96	9.73975
-36.86	16.0571	-36.86	14.1406	-36.86	12.7759	-36.86	11.6592	-36.86	10.6626	-36.86	10.1987	-36.86	9.15479	-36.86	9.6958
-36.76	15.979	-36.76	14.0869	-36.76	12.7368	-36.76	11.5898	-36.76	10.6196	-36.76	10.1528	-36.76	9.12354	-36.76	9.65771
-36.66	15.9282	-36.66	14.0195	-36.66	12.7056	-36.66	11.5508	-36.66	10.5806	-36.66	10.1108	-36.66	9.08447	-36.66	9.61865
-36.56	15.8501	-36.56	13.9609	-36.56	12.6665	-36.56	11.5088	-36.56	10.5298	-36.56	10.0669	-36.56	9.04541	-36.56	9.57959
-36.46	15.7798	-36.46	13.9023	-36.46	12.6157	-36.46	11.4531	-36.46	10.4956	-36.46	10.0356	-36.46	9.01123	-36.46	9.54834
-36.36	15.7319	-36.36	13.8516	-36.36	12.5649	-36.36	11.4141	-36.36	10.4517	-36.36	10.0083	-36.36	8.9751	-36.36	9.50928
-36.26	15.7104	-36.26	13.8125	-36.26	12.5259	-36.26	11.3516	-36.26	10.4321	-36.26	9.96533	-36.26	8.94775	-36.26	9.47021
-36.16	15.6587	-36.16	13.7422	-36.16	12.4751	-36.16	11.3125	-36.16	10.3813	-36.16	9.92627	-36.16	8.9165	-36.16	9.43115
-36.06	15.6274	-36.06	13.6914	-36.06	12.4243	-36.06	11.2617	-36.06	10.3228	-36.06	9.87549	-36.06	8.88037	-36.06	9.38818
-35.96	15.5522	-35.96	13.6328	-35.96	12.3628	-35.96	11.2031	-35.96	10.2837	-35.96	9.83643	-35.96	8.84229	-35.96	9.34912
-35.86	15.4868	-35.86	13.6016	-35.86	12.2993	-35.86	11.1836	-35.86	10.2524	-35.86	9.79248	-35.86	8.81494	-35.86	9.31787
-35.76	15.4214	-35.76	13.5195	-35.76	12.2485	-35.76	11.1328	-35.76	10.2163	-35.76	9.74658	-35.76	8.77588	-35.76	9.27881
-35.66	15.3774	-35.66	13.4609	-35.66	12.1733	-35.66	11.082	-35.66	10.1792	-35.66	9.70361	-35.66	8.74463	-35.66	9.23975
-35.56	15.3071	-35.56	13.4219	-35.56	12.1353	-35.56	11.043	-35.56	10.1343	-35.56	9.66455	-35.56	8.69385	-35.56	9.18896
-35.46	15.2563	-35.46	13.3594	-35.46	12.0815	-35.46	10.9844	-35.46	10.0884	-35.46	9.62549	-35.46	8.65479	-35.46	9.1499
-35.36	15.2095	-35.36	13.3076	-35.36	12.021	-35.36	10.9414	-35.36	10.061	-35.36	9.59131	-35.36	8.62354	-35.36	9.12744
-35.26	15.147	-35.26	13.2549	-35.26	11.9556	-35.26	10.9023	-35.26	10.0298	-35.26	9.54736	-35.26	8.58447	-35.26	9.07178
-35.16	15.0815	-35.16	13.1982	-35.16	11.897	-35.16	10.8438	-35.16	9.98389	-35.16	9.5083	-35.16	8.53369	-35.16	9.04053
-35.06	15.0298	-35.06	13.1406	-35.06	11.8462	-35.06	10.793	-35.06	9.96338	-35.06	9.46924	-35.06	8.50244	-35.06	9.01318
-34.96	14.9595	-34.96	13.0781	-34.96	11.7876	-34.96	10.7422	-34.96	9.92725	-34.96	9.4292	-34.96	8.4751	-34.96	8.97314
-34.86	14.8813	-34.86	13.0508	-34.86	11.7446	-34.86	10.7148	-34.86	9.88135	-34.86	9.40674	-34.86	8.46045	-34.86	8.94775
-34.76	14.8501	-34.76	13.0078	-34.76	11.6978	-34.76	10.6641	-34.76	9.83545	-34.76	9.37549	-34.76	8.43604	-34.76	8.91455
-34.66	14.7876	-34.66	12.9609	-34.66	11.6665	-34.66	10.6211	-34.66	9.81104	-34.66	9.34131	-34.66	8.4165	-34.66	8.88037
-34.56	14.7212	-34.56	12.9102	-34.56	11.6157	-34.56	10.5938	-34.56	9.7749	-34.56	9.28564	-34.56	8.38525	-34.56	8.84912
-34.46	14.6392	-34.46	12.8711	-34.46	11.5601	-34.46	10.5313	-34.46	9.73779	-34.46	9.2583	-34.46	8.354	-34.46	8.81006
-34.36	14.5806	-34.36	12.8086	-34.36	11.5073	-34.36	10.4922	-34.36	9.68506	-34.36	9.20752	-34.36	8.31787	-34.36	8.771
-34.26	14.4907	-34.26	12.75	-34.26	11.4507	-34.26	10.4336	-34.26	9.65088	-34.26	9.17627	-34.26	8.28369	-34.26	8.74463
-34.16	14.4204	-34.16	12.6992	-34.16	11.4048	-34.16	10.3828	-34.16	9.61963	-34.16	9.12842	-34.16	8.25244	-34.16	8.7124
-34.06	14.3501	-34.06	12.6289	-34.06	11.3423	-34.06	10.332	-34.06	9.56885	-34.06	9.10303	-34.06	8.21338	-34.06	8.67627
-33.96	14.2798	-33.96	12.5674	-33.96	11.3003	-33.96	10.2813	-33.96	9.52979	-33.96	9.06982	-33.96	8.17432	-33.96	8.61865
-33.86	14.1978	-33.86	12.5117	-33.86	11.2368	-33.86	10.2227	-33.86	9.49561	-33.86	9.03564	-33.86	8.14307	-33.86	8.59131
-33.76	14.1509	-33.76	12.4531	-33.76	11.186	-33.76	10.1836	-33.76	9.44678	-33.76	8.99365	-33.76	8.10889	-33.76	8.56494
-33.66	14.0806	-33.66	12.4053	-33.66	11.1353	-33.66	10.1211	-33.66	9.40088	-33.66	8.9458	-33.66	8.08447	-33.66	8.55225
-33.56	14.0132	-33.56	12.3447	-33.56	11.0767	-33.56	10.0654	-33.56	9.3501	-33.56	8.90674	-33.56	8.04541	-33.56	8.521
-33.46	13.9526	-33.46	12.2617	-33.46	11.0259	-33.46	10	-33.46	9.29639	-33.46	8.86768	-33.46	8.01416	-33.46	8.48193
-33.36	13.896	-33.36	12.2109	-33.36	10.9673	-33.36	9.92676	-33.36	9.24072	-33.36	8.83643	-33.36	7.9751	-33.36	8.45068
-33.26	13.8071	-33.26	12.1523	-33.26	10.9048	-33.26	9.87402	-33.26	9.18994	-33.26	8.78564	-33.26	7.92432	-33.26	8.3999
-33.16	13.7729	-33.16	12.1016	-33.16	10.8462	-33.16	9.83691	-33.16	9.13818	-33.16	8.7583	-33.16	7.90479	-33.16	8.37256
-33.06	13.7212	-33.06	12.043	-33.06	10.7954	-33.06	9.77344	-33.06	9.08057	-33.06	8.72705	-33.06	7.86572	-33.06	8.32959
-32.96	13.6587	-32.96	11.9922	-32.96	10.7593	-32.96	9.72559	-32.96	9.04932	-32.96	8.68799	-32.96	7.81494	-32.96	8.29346
-32.86	13.6079	-32.86	11.9482	-32.86	10.7222	-32.86	9.69922	-32.86	9.01025	-32.86	8.64893	-32.86	7.77588	-32.86	8.25635
-32.76	13.561	-32.76	11.9102	-32.76	10.6665	-32.76	9.66016	-32.76	8.97607	-32.76	8.60596	-32.76	7.7251	-32.76	8.20361
-32.66	13.4985	-32.66	11.8711	-32.66	10.6274	-32.66	9.62891	-32.66	8.93213	-32.66	8.56689	-32.66	7.68604	-32.66	8.16943
-32.56	13.4399	-32.56	11.8281	-32.56	10.5767	-32.56	9.58203	-32.56	8.88135	-32.56	8.52783	-32.56	7.62646	-32.56	8.13037
-32.46	13.3696	-32.46	11.7891	-32.46	10.5259	-32.46	9.53906	-32.46	8.84229	-32.46	8.48877	-32.46	7.59229	-32.46	8.0874
-32.36	13.2993	-32.36	11.7432	-32.36	10.4751	-32.36	9.5	-32.36	8.7915	-32.36	8.45752	-32.36	7.55322	-32.36	8.06006
-32.26	13.2515	-32.26	11.7109	-32.26	10.436	-32.26	9.46094	-32.26	8.75244	-32.26	8.42627	-32.26	7.52197	-32.26	8.01709
-32.16	13.2056	-32.16	11.6836	-32.16	10.3853	-32.16	9.41504	-32.16	8.71338	-32.16	8.40674	-32.16	7.49951	-32.16	7.98975
-32.06	13.1392	-32.06	11.6328	-32.06	10.3345	-32.06	9.38281	-32.06	8.67334	-32.06	8.35596	-32.06	7.47021	-32.06	7.93896
-31.96	13.0737	-31.96	11.5703	-31.96	10.2876	-31.96	9.36328	-31.96	8.65088	-31.96	8.30908	-31.96	7.44385	-31.96	7.8999
-31.86	13.0132	-31.86	11.5264	-31.86	10.2368	-31.86	9.32422	-31.86	8.61963	-31.86	8.27783	-31.86	7.4126	-31.86	7.86084
-31.76	12.9478	-31.76	11.4883	-31.76	10.2056	-31.76	9.27344	-31.76	8.58545	-31.76	8.23877	-31.76	7.37354	-31.76	7.81494
-31.66	12.8774	-31.66	11.418	-31.66	10.1665	-31.66	9.22266	-31.66	8.55322	-31.66	8.20752	-31.66	7.34229	-31.66	7.77881
-31.56	12.8071	-31.56	11.3398	-31.56	10.103	-31.56	9.18359	-31.56	8.5249	-31.56	8.17627	-31.56	7.30322	-31.56	7.73975
-31.46	12.7417	-31.46	11.2891	-31.46	10.0454	-31.46	9.15234	-31.46	8.49072	-31.46	8.13721	-31.46	7.28369	-31.46	7.70068
-31.36	12.6782	-31.36	11.2188	-31.36	9.98291	-31.36	9.11328	-31.36	8.45947	-31.36	8.10596	-31.36	7.24463	-31.36	7.66162
-31.26	12.6196	-31.26	11.1406	-31.26	9.93604	-31.26	9.07422	-31.26	8.42041	-31.26	8.06982	-31.26	7.22119	-31.26	7.61084
-31.16	12.5376	-31.16	11.0898	-31.16	9.88525	-31.16	9.02344	-31.16	8.3667	-31.16	8.03564	-31.16	7.19385	-31.16	7.57959
-31.06	12.479	-31.06	11.0078	-31.06	9.81982	-31.06	8.99219	-31.06	8.31104	-31.06	7.98486	-31.06	7.1626	-31.06	7.54053
-30.96	12.4204	-30.96	10.9492	-30.96	9.7876	-30.96	8.94141	-30.96	8.27197	-30.96	7.93408	-30.96	7.13135	-30.96	7.50146
-30.86	12.3696	-30.86	10.8984	-30.86	9.74854	-30.86	8.90234	-30.86	8.23291	-30.86	7.89209	-30.86	7.09229	-30.86	7.45068
-30.76	12.2993	-30.76	10.8447	-30.76	9.70068	-30.76	8.86328	-30.76	8.18994	-30.76	7.84814	-30.76	7.06494	-30.76	7.41162
-30.66	12.2485	-30.66	10.7695	-30.66	9.66357	-30.66	8.8125	-30.66	8.15088	-30.66	7.80908	-30.66	7.03076	-30.66	7.37256
-30.56	12.2095	-30.56	10.7227	-30.56	9.60791	-30.56	8.76172	-30.56	8.11963	-30.56	7.76904	-30.56	7.00928	-30.56	7.32178
-30.46	12.1587	-30.46	10.6719	-30.46	9.56494	-30.46	8.72266	-30.46	8.08057	-30.46	7.71533	-30.46	6.99463	-30.46	7.271
-30.36	12.1001	-30.36	10.6211	-30.36	9.50635	-30.36	8.67188	-30.36	8.02979	-30.36	7.66455	-30.36	6.96045	-30.36	7.23193
-30.26	12.0493	-30.26	10.5625	-30.26	9.46729	-30.26	8.63281	-30.26	7.99072	-30.26	7.61377	-30.26	6.91943	-30.26	7.18896
-30.16	11.979	-30.16	10.5195	-30.16	9.42822	-30.16	8.58203	-30.16	7.93994	-30.16	7.58643	-30.16	6.88135	-30.16	7.14209
-30.06	11.9204	-30.06	10.4727	-30.06	9.38525	-30.06	8.53125	-30.06	7.896	-30.06	7.53564	-30.06	6.84229	-30.06	7.09131
-29.96	11.8608	-29.96	10.4102	-29.96	9.34131	-29.96	8.48438	-29.96	7.8501	-29.96	7.50439	-29.96	6.81494	-29.96	7.05225
-29.86	11.7876	-29.86	10.3516	-29.86	9.28076	-29.86	8.43359	-29.86	7.81592	-29.86	7.46533	-29.86	6.77197	-29.86	7.00928
-29.76	11.6909	-29.76	10.2813	-29.76	9.23682	-29.76	8.38281	-29.76	7.7915	-29.76	7.43115	-29.76	6.74463	-29.76	6.97021
-29.66	11.6343	-29.66	10.2305	-29.66	9.18604	-29.66	8.32422	-29.66	7.74072	-29.66	7.39014	-29.66	6.70166	-29.66	6.93115
-29.56	11.5376	-29.56	10.1719	-29.56	9.12744	-29.56	8.27637	-29.56	7.69678	-29.56	7.34912	-29.56	6.6626	-29.56	6.8999
-29.46	11.4673	-29.46	10.1016	-29.46	9.06494	-29.46	8.23047	-29.46	7.65088	-29.46	7.31201	-29.46	6.62061	-29.46	6.86084
-29.36	11.4165	-29.36	10.043	-29.36	9.02588	-29.36	8.17969	-29.36	7.60791	-29.36	7.26611	-29.36	6.58447	-29.36	6.82959
-29.26	11.3462	-29.26	9.98047	-29.26	8.96729	-29.26	8.14063	-29.26	7.58057	-29.26	7.23975	-29.26	6.54541	-29.26	6.79053
-29.16	11.2681	-29.16	9.92188	-29.16	8.92334	-29.16	8.10938	-29.16	7.54932	-29.16	7.20752	-29.16	6.51416	-29.16	6.771
-29.06	11.1978	-29.06	9.87109	-29.06	8.86572	-29.06	8.06738	-29.06	7.52979	-29.06	7.17627	-29.06	6.4751	-29.06	6.74463
-28.96	11.147	-28.96	9.82031	-28.96	8.79541	-28.96	8.01172	-28.96	7.49854	-28.96	7.14502	-28.96	6.43604	-28.96	6.70752
-28.86	11.0767	-28.86	9.76953	-28.86	8.73682	-28.86	7.95313	-28.86	7.45947	-28.86	7.10596	-28.86	6.40479	-28.86	6.66943
-28.76	11.0181	-28.76	9.73047	-28.76	8.67432	-28.76	7.91406	-28.76	7.42041	-28.76	7.06689	-28.76	6.36084	-28.76	6.63037
-28.66	10.9751	-28.66	9.67969	-28.66	8.61572	-28.66	7.86328	-28.66	7.37842	-28.66	7.02783	-28.66	6.31494	-28.66	6.59912
-28.56	10.9214	-28.56	9.65234	-28.56	8.56494	-28.56	7.83203	-28.56	7.33057	-28.56	6.99658	-28.56	6.27197	-28.56	6.56006
-28.46	10.8696	-28.46	9.60156	-28.46	8.51416	-28.46	7.78809	-28.46	7.30322	-28.46	6.95752	-28.46	6.24463	-28.46	6.521
-28.36	10.7876	-28.36	9.55078	-28.36	8.4751	-28.36	7.75488	-28.36	7.27197	-28.36	6.9458	-28.36	6.19385	-28.36	6.48975
-28.26	10.7095	-28.26	9.51172	-28.26	8.44092	-28.26	7.71777	-28.26	7.23291	-28.26	6.90674	-28.26	6.15186	-28.26	6.43896
-28.16	10.6704	-28.16	9.47266	-28.16	8.38916	-28.16	7.67188	-28.16	7.20166	-28.16	6.87549	-28.16	6.11572	-28.16	6.41943
-28.06	10.6108	-28.06	9.42188	-28.06	8.34619	-28.06	7.65234	-28.06	7.1626	-28.06	6.83643	-28.06	6.07178	-28.06	6.37256
-27.96	10.5649	-27.96	9.35938	-27.96	8.30713	-27.96	7.60645	-27.96	7.12354	-27.96	6.79736	-27.96	6.03369	-27.96	6.34619
-27.86	10.4946	-27.86	9.32031	-27.86	8.26807	-27.86	7.55469	-27.86	7.09521	-27.86	6.7583	-27.86	5.99463	-27.86	6.31396
-27.76	10.4282	-27.76	9.26172	-27.76	8.2085	-27.76	7.51172	-27.76	7.05811	-27.76	6.71045	-27.76	5.96338	-27.76	6.271
-27.66	10.3433	-27.66	9.19824	-27.66	8.17432	-27.66	7.47266	-27.66	7.01025	-27.66	6.67627	-27.66	5.92432	-27.66	6.24365
-27.56	10.2632	-27.56	9.13379	-27.56	8.14404	-27.56	7.43359	-27.56	6.97119	-27.56	6.63818	-27.56	5.90479	-27.56	6.2124
-27.46	10.2173	-27.46	9.08203	-27.46	8.10791	-27.46	7.40234	-27.46	6.92041	-27.46	6.61768	-27.46	5.87354	-27.46	6.17334
-27.36	10.1636	-27.36	9.03125	-27.36	8.07666	-27.36	7.35156	-27.36	6.86182	-27.36	6.57861	-27.36	5.83447	-27.36	6.13721
-27.26	10.103	-27.26	8.98047	-27.26	8.04541	-27.26	7.3125	-27.26	6.81104	-27.26	6.55518	-27.26	5.81494	-27.26	6.09619
-27.16	10.0571	-27.16	8.92188	-27.16	8.01318	-27.16	7.28516	-27.16	6.75537	-27.16	6.51611	-27.16	5.78369	-27.16	6.05225
-27.06	9.98682	-27.06	8.87109	-27.06	7.96045	-27.06	7.23438	-27.06	6.73779	-27.06	6.47705	-27.06	5.74463	-27.06	6.01318
-26.96	9.94775	-26.96	8.82031	-26.96	7.91162	-26.96	7.19043	-26.96	6.68213	-26.96	6.4458	-26.96	5.70557	-26.96	5.98193
-26.86	9.88525	-26.86	8.78125	-26.86	7.86572	-26.86	7.14063	-26.86	6.6626	-26.86	6.41357	-26.86	5.67432	-26.86	5.9458
-26.76	9.85791	-26.76	8.72266	-26.76	7.81494	-26.76	7.08984	-26.76	6.62354	-26.76	6.36865	-26.76	5.63525	-26.76	5.90479
-26.66	9.80713	-26.66	8.67188	-26.66	7.77588	-26.66	7.02832	-26.66	6.56787	-26.66	6.33643	-26.66	5.604	-26.66	5.88428
-26.56	9.76807	-26.56	8.63281	-26.56	7.73682	-26.56	6.99219	-26.56	6.51025	-26.56	6.29736	-26.56	5.57275	-26.56	5.85303
-26.46	9.71729	-26.46	8.57031	-26.46	7.68604	-26.46	6.95313	-26.46	6.47119	-26.46	6.2583	-26.46	5.55029	-26.46	5.81396
-26.36	9.65479	-26.36	8.51172	-26.36	7.63525	-26.36	6.89453	-26.36	6.42041	-26.36	6.20752	-26.36	5.50635	-26.36	5.78271
-26.26	9.59619	-26.26	8.46094	-26.26	7.58447	-26.26	6.83203	-26.26	6.36963	-26.26	6.15674	-26.26	5.4751	-26.26	5.73877
-26.16	9.5376	-26.16	8.39063	-26.16	7.51416	-26.16	6.78809	-26.16	6.31885	-26.16	6.12549	-26.16	5.44775	-26.16	5.68896
-26.06	9.4751	-26.06	8.32715	-26.06	7.45557	-26.06	6.74219	-26.06	6.26904	-26.06	6.08643	-26.06	5.4165	-26.06	5.66162
-25.96	9.43604	-25.96	8.23828	-25.96	7.39697	-25.96	6.70313	-25.96	6.22119	-25.96	6.04736	-25.96	5.38525	-25.96	5.63525
-25.86	9.34619	-25.86	8.17969	-25.86	7.33447	-25.86	6.65234	-25.86	6.19385	-25.86	5.99658	-25.86	5.36572	-25.86	5.61768
-25.76	9.2876	-25.76	8.12109	-25.76	7.29541	-25.76	6.61328	-25.76	6.14307	-25.76	5.95752	-25.76	5.32666	-25.76	5.57959
-25.66	9.20557	-25.66	8.05859	-25.66	7.24463	-25.66	6.57715	-25.66	6.104	-25.66	5.93799	-25.66	5.2876	-25.66	5.55225
-25.56	9.12744	-25.56	7.97754	-25.56	7.18604	-25.56	6.53125	-25.56	6.07275	-25.56	5.89502	-25.56	5.23682	-25.56	5.50928
-25.46	9.07666	-25.46	7.91016	-25.46	7.11572	-25.46	6.49219	-25.46	6.03369	-25.46	5.85596	-25.46	5.19775	-25.46	5.47021
-25.36	9.02588	-25.36	7.85156	-25.36	7.04541	-25.36	6.44141	-25.36	5.98291	-25.36	5.81689	-25.36	5.16162	-25.36	5.43115
-25.26	8.96729	-25.26	7.79297	-25.26	6.99463	-25.26	6.39941	-25.26	5.95166	-25.26	5.76123	-25.26	5.11572	-25.26	5.39209
-25.16	8.9165	-25.16	7.74219	-25.16	6.93604	-25.16	6.36328	-25.16	5.90088	-25.16	5.71533	-25.16	5.07275	-25.16	5.35596
-25.06	8.85791	-25.06	7.70313	-25.06	6.88525	-25.06	6.32422	-25.06	5.86182	-25.06	5.67627	-25.06	5.04541	-25.06	5.33447
-24.96	8.79541	-24.96	7.64063	-24.96	6.82666	-24.96	6.29297	-24.96	5.83057	-24.96	5.6333	-24.96	5.01416	-24.96	5.31006
-24.86	8.71729	-24.86	7.59668	-24.86	6.78369	-24.86	6.25391	-24.86	5.79834	-24.86	5.59424	-24.86	4.98975	-24.86	5.271
-24.76	8.67822	-24.76	7.55078	-24.76	6.7417	-24.76	6.21094	-24.76	5.74561	-24.76	5.55518	-24.76	4.93701	-24.76	5.23193
-24.66	8.59619	-24.66	7.51172	-24.66	6.68604	-24.66	6.16699	-24.66	5.7085	-24.66	5.52393	-24.66	4.9126	-24.66	5.18408
-24.56	8.55713	-24.56	7.46094	-24.56	6.64697	-24.56	6.13281	-24.56	5.68213	-24.56	5.47705	-24.56	4.88037	-24.56	5.15479
-24.46	8.52588	-24.46	7.42188	-24.46	6.58838	-24.46	6.09863	-24.46	5.65088	-24.46	5.44287	-24.46	4.854	-24.46	5.11768
-24.36	8.45557	-24.36	7.39063	-24.36	6.55713	-24.36	6.05469	-24.36	5.61963	-24.36	5.39893	-24.36	4.82275	-24.36	5.06787
-24.26	8.4165	-24.26	7.33984	-24.26	6.50635	-24.26	6.02344	-24.26	5.59229	-24.26	5.34814	-24.26	4.78369	-24.26	5.04053
-24.16	8.35791	-24.16	7.28906	-24.16	6.479	-24.16	5.98438	-24.16	5.55811	-24.16	5.30908	-24.16	4.75244	-24.16	5.02197
-24.06	8.2876	-24.06	7.23047	-24.06	6.43115	-24.06	5.94141	-24.06	5.52197	-24.06	5.27783	-24.06	4.72119	-24.06	5.00146
-23.96	8.23682	-23.96	7.17969	-23.96	6.39697	-23.96	5.91406	-23.96	5.48291	-23.96	5.25342	-23.96	4.67139	-23.96	4.97021
-23.86	8.15479	-23.86	7.12109	-23.86	6.33447	-23.86	5.86328	-23.86	5.45166	-23.86	5.20752	-23.86	4.63525	-23.86	4.93896
-23.76	8.10791	-23.76	7.07031	-23.76	6.2876	-23.76	5.81934	-23.76	5.40771	-23.76	5.16943	-23.76	4.59619	-23.76	4.8999
-23.66	8.03467	-23.66	7.01953	-23.66	6.24463	-23.66	5.78125	-23.66	5.36182	-23.66	5.12061	-23.66	4.56494	-23.66	4.86084
-23.56	7.95947	-23.56	6.94434	-23.56	6.20557	-23.56	5.74219	-23.56	5.31104	-23.56	5.08643	-23.56	4.54541	-23.56	4.82178
-23.46	7.87744	-23.46	6.88672	-23.46	6.1665	-23.46	5.69141	-23.46	5.27197	-23.46	5.05518	-23.46	4.52588	-23.46	4.78564
-23.36	7.80713	-23.36	6.81641	-23.36	6.10303	-23.36	5.63281	-23.36	5.23291	-23.36	5.01611	-23.36	4.48975	-23.36	4.74463
-23.26	7.74854	-23.26	6.75781	-23.26	6.05322	-23.26	5.58984	-23.26	5.18506	-23.26	4.98486	-23.26	4.45166	-23.26	4.71533
-23.16	7.67822	-23.16	6.69629	-23.16	6.01416	-23.16	5.55078	-23.16	5.13916	-23.16	4.95264	-23.16	4.4126	-23.16	4.67725
-23.06	7.62744	-23.06	6.62891	-23.06	5.96338	-23.06	5.51172	-23.06	5.1001	-23.06	4.90283	-23.06	4.39307	-23.06	4.64697
-22.96	7.56885	-22.96	6.57031	-22.96	5.93604	-22.96	5.45801	-22.96	5.06885	-22.96	4.86377	-22.96	4.354	-22.96	4.61084
-22.86	7.51807	-22.86	6.53125	-22.86	5.90479	-22.86	5.40234	-22.86	5.03467	-22.86	4.83252	-22.86	4.31982	-22.86	4.57959
-22.76	7.44775	-22.76	6.49219	-22.76	5.86572	-22.76	5.34375	-22.76	5.00244	-22.76	4.79834	-22.76	4.27588	-22.76	4.54053
-22.66	7.38916	-22.66	6.44922	-22.66	5.81494	-22.66	5.29297	-22.66	4.96338	-22.66	4.76123	-22.66	4.23682	-22.66	4.50146
-22.56	7.32666	-22.56	6.41016	-22.56	5.77588	-22.56	5.25391	-22.56	4.93506	-22.56	4.72021	-22.56	4.21729	-22.56	4.47021
-22.46	7.27979	-22.46	6.35938	-22.46	5.72217	-22.46	5.19824	-22.46	4.90576	-22.46	4.68799	-22.46	4.17432	-22.46	4.44287
-22.36	7.229	-22.36	6.32031	-22.36	5.66943	-22.36	5.14063	-22.36	4.86182	-22.36	4.65674	-22.36	4.14697	-22.36	4.3999
-22.26	7.17822	-22.26	6.27637	-22.26	5.62354	-22.26	5.10156	-22.26	4.83057	-22.26	4.64502	-22.26	4.09912	-22.26	4.36084
-22.16	7.1001	-22.16	6.24316	-22.16	5.60107	-22.16	5.05078	-22.16	4.7915	-22.16	4.60596	-22.16	4.06982	-22.16	4.32471
-22.06	7.0376	-22.06	6.19922	-22.06	5.56494	-22.06	4.99707	-22.06	4.75537	-22.06	4.56201	-22.06	4.04053	-22.06	4.2876
-21.96	6.96729	-21.96	6.17188	-21.96	5.52588	-21.96	4.96484	-21.96	4.71826	-21.96	4.51611	-21.96	4.00244	-21.96	4.23975
-21.86	6.90869	-21.86	6.14063	-21.86	5.47021	-21.86	4.93359	-21.86	4.68213	-21.86	4.48486	-21.86	3.98291	-21.86	4.20068
-21.76	6.8501	-21.76	6.08984	-21.76	5.43604	-21.76	4.89453	-21.76	4.646	-21.76	4.43408	-21.76	3.94385	-21.76	4.17334
-21.66	6.80713	-21.66	6.0459	-21.66	5.39014	-21.66	4.85547	-21.66	4.61963	-21.66	4.38037	-21.66	3.9126	-21.66	4.14209
-21.56	6.7876	-21.56	5.98828	-21.56	5.34619	-21.56	4.7998	-21.56	4.58057	-21.56	4.33643	-21.56	3.88232	-21.56	4.09814
-21.46	6.73682	-21.46	5.92676	-21.46	5.30713	-21.46	4.74219	-21.46	4.52979	-21.46	4.31201	-21.46	3.84619	-21.46	4.06006
-21.36	6.67822	-21.36	5.87109	-21.36	5.24463	-21.36	4.68652	-21.36	4.48779	-21.36	4.26611	-21.36	3.81006	-21.36	4.02881
-21.26	6.61963	-21.26	5.8125	-21.26	5.20557	-21.26	4.64063	-21.26	4.43213	-21.26	4.23486	-21.26	3.75244	-21.26	4.00146
-21.16	6.57178	-21.16	5.75	-21.16	5.14697	-21.16	4.59863	-21.16	4.37354	-21.16	4.20068	-21.16	3.71045	-21.16	3.94775
-21.06	6.53467	-21.06	5.69922	-21.06	5.11084	-21.06	4.5625	-21.06	4.32275	-21.06	4.15674	-21.06	3.68604	-21.06	3.91162
-20.96	6.46729	-20.96	5.63574	-20.96	5.04541	-20.96	4.52344	-20.96	4.25928	-20.96	4.10596	-20.96	3.64209	-20.96	3.88037
-20.86	6.43994	-20.86	5.55859	-20.86	5.01123	-20.86	4.48438	-20.86	4.18994	-20.86	4.06201	-20.86	3.604	-20.86	3.84814
-20.76	6.37744	-20.76	5.5	-20.76	4.9751	-20.76	4.45313	-20.76	4.13135	-20.76	3.98486	-20.76	3.56494	-20.76	3.80225
-20.66	6.31885	-20.66	5.42676	-20.66	4.95557	-20.66	4.41406	-20.66	4.08057	-20.66	3.95068	-20.66	3.52881	-20.66	3.76807
-20.56	6.24072	-20.56	5.38281	-20.56	4.91162	-20.56	4.3584	-20.56	4.02979	-20.56	3.91357	-20.56	3.49463	-20.56	3.72412
-20.46	6.10303	-20.46	5.32031	-20.46	4.86572	-20.46	4.30078	-20.46	3.94873	-20.46	3.87549	-20.46	3.44873	-20.46	3.6958
-20.36	6.01807	-20.36	5.26465	-20.36	4.82666	-20.36	4.23926	-20.36	3.88818	-20.36	3.82471	-20.36	3.40479	-20.36	3.66162
-20.26	5.96729	-20.26	5.21875	-20.26	4.75635	-20.26	4.19141	-20.26	3.86182	-20.26	3.78564	-20.26	3.36572	-20.26	3.64209
-20.16	5.9165	-20.16	5.17969	-20.16	4.70264	-20.16	4.14453	-20.16	3.82275	-20.16	3.75439	-20.16	3.34912	-20.16	3.59424
-20.06	5.84619	-20.06	5.12109	-20.06	4.62744	-20.06	4.1084	-20.06	3.7749	-20.06	3.72705	-20.06	3.31494	-20.06	3.56006
-19.96	5.77588	-19.96	5.07031	-19.96	4.56885	-19.96	4.0625	-19.96	3.75732	-19.96	3.6958	-19.96	3.28076	-19.96	3.5376
-19.86	5.729	-19.86	5.00781	-19.86	4.53271	-19.86	4.02344	-19.86	3.73291	-19.86	3.65186	-19.86	3.22021	-19.86	3.50146
-19.76	5.62451	-19.76	4.91504	-19.76	4.4751	-19.76	3.99219	-19.76	3.69678	-19.76	3.61377	-19.76	3.18213	-19.76	3.45752
-19.66	5.54932	-19.66	4.84375	-19.66	4.43604	-19.66	3.95801	-19.66	3.67041	-19.66	3.59131	-19.66	3.15479	-19.66	3.41943
-19.56	5.47119	-19.56	4.78809	-19.56	4.39697	-19.56	3.92188	-19.56	3.64795	-19.56	3.55518	-19.56	3.12354	-19.56	3.38525
-19.46	5.41553	-19.46	4.73828	-19.46	4.37256	-19.46	3.88965	-19.46	3.63135	-19.46	3.51611	-19.46	3.08936	-19.46	3.35303
-19.36	5.40869	-19.36	4.69922	-19.36	4.30029	-19.36	3.85156	-19.36	3.604	-19.36	3.47217	-19.36	3.06494	-19.36	3.31689
-19.26	5.35791	-19.26	4.63574	-19.26	4.24463	-19.26	3.79297	-19.26	3.56787	-19.26	3.42627	-19.26	3.03271	-19.26	3.29053
-19.16	5.30225	-19.16	4.59473	-19.16	4.18604	-19.16	3.76172	-19.16	3.5415	-19.16	3.39502	-19.16	2.98291	-19.16	3.25928
-19.06	5.2251	-19.06	4.55078	-19.06	4.14209	-19.06	3.71973	-19.06	3.51025	-19.06	3.37256	-19.06	2.9585	-19.06	3.229
-18.96	5.15186	-18.96	4.49512	-18.96	4.09619	-18.96	3.67578	-18.96	3.48779	-18.96	3.32861	-18.96	2.9126	-18.96	3.19287
-18.86	5.07666	-18.86	4.4375	-18.86	4.05322	-18.86	3.62793	-18.86	3.44678	-18.86	3.31689	-18.86	2.89014	-18.86	3.15674
-18.76	5.01318	-18.76	4.39551	-18.76	4.01123	-18.76	3.59375	-18.76	3.43213	-18.76	3.27295	-18.76	2.86572	-18.76	3.11865
-18.66	4.98389	-18.66	4.33984	-18.66	3.98682	-18.66	3.56934	-18.66	3.38428	-18.66	3.21533	-18.66	2.82959	-18.66	3.11084
-18.56	4.92822	-18.56	4.30078	-18.56	3.9624	-18.56	3.55078	-18.56	3.3501	-18.56	3.17334	-18.56	2.78857	-18.56	3.07471
-18.46	4.90381	-18.46	4.29297	-18.46	3.92432	-18.46	3.51172	-18.46	3.29639	-18.46	3.11768	-18.46	2.76416	-18.46	3.02881
-18.36	4.84619	-18.36	4.25684	-18.36	3.90479	-18.36	3.47754	-18.36	3.24756	-18.36	3.07373	-18.36	2.73975	-18.36	2.99463
-18.26	4.7876	-18.26	4.19629	-18.26	3.85107	-18.26	3.41699	-18.26	3.19873	-18.26	3.01611	-18.26	2.71338	-18.26	2.97021
-18.16	4.71729	-18.16	4.15234	-18.16	3.80225	-18.16	3.37109	-18.16	3.1626	-18.16	2.98193	-18.16	2.6792	-18.16	2.92627
-18.06	4.64404	-18.06	4.09668	-18.06	3.74463	-18.06	3.3291	-18.06	3.13135	-18.06	2.9458	-18.06	2.65479	-18.06	2.89697
-17.96	4.58838	-17.96	4.05078	-17.96	3.70264	-17.96	3.28516	-17.96	3.0874	-17.96	2.90186	-17.96	2.63525	-17.96	2.86084
-17.86	4.5376	-17.86	3.98828	-17.86	3.65869	-17.86	3.23438	-17.86	3.02979	-17.86	2.85596	-17.86	2.63037	-17.86	2.81689
-17.76	4.48584	-17.76	3.92676	-17.76	3.61084	-17.76	3.19824	-17.76	2.98779	-17.76	2.81201	-17.76	2.59229	-17.76	2.77881
-17.66	4.4165	-17.66	3.87109	-17.66	3.57666	-17.66	3.15234	-17.66	2.93896	-17.66	2.75439	-17.66	2.55029	-17.66	2.75146
-17.56	4.34326	-17.56	3.7959	-17.56	3.50928	-17.56	3.09863	-17.56	2.88623	-17.56	2.71533	-17.56	2.51318	-17.56	2.7124
-17.46	4.28271	-17.46	3.75	-17.46	3.46338	-17.46	3.03809	-17.46	2.8374	-17.46	2.66455	-17.46	2.46338	-17.46	2.68115
-17.36	4.24561	-17.36	3.69434	-17.36	3.43311	-17.36	2.99219	-17.36	2.7915	-17.36	2.62256	-17.36	2.45068	-17.36	2.64697
-17.26	4.17041	-17.26	3.62598	-17.26	3.37256	-17.26	2.95313	-17.26	2.73584	-17.26	2.56201	-17.26	2.43213	-17.26	2.60596
-17.16	4.11475	-17.16	3.57031	-17.16	3.30322	-17.16	2.91406	-17.16	2.69482	-17.16	2.52393	-17.16	2.39795	-17.16	2.57178
-17.06	4.0376	-17.06	3.53125	-17.06	3.26123	-17.06	2.86621	-17.06	2.63818	-17.06	2.49365	-17.06	2.36572	-17.06	2.54736
-16.96	3.99365	-16.96	3.4873	-16.96	3.20557	-16.96	2.82031	-16.96	2.59717	-16.96	2.45264	-16.96	2.34131	-16.96	2.50635
-16.86	3.92432	-16.86	3.42969	-16.86	3.16162	-16.86	2.78613	-16.86	2.56104	-16.86	2.41455	-16.86	2.30322	-16.86	2.4624
-16.76	3.86279	-16.76	3.3877	-16.76	3.104	-16.76	2.74219	-16.76	2.52881	-16.76	2.39502	-16.76	2.28076	-16.76	2.42627
-16.66	3.81885	-16.66	3.32715	-16.66	3.05713	-16.66	2.69824	-16.66	2.47119	-16.66	2.35596	-16.66	2.23975	-16.66	2.38037
-16.56	3.76318	-16.56	3.2666	-16.56	2.9917	-16.56	2.64941	-16.56	2.43994	-16.56	2.33643	-16.56	2.19385	-16.56	2.35791
-16.46	3.70264	-16.46	3.21777	-16.46	2.93115	-16.46	2.61328	-16.46	2.40869	-16.46	2.30518	-16.46	2.17139	-16.46	2.31006
-16.36	3.65869	-16.36	3.17188	-16.36	2.88037	-16.36	2.58203	-16.36	2.37842	-16.36	2.271	-16.36	2.14209	-16.36	2.27783
-16.26	3.61475	-16.26	3.11621	-16.26	2.81494	-16.26	2.53809	-16.26	2.3374	-16.26	2.2417	-16.26	2.104	-16.26	2.23682
-16.16	3.54248	-16.16	3.05859	-16.16	2.76123	-16.16	2.5	-16.16	2.2915	-16.16	2.1958	-16.16	2.08447	-16.16	2.1958
-16.06	3.49854	-16.06	3.03613	-16.06	2.72021	-16.06	2.47266	-16.06	2.25244	-16.06	2.16455	-16.06	2.04541	-16.06	2.16162
-15.96	3.42822	-15.96	2.96875	-15.96	2.67139	-15.96	2.43848	-15.96	2.22119	-15.96	2.13232	-15.96	2.00635	-15.96	2.11572
-15.86	3.40381	-15.86	2.9248	-15.86	2.60791	-15.86	2.38965	-15.86	2.20166	-15.86	2.09131	-15.86	1.9751	-15.86	2.0835
-15.76	3.33838	-15.76	2.87891	-15.76	2.58838	-15.76	2.35156	-15.76	2.16748	-15.76	2.04736	-15.76	1.93896	-15.76	2.05908
-15.66	3.28467	-15.66	2.8252	-15.66	2.54053	-15.66	2.3125	-15.66	2.11865	-15.66	1.99951	-15.66	1.90186	-15.66	2.021
-15.56	3.229	-15.56	2.76172	-15.56	2.49463	-15.56	2.29004	-15.56	2.09229	-15.56	1.9624	-15.56	1.86572	-15.56	1.98975
-15.46	3.17334	-15.46	2.71094	-15.46	2.45557	-15.46	2.24219	-15.46	2.05322	-15.46	1.93799	-15.46	1.82959	-15.46	1.95752
-15.36	3.10791	-15.36	2.65527	-15.36	2.40186	-15.36	2.21484	-15.36	2.00537	-15.36	1.90674	-15.36	1.77197	-15.36	1.91943
-15.26	3.05713	-15.26	2.58984	-15.26	2.35303	-15.26	2.19043	-15.26	1.96826	-15.26	1.87061	-15.26	1.73291	-15.26	1.88525
-15.16	3.00146	-15.16	2.54785	-15.16	2.29541	-15.16	2.15234	-15.16	1.93213	-15.16	1.84424	-15.16	1.71045	-15.16	1.84814
-15.06	2.9165	-15.06	2.4873	-15.06	2.25928	-15.06	2.1084	-15.06	1.90088	-15.06	1.80518	-15.06	1.66943	-15.06	1.80713
-14.96	2.87744	-14.96	2.44922	-14.96	2.21045	-14.96	2.07031	-14.96	1.86865	-14.96	1.77393	-14.96	1.64307	-14.96	1.771
-14.86	2.82373	-14.86	2.37598	-14.86	2.16943	-14.86	2.03613	-14.86	1.81885	-14.86	1.75439	-14.86	1.62061	-14.86	1.75146
-14.76	2.76025	-14.76	2.33203	-14.76	2.11279	-14.76	1.99902	-14.76	1.78857	-14.76	1.7124	-14.76	1.57178	-14.76	1.70752
-14.66	2.67334	-14.66	2.28809	-14.66	2.07666	-14.66	1.94922	-14.66	1.75244	-14.66	1.67139	-14.66	1.52588	-14.66	1.66943
-14.56	2.63232	-14.56	2.23047	-14.56	2.03271	-14.56	1.91895	-14.56	1.72803	-14.56	1.63428	-14.56	1.49463	-14.56	1.6499
-14.46	2.58838	-14.46	2.20605	-14.46	1.99463	-14.46	1.875	-14.46	1.68994	-14.46	1.58643	-14.46	1.4585	-14.46	1.60791
-14.36	2.5249	-14.36	2.16016	-14.36	1.95264	-14.36	1.83887	-14.36	1.65869	-14.36	1.5542	-14.36	1.43213	-14.36	1.56689
-14.26	2.45557	-14.26	2.11719	-14.26	1.91162	-14.26	1.79297	-14.26	1.6167	-14.26	1.51611	-14.26	1.40967	-14.26	1.52881
-14.16	2.39697	-14.16	2.06738	-14.16	1.86572	-14.16	1.75879	-14.16	1.58447	-14.16	1.48486	-14.16	1.36084	-14.16	1.50928
-14.06	2.35791	-14.06	2.01953	-14.06	1.81201	-14.06	1.70996	-14.06	1.5415	-14.06	1.44092	-14.06	1.32275	-14.06	1.47705
-13.96	2.28467	-13.96	1.96875	-13.96	1.75146	-13.96	1.67188	-13.96	1.51709	-13.96	1.3999	-13.96	1.30029	-13.96	1.43604
-13.86	2.24072	-13.86	1.9248	-13.86	1.70557	-13.86	1.62988	-13.86	1.47803	-13.86	1.36768	-13.86	1.26416	-13.86	1.39502
-13.76	2.16553	-13.76	1.89063	-13.76	1.6665	-13.76	1.58887	-13.76	1.42822	-13.76	1.31982	-13.76	1.2251	-13.76	1.35791
-13.66	2.10791	-13.66	1.84473	-13.66	1.63037	-13.66	1.54297	-13.66	1.37451	-13.66	1.29346	-13.66	1.18604	-13.66	1.31006
-13.56	2.05713	-13.56	1.80078	-13.56	1.56982	-13.56	1.4873	-13.56	1.33057	-13.56	1.25146	-13.56	1.1499	-13.56	1.26611
-13.46	2.01807	-13.46	1.76465	-13.46	1.52588	-13.46	1.43848	-13.46	1.31104	-13.46	1.20752	-13.46	1.104	-13.46	1.21729
-13.36	1.95947	-13.36	1.70801	-13.36	1.48193	-13.36	1.39453	-13.36	1.27197	-13.36	1.18311	-13.36	1.08447	-13.36	1.18115
-13.26	1.89697	-13.26	1.67188	-13.26	1.43604	-13.26	1.3584	-13.26	1.23584	-13.26	1.15674	-13.26	1.06201	-13.26	1.14209
-13.16	1.83838	-13.16	1.63281	-13.16	1.38525	-13.16	1.31738	-13.16	1.18701	-13.16	1.12549	-13.16	1.0376	-13.16	1.11768
-13.06	1.78271	-13.06	1.58496	-13.06	1.34326	-13.06	1.27344	-13.06	1.15088	-13.06	1.08643	-13.06	1.00146	-13.06	1.07178
-12.96	1.71436	-12.96	1.53906	-12.96	1.29541	-12.96	1.22949	-12.96	1.11182	-12.96	1.05225	-12.96	0.98291	-12.96	1.01807
-12.86	1.64697	-12.86	1.48535	-12.86	1.26807	-12.86	1.18359	-12.86	1.07568	-12.86	1.01123	-12.86	0.960449	-12.86	0.981934
-12.76	1.60791	-12.76	1.44141	-12.76	1.23682	-12.76	1.14063	-12.76	1.02686	-12.76	0.953613	-12.76	0.924316	-12.76	0.92627
-12.66	1.56885	-12.66	1.39746	-12.66	1.18115	-12.66	1.09863	-12.66	0.98291	-12.66	0.92334	-12.66	0.89209	-12.66	0.89209
-12.56	1.51318	-12.56	1.35938	-12.56	1.11572	-12.56	1.0498	-12.56	0.958496	-12.56	0.887207	-12.56	0.865723	-12.56	0.849121
-12.46	1.45557	-12.46	1.32031	-12.46	1.08447	-12.46	1.01172	-12.46	0.92041	-12.46	0.848145	-12.46	0.82959	-12.46	0.805176
-12.36	1.38232	-12.36	1.27637	-12.36	1.03076	-12.36	0.972656	-12.36	0.881348	-12.36	0.812012	-12.36	0.800293	-12.36	0.756348
-12.26	1.30713	-12.26	1.21875	-12.26	0.981934	-12.26	0.921875	-12.26	0.839355	-12.26	0.766113	-12.26	0.76416	-12.26	0.720215
-12.16	1.25537	-12.16	1.16504	-12.16	0.924316	-12.16	0.897461	-12.16	0.79834	-12.16	0.734863	-12.16	0.744629	-12.16	0.67627
-12.06	1.19775	-12.06	1.10938	-12.06	0.901855	-12.06	0.848633	-12.06	0.760254	-12.06	0.710449	-12.06	0.713379	-12.06	0.627441
-11.96	1.13232	-11.96	1.05762	-11.96	0.85791	-11.96	0.804688	-11.96	0.73584	-11.96	0.681152	-11.96	0.681152	-11.96	0.591309
-11.86	1.07568	-11.86	1	-11.86	0.813965	-11.86	0.768555	-11.86	0.689941	-11.86	0.656738	-11.86	0.651855	-11.86	0.552246
-11.76	1.02588	-11.76	0.958008	-11.76	0.756348	-11.76	0.722656	-11.76	0.655762	-11.76	0.620605	-11.76	0.615723	-11.76	0.532715
-11.66	0.983887	-11.66	0.910156	-11.66	0.725098	-11.66	0.688477	-11.66	0.611816	-11.66	0.586426	-11.66	0.57959	-11.66	0.496582
-11.56	0.92041	-11.56	0.871094	-11.56	0.681152	-11.56	0.65918	-11.56	0.575684	-11.56	0.555176	-11.56	0.553223	-11.56	0.470215
-11.46	0.853027	-11.46	0.820313	-11.46	0.640137	-11.46	0.621094	-11.46	0.538574	-11.46	0.532715	-11.46	0.521973	-11.46	0.436035
-11.36	0.787598	-11.36	0.756836	-11.36	0.596191	-11.36	0.598633	-11.36	0.510254	-11.36	0.491699	-11.36	0.499512	-11.36	0.39209
-11.26	0.731934	-11.26	0.691406	-11.26	0.557129	-11.26	0.549805	-11.26	0.478027	-11.26	0.445801	-11.26	0.470215	-11.26	0.367676
-11.16	0.686035	-11.16	0.625977	-11.16	0.532715	-11.16	0.499023	-11.16	0.437012	-11.16	0.431152	-11.16	0.436035	-11.16	0.32959
-11.06	0.644043	-11.06	0.577148	-11.06	0.48291	-11.06	0.458008	-11.06	0.393066	-11.06	0.394043	-11.06	0.404785	-11.06	0.287598
-10.96	0.600098	-10.96	0.519531	-10.96	0.455566	-10.96	0.402344	-10.96	0.356934	-10.96	0.336426	-10.96	0.370605	-10.96	0.251465
-10.86	0.544434	-10.86	0.480469	-10.86	0.413574	-10.86	0.366211	-10.86	0.327637	-10.86	0.300293	-10.86	0.32959	-10.86	0.224121
-10.76	0.472168	-10.76	0.405273	-10.76	0.377441	-10.76	0.329102	-10.76	0.29834	-10.76	0.262207	-10.76	0.283691	-10.76	0.187988
-10.66	0.42334	-10.66	0.367188	-10.66	0.346191	-10.66	0.288086	-10.66	0.255371	-10.66	0.234863	-10.66	0.251465	-10.66	0.149902
-10.56	0.377441	-10.56	0.313477	-10.56	0.307129	-10.56	0.239258	-10.56	0.218262	-10.56	0.212402	-10.56	0.213379	-10.56	0.117676
-10.46	0.304199	-10.46	0.25	-10.46	0.270996	-10.46	0.19043	-10.46	0.177246	-10.46	0.17627	-10.46	0.179199	-10.46	0.0766602
-10.36	0.229004	-10.36	0.171875	-10.36	0.222168	-10.36	0.137695	-10.36	0.13623	-10.36	0.14502	-10.36	0.127441	-10.36	0.0522461
-10.26	0.17334	-10.26	0.101563	-10.26	0.178223	-10.26	0.100586	-10.26	0.106934	-10.26	0.112793	-10.26	0.0844727	-10.26	0.0209961
-10.16	0.10791	-10.16	0.0507813	-10.16	0.13916	-10.16	0.0625	-10.16	0.0688477	-10.16	0.0795898	-10.16	0.0522461	-10.16	-0.0151367
-10.06	0.0541992	-10.06	0.0146484	-10.06	0.0834961	-10.06	0.03125	-10.06	0.0385742	-10.06	0.0473633	-10.06	0.0141602	-10.06	-0.0415039
-9.95999	-0.00634766	-9.95999	-0.0195313	-9.96002	0.0454102	-9.96002	-0.000976563	-9.95999	-0.00244141	-9.96002	0.0112305	-9.95999	-0.0170898	-9.96002	-0.0639648
-9.85999	-0.0766602	-9.85999	-0.0703125	-9.86002	-0.0102539	-9.86002	-0.0419922	-9.86002	-0.0336914	-9.86002	-0.0375977	-9.85999	-0.0473633	-9.86002	-0.100098
-9.75998	-0.156738	-9.75998	-0.112305	-9.76001	-0.0678711	-9.76001	-0.0830078	-9.76001	-0.074707	-9.76001	-0.0864258	-9.76001	-0.0834961	-9.76001	-0.132324
-9.66	-0.231934	-9.66	-0.167969	-9.66	-0.114746	-9.66	-0.131836	-9.66	-0.0991211	-9.66	-0.124512	-9.66	-0.119629	-9.66	-0.17041
-9.56	-0.287598	-9.56	-0.211914	-9.56003	-0.160645	-9.56003	-0.167969	-9.56	-0.143066	-9.56003	-0.158691	-9.56	-0.153809	-9.56003	-0.20459
-9.45999	-0.321777	-9.45999	-0.269531	-9.46002	-0.20459	-9.46002	-0.200195	-9.45999	-0.184082	-9.46002	-0.20752	-9.45999	-0.189941	-9.46002	-0.236816
-9.35999	-0.387207	-9.35999	-0.311523	-9.36002	-0.243652	-9.36002	-0.238281	-9.36002	-0.213379	-9.36002	-0.258301	-9.35999	-0.230957	-9.36002	-0.272949
-9.25998	-0.450684	-9.25998	-0.37207	-9.26001	-0.274902	-9.26001	-0.280273	-9.26001	-0.242676	-9.26001	-0.296387	-9.26001	-0.260254	-9.26001	-0.299316
-9.16	-0.486816	-9.16	-0.429688	-9.16	-0.313965	-9.16	-0.316406	-9.16	-0.291504	-9.16	-0.330566	-9.16	-0.286621	-9.16	-0.335449
-9.06	-0.523926	-9.06	-0.46582	-9.06003	-0.377441	-9.06003	-0.360352	-9.06	-0.320801	-9.06003	-0.367676	-9.06	-0.320801	-9.06003	-0.361816
-8.95999	-0.596191	-8.95999	-0.50293	-8.96002	-0.427246	-8.96002	-0.386719	-8.95999	-0.361816	-8.96002	-0.408691	-8.95999	-0.35791	-8.96002	-0.381348
-8.85999	-0.635254	-8.85999	-0.558594	-8.86002	-0.466309	-8.86002	-0.422852	-8.86002	-0.399902	-8.86002	-0.433105	-8.85999	-0.395996	-8.86002	-0.415527
-8.75998	-0.70752	-8.75998	-0.614258	-8.76001	-0.508301	-8.76001	-0.46875	-8.76001	-0.424316	-8.76001	-0.464355	-8.76001	-0.430176	-8.76001	-0.439941
-8.66	-0.775879	-8.66	-0.674805	-8.66	-0.552246	-8.66	-0.507813	-8.66	-0.453613	-8.66	-0.48877	-8.66	-0.467285	-8.66	-0.472168
-8.56	-0.855957	-8.56	-0.730469	-8.56003	-0.595215	-8.56003	-0.539063	-8.56	-0.494629	-8.56003	-0.515137	-8.56	-0.500488	-8.56003	-0.510254
-8.45999	-0.904785	-8.45999	-0.793945	-8.46002	-0.622559	-8.46002	-0.573242	-8.45999	-0.531738	-8.46002	-0.537598	-8.45999	-0.529785	-8.46002	-0.544434
-8.35999	-0.95459	-8.35999	-0.851563	-8.36002	-0.666504	-8.36002	-0.62207	-8.36002	-0.584473	-8.36002	-0.566895	-8.35999	-0.568848	-8.36002	-0.57666
-8.25998	-0.989746	-8.25998	-0.890625	-8.26001	-0.724121	-8.26001	-0.679688	-8.26001	-0.621582	-8.26001	-0.60498	-8.26001	-0.599121	-8.26001	-0.60498
-8.16	-1.05518	-8.16	-0.944336	-8.16	-0.758301	-8.16	-0.72168	-8.16	-0.650879	-8.16	-0.63916	-8.16	-0.621582	-8.16	-0.64209
-8.06	-1.12354	-8.06	-0.988281	-8.06003	-0.802246	-8.06003	-0.765625	-8.06	-0.691895	-8.06003	-0.671387	-8.06	-0.650879	-8.06003	-0.671387
-7.95999	-1.18115	-7.95999	-1.04395	-7.96002	-0.841309	-7.96002	-0.821289	-7.95999	-0.73291	-7.96002	-0.70752	-7.95999	-0.680176	-7.96002	-0.70166
-7.85999	-1.23682	-7.85999	-1.10938	-7.86002	-0.896973	-7.86002	-0.867188	-7.86002	-0.76709	-7.86002	-0.750488	-7.85999	-0.724121	-7.86002	-0.731934
-7.75998	-1.29736	-7.75998	-1.16309	-7.76001	-0.935059	-7.76001	-0.910156	-7.76001	-0.803223	-7.76001	-0.779785	-7.76001	-0.73584	-7.76001	-0.748535
-7.66	-1.36572	-7.66	-1.21191	-7.66	-0.977051	-7.66	-0.952148	-7.66	-0.844238	-7.66	-0.812012	-7.66	-0.760254	-7.66	-0.772949
-7.56	-1.42627	-7.56	-1.2627	-7.56003	-1.03271	-7.56003	-0.993164	-7.56	-0.888184	-7.56003	-0.848145	-7.56	-0.789551	-7.56003	-0.811035
-7.45999	-1.47021	-7.45999	-1.32324	-7.46002	-1.08838	-7.46002	-1.03906	-7.45999	-0.927246	-7.46002	-0.877441	-7.45999	-0.818848	-7.46002	-0.835449
-7.35999	-1.50635	-7.35999	-1.37109	-7.36002	-1.15381	-7.36002	-1.09277	-7.36002	-0.978027	-7.36002	-0.913574	-7.35999	-0.856934	-7.36002	-0.864746
-7.25998	-1.55518	-7.25998	-1.40332	-7.26001	-1.19775	-7.26001	-1.12988	-7.26001	-1.01416	-7.26001	-0.949707	-7.26001	-0.887207	-7.26001	-0.894043
-7.16	-1.61084	-7.16	-1.44434	-7.16	-1.2583	-7.16	-1.16797	-7.16	-1.06299	-7.16	-0.964355	-7.16	-0.92041	-7.16	-0.935059
-7.06	-1.65479	-7.06	-1.48047	-7.06003	-1.31396	-7.06003	-1.20703	-7.06	-1.0874	-7.06003	-0.998535	-7.06	-0.946777	-7.06003	-0.959473
-6.95999	-1.6958	-6.95999	-1.52441	-6.96002	-1.35303	-6.96002	-1.2627	-6.95999	-1.12354	-6.96002	-1.02783	-6.95999	-0.971191	-6.96002	-0.983887
-6.85999	-1.76416	-6.85999	-1.57324	-6.86002	-1.39697	-6.86002	-1.30859	-6.86002	-1.1626	-6.86002	-1.06592	-6.85999	-1.00049	-6.86002	-1.02197
-6.75998	-1.82178	-6.75998	-1.62207	-6.76001	-1.44971	-6.76001	-1.33984	-6.76001	-1.20361	-6.76001	-1.09033	-6.76001	-1.0415	-6.76001	-1.0415
-6.66	-1.87744	-6.66	-1.66016	-6.66	-1.51318	-6.66	-1.37402	-6.66	-1.22803	-6.66	-1.12744	-6.66	-1.07568	-6.66	-1.06396
-6.56	-1.91553	-6.56	-1.7041	-6.56003	-1.54932	-6.56003	-1.40625	-6.56	-1.27197	-6.56003	-1.16357	-6.56	-1.11768	-6.56003	-1.10107
-6.45999	-1.96533	-6.45999	-1.75293	-6.46002	-1.59521	-6.46002	-1.4502	-6.45999	-1.31299	-6.46002	-1.18799	-6.45999	-1.15381	-6.46002	-1.13916
-6.35999	-2.01807	-6.35999	-1.78906	-6.36002	-1.63721	-6.36002	-1.50293	-6.36002	-1.35693	-6.36002	-1.229	-6.35999	-1.17822	-6.36002	-1.16162
-6.25998	-2.07471	-6.25998	-1.82813	-6.26001	-1.67334	-6.26001	-1.54688	-6.26001	-1.39307	-6.26001	-1.26514	-6.26001	-1.19971	-6.26001	-1.19775
-6.16	-2.13037	-6.16	-1.87891	-6.16	-1.71729	-6.16	-1.57813	-6.16	-1.43115	-6.16	-1.29248	-6.16	-1.22412	-6.16	-1.22217
-6.06	-2.19287	-6.06	-1.92285	-6.06003	-1.7749	-6.06003	-1.61719	-6.06	-1.46143	-6.06003	-1.32861	-6.06	-1.26025	-6.06003	-1.24854
-5.95999	-2.24463	-5.95999	-1.97559	-5.96002	-1.80908	-5.96002	-1.65332	-5.95999	-1.50244	-5.96002	-1.37744	-5.95999	-1.28662	-5.96002	-1.26514
-5.85999	-2.30225	-5.85999	-2.01953	-5.86002	-1.85303	-5.86002	-1.6875	-5.86002	-1.54053	-5.86002	-1.40186	-5.85999	-1.31885	-5.86002	-1.2915
-5.75998	-2.35596	-5.75998	-2.04688	-5.76001	-1.87744	-5.76001	-1.72949	-5.76001	-1.56006	-5.76001	-1.43799	-5.76001	-1.35986	-5.76001	-1.31396
-5.66	-2.41162	-5.66	-2.10254	-5.66	-1.92822	-5.66	-1.78223	-5.66	-1.60205	-5.66	-1.47607	-5.66	-1.38428	-5.66	-1.35791
-5.56	-2.47021	-5.56	-2.14844	-5.56003	-1.95459	-5.56003	-1.82813	-5.56	-1.62646	-5.56003	-1.49854	-5.56	-1.42041	-5.56003	-1.37744
-5.45999	-2.52588	-5.45999	-2.19434	-5.46002	-1.98877	-5.46002	-1.87012	-5.45999	-1.67041	-5.46002	-1.54736	-5.45999	-1.44678	-5.46002	-1.40186
-5.35999	-2.60303	-5.35999	-2.25	-5.36002	-2.0249	-5.36002	-1.90625	-5.36002	-1.71338	-5.36002	-1.58545	-5.35999	-1.48096	-5.36002	-1.44287
-5.25998	-2.6665	-5.25998	-2.29395	-5.26001	-2.05713	-5.26001	-1.94531	-5.26001	-1.75146	-5.26001	-1.60498	-5.26001	-1.50537	-5.26001	-1.47217
-5.16	-2.72705	-5.16	-2.35156	-5.16	-2.09814	-5.16	-1.98145	-5.16	-1.78174	-5.16	-1.62939	-5.16	-1.53662	-5.16	-1.51025
-5.06	-2.78271	-5.06	-2.39551	-5.06003	-2.14209	-5.06003	-2.01563	-5.06	-1.82275	-5.06003	-1.67822	-5.06	-1.56885	-5.06003	-1.55225
-4.95999	-2.82666	-4.95999	-2.44141	-4.96002	-2.17822	-4.96002	-2.04688	-4.95999	-1.84912	-4.96002	-1.71924	-4.95999	-1.59033	-4.96002	-1.59326
-4.85999	-2.87549	-4.85999	-2.49219	-4.86002	-2.22412	-4.86002	-2.08301	-4.86002	-1.8833	-4.86002	-1.74561	-4.85999	-1.63916	-4.86002	-1.63916
-4.75998	-2.93115	-4.75998	-2.53418	-4.76001	-2.2583	-4.76001	-2.13184	-4.76001	-1.93213	-4.76001	-1.76807	-4.76001	-1.67725	-4.76001	-1.66357
-4.66	-2.98975	-4.66	-2.58984	-4.66	-2.29932	-4.66	-2.17578	-4.66	-1.97803	-4.66	-1.8042	-4.66	-1.69971	-4.66	-1.70459
-4.56	-3.04541	-4.56	-2.62891	-4.56003	-2.34521	-4.56003	-2.20703	-4.56	-2.01221	-4.56003	-1.83643	-4.56	-1.729	-4.56003	-1.75342
-4.45999	-3.10303	-4.45999	-2.66504	-4.46002	-2.38916	-4.46002	-2.25098	-4.45999	-2.05322	-4.46002	-1.87451	-4.45999	-1.75537	-4.46002	-1.7915
-4.35999	-3.14502	-4.35999	-2.72266	-4.36002	-2.41846	-4.36002	-2.28906	-4.36002	-2.09912	-4.36002	-1.90576	-4.35999	-1.78662	-4.36002	-1.81396
-4.25998	-3.18896	-4.25998	-2.78418	-4.26001	-2.45459	-4.26001	-2.30859	-4.26001	-2.13818	-4.26001	-1.93604	-4.26001	-1.81104	-4.26001	-1.8501
-4.16	-3.23682	-4.16	-2.83984	-4.16	-2.49854	-4.16	-2.35059	-4.16	-2.17236	-4.16	-1.97705	-4.16	-1.85205	-4.16	-1.87451
-4.06	-3.28271	-4.06	-2.87891	-4.06003	-2.53955	-4.06003	-2.39844	-4.06	-2.22119	-4.06003	-2.00342	-4.06	-1.88428	-4.06003	-1.92334
-3.95999	-3.3335	-3.95999	-2.93457	-3.96002	-2.5835	-3.96002	-2.41797	-3.95999	-2.24756	-3.96002	-2.04639	-3.95999	-1.90088	-3.96002	-1.96436
-3.85999	-3.38721	-3.85999	-2.94922	-3.86002	-2.62744	-3.86002	-2.4502	-3.86002	-2.29541	-3.86002	-2.08154	-3.85999	-1.92725	-3.86002	-2.01025
-3.75998	-3.43896	-3.75998	-2.99512	-3.76001	-2.69287	-3.76001	-2.48828	-3.76001	-2.33252	-3.76001	-2.11279	-3.76001	-1.96924	-3.76001	-2.05225
-3.66	-3.50635	-3.66	-3.03906	-3.66	-2.74365	-3.66	-2.53516	-3.66	-2.37646	-3.66	-2.13232	-3.66	-1.99365	-3.66	-2.08154
-3.56	-3.55225	-3.56	-3.09766	-3.56003	-2.77783	-3.56003	-2.57813	-3.56	-2.40771	-3.56003	-2.16846	-3.56	-2.01807	-3.56003	-2.11963
-3.45999	-3.60303	-3.45999	-3.16504	-3.46002	-2.82666	-3.46002	-2.63379	-3.45999	-2.44385	-3.46002	-2.20947	-3.45999	-2.05615	-3.46002	-2.15869
-3.35999	-3.65869	-3.35999	-3.21094	-3.36002	-2.87256	-3.36002	-2.67969	-3.36002	-2.49268	-3.36002	-2.23389	-3.35999	-2.09033	-3.36002	-2.19482
-3.25998	-3.72412	-3.25998	-3.26953	-3.26001	-2.91162	-3.26001	-2.72168	-3.26001	-2.52881	-3.26001	-2.2583	-3.26001	-2.10791	-3.26001	-2.20947
-3.16	-3.77783	-3.16	-3.33496	-3.16	-2.95459	-3.16	-2.75781	-3.16	-2.55615	-3.16	-2.28467	-3.16	-2.12646	-3.16	-2.24365
-3.06	-3.84131	-3.06	-3.37891	-3.06003	-2.99365	-3.06003	-2.79688	-3.06	-2.57275	-3.06003	-2.29932	-3.06	-2.15381	-3.06003	-2.26025
-2.95999	-3.9165	-2.95999	-3.42969	-2.96002	-3.0249	-2.96002	-2.82813	-2.95999	-2.61377	-2.96002	-2.33154	-2.95999	-2.18213	-2.96002	-2.2876
-2.85999	-3.97412	-2.85999	-3.49316	-2.86002	-3.04932	-2.86002	-2.86328	-2.86002	-2.646	-2.86002	-2.35986	-2.85999	-2.19971	-2.86002	-2.31494
-2.75998	-4.03271	-2.75998	-3.5459	-2.76001	-3.09814	-2.76001	-2.9375	-2.76001	-2.70166	-2.76001	-2.41357	-2.76001	-2.24854	-2.76001	-2.3501
-2.66	-4.08643	-2.66	-3.63379	-2.66	-3.15869	-2.66	-2.99316	-2.66	-2.73975	-2.66	-2.47217	-2.66	-2.30615	-2.66	-2.38525
-2.56	-4.14209	-2.56	-3.70215	-2.56003	-3.21924	-2.56003	-3.07031	-2.56	-2.79834	-2.56003	-2.51514	-2.56	-2.3374	-2.56003	-2.44092
-2.45999	-4.23682	-2.45999	-3.7666	-2.46002	-3.26807	-2.46002	-3.10059	-2.45999	-2.82959	-2.46002	-2.54248	-2.45999	-2.36768	-2.46002	-2.49365
-2.35999	-4.30518	-2.35999	-3.82031	-2.36002	-3.3335	-2.36002	-3.18066	-2.36002	-2.87646	-2.36002	-2.59814	-2.35999	-2.43115	-2.36002	-2.52295
-2.25998	-4.36084	-2.25998	-3.89063	-2.26001	-3.37256	-2.26001	-3.24121	-2.26001	-2.93506	-2.26001	-2.65088	-2.26001	-2.48584	-2.26001	-2.59326
-2.16	-4.4165	-2.16	-3.94434	-2.16	-3.44287	-2.16	-3.29688	-2.16	-3.00537	-2.16	-2.72998	-2.16	-2.5249	-2.16	-2.67334
-2.06	-4.50928	-2.06	-4.01953	-2.06003	-3.50537	-2.06003	-3.3252	-2.06	-3.0874	-2.06003	-2.78955	-2.06	-2.57568	-2.06003	-2.729
-1.95999	-4.60791	-1.95999	-4.08984	-1.96002	-3.55225	-1.96002	-3.35547	-1.95999	-3.14307	-1.96002	-2.83838	-1.95999	-2.62744	-1.96002	-2.8042
-1.85999	-4.67578	-1.85999	-4.15625	-1.86002	-3.62256	-1.86002	-3.41309	-1.86002	-3.20068	-1.86002	-2.90186	-1.85999	-2.69678	-1.86002	-2.86475
-1.75998	-4.729	-1.75998	-4.23828	-1.76001	-3.68994	-1.76001	-3.43457	-1.76001	-3.24268	-1.76001	-2.94189	-1.76001	-2.73877	-1.76001	-2.9165
-1.66	-4.80225	-1.66	-4.27734	-1.66	-3.72314	-1.66	-3.4834	-1.66	-3.2876	-1.66	-3.00244	-1.66	-2.77979	-1.66	-2.99561
-1.56	-4.89111	-1.56	-4.34473	-1.56003	-3.7085	-1.56003	-3.47363	-1.56	-3.34912	-1.56003	-3.03467	-1.56	-2.81299	-1.56003	-3.08057
-1.45999	-4.93018	-1.45999	-4.39844	-1.46002	-3.79443	-1.46002	-3.47656	-1.45999	-3.3999	-1.46002	-3.07764	-1.45999	-2.83057	-1.46002	-3.07568
-1.35999	-4.69775	-1.35999	-4.50488	-1.36002	-3.88525	-1.36002	-3.58496	-1.36002	-3.35693	-1.36002	-3.15576	-1.35999	-2.99365	-1.36002	-3.11719
-1.25998	-8.00537	-1.25998	-4.50244	-1.26001	-4.38281	-1.26001	-5.00098	-1.26001	-4.25781	-1.26001	-4.02539	-1.26001	-2.76318	-1.26001	-3.98193
-1.16	-7.02197	-1.16	-8.09619	-1.16	-7.64453	-1.16	-6.93066	-1.16	-6.61719	-1.16	-6.7041	-1.16	-4.96631	-1.16	-6.4375
-1.06	-2.92041	-1.06	-5.75391	-1.06003	-4.91406	-1.06003	-3.80615	-1.06	-3.61768	-1.06003	-3.7417	-1.06	-5.60693	-1.06003	-3.41748
-0.959991	-1.45752	-0.959991	-1.44678	-0.960022	-0.955566	-0.960022	-0.575684	-0.959991	-0.0288086	-0.960022	-0.0161133	-0.959991	-2.12158	-0.960022	0.183594
-0.859985	-1.04199	-0.859985	-0.754883	-0.860016	-0.470215	-0.860016	-0.352539	-0.860016	0.339844	-0.860016	0.345703	-0.859985	0.521973	-0.860016	0.452148
-0.759979	-0.709961	-0.759979	-0.62793	-0.76001	-0.0981445	-0.76001	-0.136719	-0.76001	0.476563	-0.76001	0.687988	-0.76001	0.921875	-0.76001	0.725098
-0.660004	-0.230469	-0.660004	-0.14209	-0.660004	0.359375	-0.660004	0.145508	-0.660004	0.674316	-0.660004	0.993652	-0.660004	1.02197	-0.660004	1.21338
-0.559998	1.5625	-0.559998	1.95703	-0.560028	2.3667	-0.560028	1.83838	-0.559998	2.37842	-0.560028	3.16553	-0.559998	2.20313	-0.560028	3.65479
-0.459991	-0.824707	-0.459991	0.539063	-0.460022	0.716309	-0.460022	1.47168	-0.459991	2.08594	-0.460022	1.11865	-0.459991	2.97266	-0.460022	1.37256
-0.359985	-3.61865	-0.359985	-2.61328	-0.360016	-2.32959	-0.360016	-1.28027	-0.360016	-0.966309	-0.360016	-1.83447	-0.359985	0.468262	-0.360016	-1.88525
-0.259979	-3.1958	-0.259979	-3.15381	-0.26001	-2.54297	-0.26001	-2.5459	-0.26001	-2.30322	-0.26001	-1.83301	-0.26001	-1.81641	-0.26001	-1.60889
-0.160004	-3.16846	-0.160004	-2.93115	-0.160004	-2.34424	-0.160004	-2.21094	-0.160004	-1.87646	-0.160004	-1.65479	-0.160004	-1.33594	-0.160004	-1.04834
-0.0599976	-3.42334	-0.0599976	-2.88525	-0.0600281	-2.44189	-0.0600281	-2.33057	-0.0599976	-1.84521	-0.0600281	-1.6958	-0.0599976	-1.23291	-0.0600281	-1.43457
0.0400085	-3.56689	0.0400085	-2.97412	0.039978	-2.62891	0.039978	-2.63965	0.0400085	-2.23682	0.039978	-1.87598	0.0400085	-1.70166	0.039978	-2.03906
0.140015	-4.89453	0.140015	-4.17285	0.139984	-5.19971	0.139984	-7.7334	0.139984	-16.8765	0.139984	-35.3599	0.140015	-2.09131	0.139984	-2.89404
0.240021	-9.03564	0.240021	-13.8789	0.23999	-21.5117	0.23999	-54.7119	0.23999	-121.388	0.23999	-248.774	0.23999	-11.085	0.23999	-3.22412
0.339996	-11.3896	0.339996	-24.9907	0.339996	-36.8008	0.339996	-98.354	0.339996	-212.06	0.339996	-429.365	0.339996	-30.0708	0.339996	-2.51953
0.440002	-10.9614	0.440002	-26.1211	0.439972	-35.1763	0.439972	-95.2681	0.440002	-199.999	0.439972	-403.085	0.440002	-38.5459	0.439972	-2.29297
0.540009	-9.31543	0.540009	-20.9619	0.539978	-27.7368	0.539978	-73.6445	0.540009	-155.072	0.539978	-319.577	0.540009	-31.6006	0.539978	-2.37891
0.640015	-8.19775	0.640015	-16.604	0.639984	-21.6563	0.639984	-56.5054	0.639984	-122.589	0.639984	-256.687	0.640015	-24.1367	0.639984	-2.1001
0.740021	-7.21533	0.740021	-13.5469	0.73999	-16.7061	0.73999	-43.2002	0.73999	-96.6587	0.73999	-210.817	0.73999	-18.7344	0.73999	-2.02734
0.839996	-6.72656	0.839996	-10.9126	0.839996	-12.6929	0.839996	-31.9321	0.839996	-75.8208	0.839996	-177.153	0.839996	-14.2446	0.839996	-2.00342
0.940002	-6.13721	0.940002	-8.78906	0.939972	-9.66797	0.939972	-22.7451	0.940002	-58.5161	0.939972	-152.509	0.940002	-10.397	0.939972	-2.12451
1.04001	-5.97021	1.04001	-7.08496	1.03998	-7.20947	1.03998	-15.25	1.04001	-44.3696	1.03998	-134.771	1.04001	-7.62402	1.03998	-2.25
1.14001	-5.66699	1.14001	-5.84521	1.13998	-5.17236	1.13998	-8.60547	1.13998	-33.1914	1.13998	-122.252	1.14001	-5.40234	1.13998	-2.33545
1.24002	-5.76807	1.24002	-4.87402	1.23999	-3.33838	1.23999	-3.17285	1.23999	-23.5024	1.23999	-113.987	1.23999	-3.34668	1.23999	-2.46436
1.34	-5.67871	1.34	-3.90479	1.34	-1.80713	1.34	1.77881	1.34	-14.7202	1.34	-108.748	1.34	-1.73682	1.34	-2.57813
1.44	-5.64355	1.44	-3.00391	1.43997	-0.453613	1.43997	6.21582	1.44	-6.61768	1.43997	-104.914	1.44	-0.143066	1.43997	-2.71436
1.54001	-5.58496	1.54001	-2.23975	1.53998	0.506348	1.53998	10.3828	1.54001	0.796387	1.53998	-102.851	1.54001	1.06982	1.53998	-2.82813
1.64001	-5.50391	1.64001	-1.83838	1.63998	1.70313	1.63998	14.2227	1.63998	7.57764	1.63998	-102.05	1.64001	2.11572	1.63998	-2.93994
1.74002	-5.45166	1.74002	-1.23535	1.73999	2.55029	1.73999	17.7124	1.73999	14.1104	1.73999	-102.03	1.73999	3.18359	1.73999	-3.05078
1.84	-5.5459	1.84	-0.783691	1.84	3.39941	1.84	20.9893	1.84	20.6064	1.84	-102.782	1.84	3.90186	1.84	-3.16016
1.94	-5.5835	1.94	-0.306152	1.93997	4.16406	1.93997	24.0718	1.94	26.8022	1.93997	-104.002	1.94	4.67188	1.93997	-3.24072
2.04001	-5.59277	2.04001	0.0883789	2.03998	4.94238	2.03998	27.0132	2.04001	32.7847	2.03998	-105.606	2.04001	5.47021	2.03998	-3.31592
2.14001	-5.60791	2.14001	0.494629	2.13998	5.69629	2.13998	29.8193	2.13998	38.604	2.13998	-107.35	2.14001	6.28467	2.13998	-3.40576
2.24002	-5.65479	2.24002	0.832031	2.23999	6.29297	2.23999	32.5732	2.23999	44.3555	2.23999	-109.158	2.23999	6.81348	2.23999	-3.49561
2.34	-5.66699	2.34	1.07666	2.34	6.8916	2.34	34.9297	2.34	50.1338	2.34	-111.252	2.34	7.3877	2.34	-3.56104
2.44	-5.67334	2.44	1.24463	2.43997	7.41504	2.43997	37.3892	2.44	55.8042	2.43997	-113.04	2.44	7.9375	2.43997	-3.60938
2.54001	-5.69678	2.54001	1.44385	2.53998	7.92578	2.53998	39.8335	2.54001	61.8696	2.53998	-115.014	2.54001	8.49365	2.53998	-3.68701
2.64001	-5.70605	2.64001	1.65527	2.63998	8.43506	2.63998	42.3174	2.63998	67.5947	2.63998	-116.403	2.64001	8.92285	2.63998	-3.74951
2.74002	-5.75537	2.74002	1.8584	2.73999	8.89844	2.73999	44.5781	2.73999	73.3706	2.73999	-117.786	2.73999	9.36426	2.73999	-3.80811
2.84	-5.77979	2.84	2.06104	2.84	9.30615	2.84	46.8696	2.84	79.4063	2.84	-118.936	2.84	9.80176	2.84	-3.87842
2.94	-5.83838	2.94	2.24512	2.93997	9.69531	2.93997	49.1265	2.94	85.54	2.93997	-119.814	2.94	10.2314	2.93997	-3.93604
3.04001	-5.89307	3.04001	2.45947	3.03998	10.1157	3.03998	51.4429	3.04001	91.5249	3.03998	-120.381	3.04001	10.6807	3.03998	-3.99951
3.14001	-5.90479	3.14001	2.6709	3.13998	10.5601	3.13998	53.7139	3.13998	97.73	3.13998	-120.757	3.14001	11.0908	3.13998	-4.07275
3.24002	-5.94189	3.24002	2.85449	3.23999	11.0049	3.23999	55.9424	3.23999	104.106	3.23999	-120.606	3.23999	11.4038	3.23999	-4.12061
3.34	-5.97119	3.34	2.96875	3.34	11.4077	3.34	58.1084	3.34	110.367	3.34	-120.325	3.34	11.7705	3.34	-4.17139
3.44	-6.01025	3.44	3.10449	3.43997	11.814	3.43997	60.2251	3.44	116.612	3.43997	-119.764	3.44	12.126	3.43997	-4.2251
3.54001	-6.06885	3.54001	3.26025	3.53998	12.2085	3.53998	62.3345	3.54001	123.08	3.53998	-118.757	3.54001	12.4741	3.53998	-4.27295
3.64001	-6.12354	3.64001	3.41797	3.63998	12.5635	3.63998	64.4438	3.63998	129.659	3.63998	-117.418	3.64001	12.814	3.63998	-4.30713
3.74002	-6.17236	3.74002	3.54932	3.73999	12.9243	3.73999	66.5884	3.73999	136.25	3.73999	-115.849	3.73999	13.1768	3.73999	-4.33154
3.84	-6.22119	3.84	3.70703	3.84	13.271	3.84	68.7617	3.84	142.918	3.84	-114.02	3.84	13.5283	3.84	-4.36865
3.94	-6.26855	3.94	3.83838	3.93997	13.626	3.93997	70.9023	3.94	149.654	3.93997	-111.89	3.94	13.8687	3.93997	-4.4292
4.04001	-6.32861	4.04001	3.98438	4.03998	13.978	4.03998	72.936	4.04001	156.411	4.03998	-109.412	4.04001	14.2202	4.03998	-4.46729
4.14001	-6.39746	4.14001	4.12402	4.13998	14.3179	4.13998	75.0166	4.13998	163.238	4.13998	-106.498	4.14001	14.5601	4.13998	-4.48682
4.24002	-6.44189	4.24002	4.23682	4.23999	14.6353	4.23999	77.1289	4.23999	170.242	4.23999	-103.442	4.23999	14.9194	4.23999	-4.51123
4.34	-6.49902	4.34	4.37988	4.34	14.9658	4.34	79.1943	4.34	177.148	4.34	-100.018	4.34	15.2593	4.34	-4.54541
4.44	-6.54834	4.44	4.52246	4.43997	15.2954	4.43997	81.2432	4.44	184.079	4.43997	-96.2354	4.44	15.583	4.43997	-4.56201
4.54001	-6.59229	4.54001	4.66309	4.53998	15.6187	4.53998	83.3281	4.54001	191.158	4.53998	-92.1064	4.54001	15.9321	4.53998	-4.57666
4.64001	-6.63818	4.64001	4.77734	4.63998	15.9463	4.63998	85.4033	4.63998	198.35	4.63998	-87.8066	4.64001	16.2744	4.63998	-4.59619
4.74002	-6.69385	4.74002	4.90137	4.73999	16.2446	4.73999	87.4639	4.73999	205.509	4.73999	-83.2729	4.73999	16.5483	4.73999	-4.62451
4.84	-6.74756	4.84	5.02588	4.84	16.5601	4.84	89.5039	4.84	212.585	4.84	-78.4434	4.84	16.8569	4.84	-4.64209
4.94	-6.80322	4.94	5.14453	4.93997	16.8838	4.93997	91.5283	4.94	219.82	4.93997	-73.3003	4.94	17.1851	4.93997	-4.67139
5.04001	-6.85693	5.04001	5.28516	5.03998	17.1929	5.03998	93.6064	5.04001	227.031	5.03998	-67.8198	5.04001	17.4937	5.03998	-4.69775
5.14001	-6.90479	5.14001	5.40918	5.13998	17.5103	5.13998	95.6885	5.13998	234.318	5.13998	-62.0684	5.14001	17.8032	5.13998	-4.71729
5.24002	-6.94189	5.24002	5.55469	5.23999	17.8179	5.23999	97.7305	5.23999	241.634	5.23999	-56.1846	5.23999	18.0791	5.23999	-4.74951
5.34	-6.98291	5.34	5.68359	5.34	18.1235	5.34	99.7983	5.34	248.998	5.34	-50.0923	5.34	18.3892	5.34	-4.7876
5.44	-7.01416	5.44	5.82422	5.43997	18.439	5.43997	101.845	5.44	256.419	5.43997	-43.6377	5.44	18.6938	5.43997	-4.81201
5.54001	-7.06006	5.54001	5.94775	5.53998	18.7476	5.53998	103.77	5.54001	263.839	5.53998	-36.9253	5.54001	18.9897	5.53998	-4.8501
5.64001	-7.09131	5.64001	6.05957	5.63998	19.0444	5.63998	105.713	5.63998	271.3	5.63998	-30.1113	5.64001	19.2549	5.63998	-4.85791
5.74002	-7.11865	5.74002	6.18262	5.73999	19.3647	5.73999	107.685	5.73999	278.835	5.73999	-23.0332	5.73999	19.5493	5.73999	-4.89404
5.84	-7.1626	5.84	6.28516	5.84	19.6821	5.84	109.658	5.84	286.332	5.84	-15.6353	5.84	19.8525	5.84	-4.92334
5.94	-7.2085	5.94	6.38965	5.93997	19.9438	5.93997	111.625	5.94	293.832	5.93997	-7.9541	5.94	20.1343	5.93997	-4.95264
6.04001	-7.25244	6.04001	6.49463	6.03998	20.2163	6.03998	113.615	6.04001	301.384	6.03998	-0.0385742	6.04001	20.4204	6.03998	-4.98193
6.14001	-7.29541	6.14001	6.60156	6.13998	20.501	6.13998	115.576	6.13998	308.93	6.13998	7.99658	6.14001	20.6968	6.13998	-4.9917
6.24002	-7.32471	6.24002	6.70801	6.23999	20.7681	6.23999	117.548	6.23999	316.448	6.23999	16.1245	6.23999	20.9937	6.23999	-5.02295
6.34	-7.36865	6.34	6.81494	6.34	21.0688	6.34	119.541	6.34	324.005	6.34	24.6167	6.34	21.2993	6.34	-5.06396
6.44	-7.41699	6.44	6.90723	6.43997	21.3569	6.43997	121.499	6.44	331.556	6.43997	33.3091	6.44	21.5728	6.43997	-5.08154
6.54001	-7.46533	6.54001	7.01074	6.53998	21.6118	6.53998	123.478	6.54001	339.142	6.53998	42.2808	6.54001	21.8408	6.53998	-5.11572
6.64001	-7.51416	6.64001	7.09375	6.63998	21.8843	6.63998	125.417	6.63998	346.765	6.63998	51.3608	6.64001	22.1079	6.63998	-5.14697
6.74002	-7.54053	6.74002	7.19385	6.73999	22.1704	6.73999	127.408	6.73999	354.417	6.73999	60.7817	6.73999	22.4038	6.73999	-5.17822
6.84	-7.57275	6.84	7.28125	6.84	22.4155	6.84	129.361	6.84	362.08	6.84	70.3638	6.84	22.6733	6.84	-5.20557
6.94	-7.62256	6.94	7.37012	6.93997	22.7017	6.93997	131.303	6.94	369.738	6.93997	80.0972	6.94	22.9282	6.93997	-5.2251
7.04001	-7.6665	7.04001	7.47266	7.03998	22.9619	7.03998	133.276	7.04001	377.409	7.03998	89.9312	7.04001	23.1899	7.03998	-5.25342
7.14001	-7.70068	7.14001	7.57031	7.13998	23.2241	7.13998	135.212	7.13998	385.069	7.13998	99.9912	7.14001	23.4741	7.13998	-5.27588
7.24002	-7.72705	7.24002	7.66699	7.23999	23.4985	7.23999	137.108	7.23999	392.664	7.23999	110.33	7.23999	23.7241	7.23999	-5.31201
7.34	-7.76416	7.34	7.76172	7.34	23.7632	7.34	139.029	7.34	400.301	7.34	120.828	7.34	23.9819	7.34	-5.34619
7.44	-7.81494	7.44	7.84668	7.43997	24.0269	7.43997	140.958	7.44	407.996	7.43997	131.515	7.44	24.229	7.43997	-5.37451
7.54001	-7.86377	7.54001	7.94141	7.53998	24.2866	7.53998	142.881	7.54001	415.656	7.53998	142.416	7.54001	24.4546	7.53998	-5.40869
7.64001	-7.91943	7.64001	8.03809	7.63998	24.54	7.63998	144.78	7.63998	423.337	7.63998	153.449	7.64001	24.6812	7.63998	-5.43994
7.74002	-7.96338	7.74002	8.11816	7.73999	24.8071	7.73999	146.685	7.73999	430.957	7.73999	164.74	7.73999	24.936	7.73999	-5.4624
7.84	-8.00928	7.84	8.20313	7.84	25.0806	7.84	148.616	7.84	438.583	7.84	176.183	7.84	25.1782	7.84	-5.47217
7.94	-8.04834	7.94	8.28809	7.93997	25.353	7.93997	150.502	7.94	446.251	7.93997	187.679	7.94	25.4155	7.93997	-5.49854
8.04001	-8.0874	8.04001	8.37793	8.03998	25.6118	8.03998	152.38	8.04001	453.923	8.03998	199.297	8.04001	25.6587	8.03998	-5.5376
8.14001	-8.13965	8.14001	8.46973	8.13998	25.8569	8.13998	154.253	8.13998	461.61	8.13998	211.141	8.14001	25.9038	8.13998	-5.56494
8.24002	-8.18115	8.24002	8.53027	8.23999	26.1001	8.23999	156.163	8.23999	469.271	8.23999	223.204	8.23999	26.147	8.23999	-5.58154
8.34	-8.23193	8.34	8.625	8.34	26.3618	8.34	158.018	8.34	476.92	8.34	235.479	8.34	26.4009	8.34	-5.60791
8.44	-8.26611	8.44	8.72949	8.43997	26.6265	8.43997	159.858	8.44	484.603	8.43997	247.895	8.44	26.646	8.43997	-5.64697
8.54001	-8.29834	8.54001	8.81934	8.53998	26.8696	8.53998	161.698	8.54001	492.293	8.53998	260.398	8.54001	26.8726	8.53998	-5.66357
8.64001	-8.354	8.64001	8.91895	8.63998	27.1187	8.63998	163.538	8.63998	499.928	8.63998	273.042	8.64001	27.1226	8.63998	-5.68506
8.74002	-8.40771	8.74002	9.01074	8.73999	27.3696	8.73999	165.392	8.73999	507.541	8.73999	285.774	8.73999	27.3774	8.73999	-5.70557
8.84	-8.4585	8.84	9.1084	8.84	27.6104	8.84	167.233	8.84	515.249	8.84	298.733	8.84	27.603	8.84	-5.73682
8.94	-8.50635	8.94	9.21973	8.93997	27.8462	8.93997	169.069	8.94	522.854	8.93997	311.96	8.94	27.8267	8.93997	-5.77734
9.04001	-8.54053	9.04001	9.31934	9.03998	28.0952	9.03998	170.905	9.04001	530.491	9.03998	325.189	9.04001	28.0688	9.03998	-5.80225
9.14001	-8.58447	9.14001	9.40918	9.13998	28.3071	9.13998	172.749	9.13998	538.094	9.13998	338.448	9.14001	28.2915	9.13998	-5.81494
9.24002	-8.64209	9.24002	9.48926	9.23999	28.5298	9.23999	174.554	9.23999	545.643	9.23999	351.925	9.23999	28.5054	9.23999	-5.84326
9.34	-8.67627	9.34	9.56934	9.34	28.7603	9.34	176.377	9.34	553.253	9.34	365.603	9.34	28.7241	9.34	-5.86963
9.44	-8.71777	9.44	9.65625	9.43997	28.9814	9.43997	178.202	9.44	560.849	9.43997	379.318	9.44	28.9546	9.43997	-5.89209
9.54001	-8.771	9.54001	9.72266	9.53998	29.2026	9.53998	179.999	9.54001	568.415	9.53998	393.298	9.54001	29.1538	9.53998	-5.91797
9.64001	-8.81006	9.64001	9.81494	9.63998	29.4399	9.63998	181.822	9.63998	575.967	9.63998	407.288	9.64001	29.3774	9.63998	-5.94775
9.74002	-8.86084	9.74002	9.91016	9.73999	29.6343	9.73999	183.574	9.73999	583.549	9.73999	421.385	9.73999	29.6079	9.73999	-5.979
9.84	-8.8999	9.84	9.98438	9.84	29.853	9.84	185.4	9.84	591.089	9.84	435.55	9.84	29.8306	9.84	-6.00146
9.94	-8.95068	9.94	10.0508	9.93997	30.0806	9.93997	187.198	9.94	598.635	9.93997	449.896	9.94	30.0674	9.93997	-6.0376
10.04	-8.98682	10.04	10.1396	10.04	30.2993	10.04	188.975	10.04	606.182	10.04	464.431	10.04	30.3071	10.04	-6.06201
10.14	-9.021	10.14	10.2148	10.14	30.522	10.14	190.725	10.14	613.746	10.14	479.08	10.14	30.5376	10.14	-6.08838
10.24	-9.06689	10.24	10.2881	10.24	30.7437	10.24	192.46	10.24	621.308	10.24	493.977	10.24	30.7554	10.24	-6.11572
10.34	-9.10059	10.34	10.3682	10.34	30.9663	10.34	194.237	10.34	628.859	10.34	508.959	10.34	30.979	10.34	-6.15186
10.44	-9.14502	10.44	10.46	10.44	31.1733	10.44	195.987	10.44	636.42	10.44	524.01	10.44	31.1929	10.44	-6.17822
10.54	-9.19775	10.54	10.5234	10.54	31.394	10.54	197.733	10.54	643.938	10.54	539.147	10.54	31.4087	10.54	-6.19482
10.64	-9.22705	10.64	10.6279	10.64	31.6226	10.64	199.495	10.64	651.445	10.64	554.351	10.64	31.6196	10.64	-6.229
10.74	-9.25635	10.74	10.7061	10.74	31.8335	10.74	201.225	10.74	658.953	10.74	569.713	10.74	31.8335	10.74	-6.25537
10.84	-9.28564	10.84	10.7783	10.84	32.0542	10.84	202.945	10.84	666.472	10.84	585.246	10.84	32.0444	10.84	-6.27295
10.94	-9.31934	10.94	10.8506	10.94	32.2749	10.94	204.667	10.94	674.031	10.94	600.819	10.94	32.2612	10.94	-6.30713
11.04	-9.35596	11.04	10.917	11.04	32.4819	11.04	206.39	11.04	681.528	11.04	616.458	11.04	32.4697	11.04	-6.3335
11.14	-9.38818	11.14	10.9805	11.14	32.6831	11.14	208.128	11.14	688.996	11.14	632.244	11.14	32.6587	11.14	-6.36719
11.24	-9.43604	11.24	11.0703	11.24	32.9009	11.24	209.858	11.24	696.465	11.24	648.167	11.24	32.8579	11.24	-6.39209
11.34	-9.47021	11.34	11.1523	11.34	33.1147	11.34	211.565	11.34	703.933	11.34	664.096	11.34	33.0718	11.34	-6.4165
11.44	-9.50928	11.44	11.2422	11.44	33.3267	11.44	213.249	11.44	711.368	11.44	680.128	11.44	33.271	11.44	-6.45264
11.54	-9.54834	11.54	11.293	11.54	33.5327	11.54	214.948	11.54	718.817	11.54	696.271	11.54	33.479	11.54	-6.47119
11.64	-9.59619	11.64	11.3506	11.64	33.7485	11.64	216.655	11.64	726.252	11.64	712.53	11.64	33.6899	11.64	-6.48682
11.74	-9.63037	11.74	11.3828	11.74	33.9595	11.74	218.347	11.74	733.625	11.74	728.9	11.74	33.8774	11.74	-6.52588
11.84	-9.67627	11.84	11.4287	11.84	34.1538	11.84	220.061	11.84	740.993	11.84	745.3	11.84	34.0718	11.84	-6.5542
11.94	-9.71729	11.94	11.4609	11.94	34.353	11.94	221.706	11.94	748.415	11.94	761.777	11.94	34.2603	11.94	-6.5835
12.04	-9.75635	12.04	11.5234	12.04	34.5376	12.04	223.391	12.04	755.762	12.04	778.345	12.04	34.4399	12.04	-6.60498
12.14	-9.78564	12.14	11.5693	12.14	34.7534	12.14	225.073	12.14	763.063	12.14	794.926	12.14	34.6343	12.14	-6.62256
12.24	-9.82666	12.24	11.6211	12.24	34.9697	12.24	226.718	12.24	770.394	12.24	811.675	12.24	34.8335	12.24	-6.63525
12.34	-9.87549	12.34	11.6797	12.34	35.1782	12.34	228.359	12.34	777.762	12.34	828.578	12.34	35.0112	12.34	-6.67139
12.44	-9.92432	12.44	11.7373	12.44	35.394	12.44	230.014	12.44	785.114	12.44	845.452	12.44	35.2046	12.44	-6.69482
12.54	-9.96533	12.54	11.7695	12.54	35.5908	12.54	231.667	12.54	792.367	12.54	862.28	12.54	35.4233	12.54	-6.72412
12.64	-9.99463	12.64	11.8398	12.64	35.7651	12.64	233.284	12.64	799.622	12.64	879.232	12.64	35.6196	12.64	-6.75342
12.74	-10.0522	12.74	11.9023	12.74	35.9478	12.74	234.901	12.74	806.833	12.74	896.397	12.74	35.8218	12.74	-6.78271
12.84	-10.0835	12.84	11.9951	12.84	36.1377	12.84	236.503	12.84	814.122	12.84	913.584	12.84	36.0112	12.84	-6.8042
12.94	-10.1304	12.94	12.0586	12.94	36.3237	12.94	238.144	12.94	821.36	12.94	930.815	12.94	36.2241	12.94	-6.83838
13.04	-10.1812	13.04	12.1406	13.04	36.5571	13.04	239.75	13.04	828.551	13.04	948.088	13.04	36.4116	13.04	-6.85791
13.14	-10.2173	13.14	12.208	13.14	36.729	13.14	241.35	13.14	835.765	13.14	965.433	13.14	36.5933	13.14	-6.87744
13.24	-10.2632	13.24	12.293	13.24	36.9189	13.24	242.93	13.24	842.947	13.24	982.861	13.24	36.814	13.24	-6.91357
13.34	-10.3052	13.34	12.3662	13.34	37.1128	13.34	244.52	13.34	850.157	13.34	1000.26	13.34	36.9507	13.34	-6.94287
13.44	-10.353	13.44	12.4336	13.44	37.2798	13.44	246.124	13.44	857.297	13.44	1017.71	13.44	37.147	13.44	-6.97217
13.54	-10.3853	13.54	12.4951	13.54	37.4741	13.54	247.683	13.54	864.384	13.54	1035.39	13.54	37.3384	13.54	-6.99365
13.64	-10.4312	13.64	12.5947	13.64	37.6538	13.64	249.262	13.64	871.519	13.64	1053.07	13.64	37.5015	13.64	-7.02295
13.74	-10.4741	13.74	12.667	13.74	37.8384	13.74	250.842	13.74	878.63	13.74	1070.73	13.74	37.6694	13.74	-7.05225
13.84	-10.4966	13.84	12.7422	13.84	38.0181	13.84	252.386	13.84	885.704	13.84	1088.46	13.84	37.8706	13.84	-7.07373
13.94	-10.5405	13.94	12.7861	13.94	38.2124	13.94	253.941	13.94	892.744	13.94	1106.25	13.94	38.0522	13.94	-7.09131
14.04	-10.5767	14.04	12.8584	14.04	38.3774	14.04	255.468	14.04	899.786	14.04	1124.08	14.04	38.2202	14.04	-7.11279
14.14	-10.6108	14.14	12.9023	14.14	38.5542	14.14	257.01	14.14	906.829	14.14	1141.99	14.14	38.394	14.14	-7.13916
14.24	-10.6538	14.24	12.9648	14.24	38.7275	14.24	258.539	14.24	913.891	14.24	1159.91	14.24	38.5767	14.24	-7.1665
14.34	-10.6812	14.34	13.0039	14.34	38.897	14.34	260.085	14.34	920.922	14.34	1177.98	14.34	38.7437	14.34	-7.19482
14.44	-10.7153	14.44	13.0532	14.44	39.0737	14.44	261.624	14.44	927.896	14.44	1196.11	14.44	38.9165	14.44	-7.22119
14.54	-10.7515	14.54	13.1016	14.54	39.2407	14.54	263.139	14.54	934.883	14.54	1214.22	14.54	39.0718	14.54	-7.23193
14.64	-10.7983	14.64	13.1523	14.64	39.4189	14.64	264.668	14.64	941.865	14.64	1232.36	14.64	39.2563	14.64	-7.25342
14.74	-10.8413	14.74	13.1797	14.74	39.5854	14.74	266.188	14.74	948.781	14.74	1250.54	14.74	39.4312	14.74	-7.27979
14.84	-10.8687	14.84	13.2031	14.84	39.729	14.84	267.694	14.84	955.701	14.84	1268.79	14.84	39.5962	14.84	-7.29932
14.94	-10.9165	14.94	13.2568	14.94	39.896	14.94	269.211	14.94	962.61	14.94	1287.15	14.94	39.7612	14.94	-7.33057
15.04	-10.9507	15.04	13.3174	15.04	40.0444	15.04	270.717	15.04	969.512	15.04	1305.57	15.04	39.9385	15.04	-7.34326
15.14	-11.0015	15.14	13.3828	15.14	40.1978	15.14	272.219	15.14	976.434	15.14	1324	15.14	40.104	15.14	-7.37256
15.24	-11.0454	15.24	13.4336	15.24	40.3608	15.24	273.706	15.24	983.325	15.24	1342.42	15.24	40.2954	15.24	-7.39404
15.34	-11.0952	15.34	13.4756	15.34	40.5259	15.34	275.183	15.34	990.208	15.34	1360.89	15.34	40.4556	15.34	-7.41553
15.44	-11.1226	15.44	13.5625	15.44	40.6978	15.44	276.652	15.44	997.008	15.44	1379.35	15.44	40.6274	15.44	-7.44482
15.54	-11.1685	15.54	13.6045	15.54	40.8462	15.54	278.12	15.54	1003.8	15.54	1397.93	15.54	40.7954	15.54	-7.4624
15.64	-11.2007	15.64	13.6406	15.64	41.0181	15.64	279.573	15.64	1010.57	15.64	1416.58	15.64	40.9624	15.64	-7.4917
15.74	-11.2319	15.74	13.6719	15.74	41.1782	15.74	281.022	15.74	1017.34	15.74	1435.29	15.74	41.1108	15.74	-7.53271
15.84	-11.271	15.84	13.7305	15.84	41.3384	15.84	282.488	15.84	1024.11	15.84	1454	15.84	41.2759	15.84	-7.56201
15.94	-11.3218	15.94	13.793	15.94	41.5103	15.94	283.952	15.94	1030.87	15.94	1472.91	15.94	41.436	15.94	-7.59326
16.04	-11.353	16.04	13.835	16.04	41.6689	16.04	285.406	16.04	1037.62	16.04	1491.82	16.04	41.6089	16.04	-7.62256
16.14	-11.3921	16.14	13.8828	16.14	41.8267	16.14	286.831	16.14	1044.38	16.14	1510.68	16.14	41.7681	16.14	-7.64697
16.24	-11.4312	16.24	13.9268	16.24	41.9868	16.24	288.27	16.24	1051.13	16.24	1529.59	16.24	41.9351	16.24	-7.67529
16.34	-11.4819	16.34	13.9648	16.34	42.1274	16.34	289.698	16.34	1057.86	16.34	1548.5	16.34	42.0767	16.34	-7.69287
16.44	-11.521	16.44	14.0024	16.44	42.2759	16.44	291.117	16.44	1064.59	16.44	1567.42	16.44	42.2368	16.44	-7.72217
16.54	-11.5718	16.54	14.0195	16.54	42.4282	16.54	292.53	16.54	1071.21	16.54	1586.41	16.54	42.4072	16.54	-7.74854
16.64	-11.6157	16.64	14.0752	16.64	42.5767	16.64	293.962	16.64	1077.86	16.64	1605.44	16.64	42.5767	16.64	-7.77197
16.74	-11.6646	16.74	14.1328	16.74	42.729	16.74	295.394	16.74	1084.53	16.74	1624.47	16.74	42.7446	16.74	-7.79443
16.84	-11.7124	16.84	14.1836	16.84	42.8813	16.84	296.819	16.84	1091.13	16.84	1643.6	16.84	42.9048	16.84	-7.82373
16.94	-11.7515	16.94	14.2373	16.94	43.0166	16.94	298.227	16.94	1097.75	16.94	1662.74	16.94	43.0522	16.94	-7.8501
17.04	-11.7827	17.04	14.2813	17.04	43.186	17.04	299.598	17.04	1104.35	17.04	1681.93	17.04	43.2056	17.04	-7.87256
17.14	-11.8101	17.14	14.332	17.14	43.3462	17.14	300.983	17.14	1110.91	17.14	1701.17	17.14	43.3657	17.14	-7.90186
17.24	-11.8491	17.24	14.3779	17.24	43.4868	17.24	302.391	17.24	1117.49	17.24	1720.42	17.24	43.5259	17.24	-7.92822
17.34	-11.8921	17.34	14.4268	17.34	43.647	17.34	303.78	17.34	1124.07	17.34	1739.65	17.34	43.686	17.34	-7.95264
17.44	-11.936	17.44	14.4712	17.44	43.8188	17.44	305.125	17.44	1130.64	17.44	1758.92	17.44	43.853	17.44	-7.98193
17.54	-11.9741	17.54	14.5195	17.54	43.9595	17.54	306.511	17.54	1137.18	17.54	1778.2	17.54	44.0063	17.54	-8.01025
17.64	-12.0132	17.64	14.582	17.64	44.1001	17.64	307.898	17.64	1143.73	17.64	1797.51	17.64	44.147	17.64	-8.03467
17.74	-12.0522	17.74	14.6328	17.74	44.2588	17.74	309.253	17.74	1150.27	17.74	1816.78	17.74	44.2759	17.74	-8.06104
17.84	-12.0835	17.84	14.6719	17.84	44.4097	17.84	310.593	17.84	1156.79	17.84	1836.12	17.84	44.4312	17.84	-8.0835
17.94	-12.1108	17.94	14.6943	17.94	44.5767	17.94	311.93	17.94	1163.29	17.94	1855.5	17.94	44.5767	17.94	-8.11279
18.04	-12.1538	18.04	14.7422	18.04	44.7095	18.04	313.28	18.04	1169.77	18.04	1874.91	18.04	44.7202	18.04	-8.13916
18.14	-12.1929	18.14	14.7861	18.14	44.8413	18.14	314.622	18.14	1176.23	18.14	1894.34	18.14	44.8657	18.14	-8.15869
18.24	-12.2271	18.24	14.8271	18.24	44.9673	18.24	315.959	18.24	1182.64	18.24	1913.8	18.24	44.9946	18.24	-8.18115
18.34	-12.2593	18.34	14.8711	18.34	45.1304	18.34	317.292	18.34	1189.07	18.34	1933.3	18.34	45.1274	18.34	-8.20947
18.44	-12.2954	18.44	14.915	18.44	45.2612	18.44	318.625	18.44	1195.48	18.44	1952.78	18.44	45.2681	18.44	-8.229
18.54	-12.3335	18.54	14.9561	18.54	45.397	18.54	319.977	18.54	1201.88	18.54	1972.26	18.54	45.3921	18.54	-8.2417
18.64	-12.3657	18.64	14.9951	18.64	45.5327	18.64	321.304	18.64	1208.29	18.64	1991.73	18.64	45.5259	18.64	-8.26807
18.74	-12.4067	18.74	15.0313	18.74	45.6665	18.74	322.612	18.74	1214.71	18.74	2011.21	18.74	45.6665	18.74	-8.3042
18.84	-12.4312	18.84	15.0674	18.84	45.7798	18.84	323.948	18.84	1221.06	18.84	2030.7	18.84	45.8101	18.84	-8.3335
18.94	-12.4751	18.94	15.1162	18.94	45.9087	18.94	325.282	18.94	1227.43	18.94	2050.13	18.94	45.9331	18.94	-8.3501
19.04	-12.5132	19.04	15.1572	19.04	46.0327	19.04	326.596	19.04	1233.77	19.04	2069.53	19.04	46.0767	19.04	-8.37451
19.14	-12.5552	19.14	15.2017	19.14	46.186	19.14	327.911	19.14	1240.1	19.14	2088.98	19.14	46.2046	19.14	-8.40381
19.24	-12.5962	19.24	15.2236	19.24	46.3188	19.24	329.253	19.24	1246.38	19.24	2108.48	19.24	46.3267	19.24	-8.42822
19.34	-12.6343	19.34	15.2539	19.34	46.4478	19.34	330.542	19.34	1252.67	19.34	2127.98	19.34	46.479	19.34	-8.44482
19.44	-12.6646	19.44	15.2959	19.44	46.5522	19.44	331.851	19.44	1258.96	19.44	2147.46	19.44	46.6304	19.44	-8.47119
19.54	-12.7056	19.54	15.3203	19.54	46.6978	19.54	333.161	19.54	1265.24	19.54	2166.88	19.54	46.7563	19.54	-8.479
19.64	-12.7515	19.64	15.3564	19.64	46.812	19.64	334.467	19.64	1271.52	19.64	2186.39	19.64	46.8726	19.64	-8.49854
19.74	-12.7856	19.74	15.3975	19.74	46.9712	19.74	335.754	19.74	1277.76	19.74	2205.86	19.74	46.9868	19.74	-8.5249
19.84	-12.8345	19.84	15.4336	19.84	47.1226	19.84	337.03	19.84	1284.01	19.84	2225.28	19.84	47.1206	19.84	-8.5542
19.94	-12.8774	19.94	15.4639	19.94	47.2485	19.94	338.3	19.94	1290.25	19.94	2244.7	19.94	47.2437	19.94	-8.56885
20.04	-12.9263	20.04	15.4971	20.04	47.3579	20.04	339.574	20.04	1296.48	20.04	2264.11	20.04	47.3774	20.04	-8.58057
20.14	-12.9624	20.14	15.5381	20.14	47.4819	20.14	340.843	20.14	1302.72	20.14	2283.54	20.14	47.4751	20.14	-8.61084
20.24	-12.9946	20.24	15.5703	20.24	47.6079	20.24	342.098	20.24	1308.91	20.24	2302.96	20.24	47.6079	20.24	-8.63232
20.34	-13.0356	20.34	15.6064	20.34	47.7368	20.34	343.348	20.34	1315.06	20.34	2322.29	20.34	47.7368	20.34	-8.65869
20.44	-13.0845	20.44	15.6475	20.44	47.8579	20.44	344.596	20.44	1321.22	20.44	2341.68	20.44	47.8564	20.44	-8.67529
20.54	-13.1226	20.54	15.6943	20.54	47.9937	20.54	345.844	20.54	1327.38	20.54	2361.1	20.54	47.9634	20.54	-8.70166
20.64	-13.1646	20.64	15.7305	20.64	48.1079	20.64	347.081	20.64	1333.53	20.64	2380.47	20.64	48.1011	20.64	-8.72412
20.74	-13.2173	20.74	15.7666	20.74	48.2339	20.74	348.324	20.74	1339.66	20.74	2399.72	20.74	48.2563	20.74	-8.74854
20.84	-13.2515	20.84	15.8154	20.84	48.3564	20.84	349.562	20.84	1345.82	20.84	2418.99	20.84	48.3726	20.84	-8.76807
20.94	-13.2856	20.94	15.8516	20.94	48.4722	20.94	350.824	20.94	1351.94	20.94	2438.3	20.94	48.5063	20.94	-8.77979
21.04	-13.3345	21.04	15.8857	21.04	48.6079	21.04	352.062	21.04	1358.05	21.04	2457.61	21.04	48.6274	21.04	-8.8042
21.14	-13.3804	21.14	15.9219	21.14	48.7095	21.14	353.271	21.14	1364.15	21.14	2476.93	21.14	48.7563	21.14	-8.8335
21.24	-13.4087	21.24	15.9463	21.24	48.8384	21.24	354.495	21.24	1370.23	21.24	2496.18	21.24	48.8892	21.24	-8.85791
21.34	-13.4458	21.34	15.9844	21.34	48.9624	21.34	355.698	21.34	1376.31	21.34	2515.22	21.34	49.021	21.34	-8.88232
21.44	-13.4819	21.44	16.0068	21.44	49.0767	21.44	356.903	21.44	1382.33	21.44	2534.33	21.44	49.1353	21.44	-8.90869
21.54	-13.5288	21.54	16.0313	21.54	49.2095	21.54	358.135	21.54	1388.35	21.54	2553.38	21.54	49.2563	21.54	-8.92041
21.64	-13.5718	21.64	16.0537	21.64	49.3384	21.64	359.336	21.64	1394.34	21.64	2572.49	21.64	49.3892	21.64	-8.95459
21.74	-13.6108	21.74	16.0752	21.74	49.4775	21.74	360.55	21.74	1400.35	21.74	2591.47	21.74	49.5093	21.74	-8.97217
21.84	-13.647	21.84	16.1133	21.84	49.6079	21.84	361.773	21.84	1406.36	21.84	2610.52	21.84	49.6226	21.84	-9.01025
21.94	-13.6929	21.94	16.1475	21.94	49.7173	21.94	362.96	21.94	1412.33	21.94	2629.46	21.94	49.7417	21.94	-9.03271
22.04	-13.7271	22.04	16.1768	22.04	49.8433	22.04	364.145	22.04	1418.3	22.04	2648.23	22.04	49.8579	22.04	-9.06201
22.14	-13.7642	22.14	16.2061	22.14	49.9937	22.14	365.343	22.14	1424.27	22.14	2667.02	22.14	49.9673	22.14	-9.08838
22.24	-13.8022	22.24	16.2227	22.24	50.1157	22.24	366.532	22.24	1430.24	22.24	2685.81	22.24	50.0767	22.24	-9.10498
22.34	-13.8462	22.34	16.2451	22.34	50.2485	22.34	367.71	22.34	1436.18	22.34	2704.55	22.34	50.1812	22.34	-9.13428
22.44	-13.8843	22.44	16.2666	22.44	50.3696	22.44	368.887	22.44	1442.12	22.44	2723.54	22.44	50.2954	22.44	-9.15869
22.54	-13.938	22.54	16.293	22.54	50.4819	22.54	370.057	22.54	1448.06	22.54	2741.88	22.54	50.4165	22.54	-9.19482
22.64	-13.9819	22.64	16.3271	22.64	50.6079	22.64	371.215	22.64	1454.01	22.64	2760.36	22.64	50.5181	22.64	-9.2124
22.74	-14.021	22.74	16.3564	22.74	50.7339	22.74	372.409	22.74	1459.92	22.74	2778.85	22.74	50.6304	22.74	-9.25342
22.84	-14.0522	22.84	16.3735	22.84	50.8369	22.84	373.594	22.84	1465.84	22.84	2797.36	22.84	50.7368	22.84	-9.27979
22.94	-14.0767	22.94	16.3955	22.94	50.936	22.94	374.734	22.94	1471.72	22.94	2815.87	22.94	50.8491	22.94	-9.30225
23.04	-14.1177	23.04	16.417	23.04	51.0454	23.04	375.887	23.04	1477.63	23.04	2833.98	23.04	50.9634	23.04	-9.33838
23.14	-14.1616	23.14	16.4414	23.14	51.147	23.14	377.062	23.14	1483.52	23.14	2852.36	23.14	51.0649	23.14	-9.35107
23.24	-14.1978	23.24	16.4775	23.24	51.2319	23.24	378.202	23.24	1489.39	23.24	2870.33	23.24	51.1909	23.24	-9.38135
23.34	-14.2271	23.34	16.4951	23.34	51.3462	23.34	379.36	23.34	1495.25	23.34	2888.36	23.34	51.3174	23.34	-9.40576
23.44	-14.2563	23.44	16.5234	23.44	51.436	23.44	380.506	23.44	1501.12	23.44	2906.37	23.44	51.4292	23.44	-9.43506
23.54	-14.3022	23.54	16.5459	23.54	51.5376	23.54	381.645	23.54	1507	23.54	2924.38	23.54	51.5376	23.54	-9.45947
23.64	-14.3335	23.64	16.5674	23.64	51.6519	23.64	382.78	23.64	1512.85	23.64	2942.52	23.64	51.6499	23.64	-9.47217
23.74	-14.3755	23.74	16.5938	23.74	51.7393	23.74	383.906	23.74	1518.62	23.74	2960.18	23.74	51.7808	23.74	-9.50537
23.84	-14.4243	23.84	16.6045	23.84	51.8315	23.84	385.047	23.84	1524.37	23.84	2977.94	23.84	51.8999	23.84	-9.5376
23.94	-14.4673	23.94	16.6377	23.94	51.9312	23.94	386.176	23.94	1530.1	23.94	2995.47	23.94	52.0181	23.94	-9.5542
24.04	-14.5161	24.04	16.667	24.04	52.0425	24.04	387.315	24.04	1535.82	24.04	3012.98	24.04	52.1187	24.04	-9.58057
24.14	-14.5522	24.14	16.6836	24.14	52.1509	24.14	388.465	24.14	1541.52	24.14	3030.65	24.14	52.23	24.14	-9.60303
24.24	-14.5835	24.24	16.7061	24.24	52.2515	24.24	389.578	24.24	1547.22	24.24	3048.22	24.24	52.3462	24.24	-9.62744
24.34	-14.6157	24.34	16.7354	24.34	52.3696	24.34	390.695	24.34	1552.92	24.34	3065.15	24.34	52.4507	24.34	-9.65869
24.44	-14.6646	24.44	16.7568	24.44	52.4673	24.44	391.812	24.44	1558.62	24.44	3082.49	24.44	52.5454	24.44	-9.67139
24.54	-14.7007	24.54	16.7813	24.54	52.5718	24.54	392.938	24.54	1564.31	24.54	3099.7	24.54	52.6353	24.54	-9.70166
24.64	-14.7368	24.64	16.8057	24.64	52.6665	24.64	394.057	24.64	1570.02	24.64	3116.75	24.64	52.7368	24.64	-9.70947
24.74	-14.7632	24.74	16.8271	24.74	52.7612	24.74	395.156	24.74	1575.72	24.74	3133.53	24.74	52.8296	24.74	-9.729
24.84	-14.7944	24.84	16.8516	24.84	52.8369	24.84	396.266	24.84	1581.41	24.84	3150.39	24.84	52.936	24.84	-9.74854
24.94	-14.8364	24.94	16.874	24.94	52.9292	24.94	397.367	24.94	1587.08	24.94	3167.17	24.94	53.0259	24.94	-9.77979
25.04	-14.8726	25.04	16.9072	25.04	53.0405	25.04	398.457	25.04	1592.74	25.04	3183.92	25.04	53.1108	25.04	-9.79932
25.14	-14.9048	25.14	16.9248	25.14	53.1665	25.14	399.545	25.14	1598.41	25.14	3200.64	25.14	53.2183	25.14	-9.82373
25.24	-14.9507	25.24	16.9414	25.24	53.2368	25.24	400.612	25.24	1604.05	25.24	3217.27	25.24	53.3384	25.24	-9.85303
25.34	-14.9966	25.34	16.9658	25.34	53.3433	25.34	401.676	25.34	1609.7	25.34	3233.37	25.34	53.4312	25.34	-9.87744
25.44	-15.021	25.44	16.9951	25.44	53.4429	25.44	402.754	25.44	1615.36	25.44	3249.71	25.44	53.5454	25.44	-9.89697
25.54	-15.0649	25.54	17.0146	25.54	53.5405	25.54	403.839	25.54	1620.99	25.54	3266.03	25.54	53.6323	25.54	-9.90869
25.64	-15.1108	25.64	17.0439	25.64	53.6401	25.64	404.931	25.64	1626.58	25.64	3282	25.64	53.7275	25.64	-9.93311
25.74	-15.1538	25.74	17.0771	25.74	53.7397	25.74	405.991	25.74	1632.19	25.74	3297.91	25.74	53.8198	25.74	-9.95947
25.84	-15.186	25.84	17.1064	25.84	53.8149	25.84	407.069	25.84	1637.77	25.84	3313.74	25.84	53.9282	25.84	-9.98193
25.94	-15.2319	25.94	17.1357	25.94	53.9282	25.94	408.164	25.94	1643.34	25.94	3329.65	25.94	54.0259	25.94	-10.0181
26.04	-15.2661	26.04	17.1572	26.04	54.0229	26.04	409.249	26.04	1648.93	26.04	3345.48	26.04	54.1421	26.04	-10.0298
26.14	-15.3071	26.14	17.1865	26.14	54.1147	26.14	410.31	26.14	1654.49	26.14	3360.79	26.14	54.2563	26.14	-10.0542
26.24	-15.356	26.24	17.208	26.24	54.2007	26.24	411.426	26.24	1659.96	26.24	3376.26	26.24	54.3491	26.24	-10.0806
26.34	-15.3921	26.34	17.2373	26.34	54.3003	26.34	412.522	26.34	1665.51	26.34	3391.69	26.34	54.4487	26.34	-10.1001
26.44	-15.4243	26.44	17.2539	26.44	54.3999	26.44	413.656	26.44	1670.97	26.44	3406.84	26.44	54.5571	26.44	-10.1196
26.54	-15.4653	26.54	17.2764	26.54	54.4917	26.54	414.777	26.54	1676.44	26.54	3421.98	26.54	54.6304	26.54	-10.1421
26.64	-15.521	26.64	17.2979	26.64	54.6001	26.64	415.632	26.64	1681.88	26.64	3436.96	26.64	54.73	26.64	-10.1831
26.74	-15.5571	26.74	17.3271	26.74	54.6733	26.74	416.632	26.74	1687.3	26.74	3451.92	26.74	54.8413	26.74	-10.2095
26.84	-15.5962	26.84	17.332	26.84	54.7681	26.84	417.645	26.84	1692.72	26.84	3466.77	26.84	54.9673	26.84	-10.229
26.94	-15.645	26.94	17.3516	26.94	54.8804	26.94	418.729	26.94	1698.16	26.94	3481.65	26.94	55.0601	26.94	-10.2603
27.04	-15.6929	27.04	17.3711	27.04	54.9604	27.04	419.79	27.04	1703.61	27.04	3496.29	27.04	55.1792	27.04	-10.2798
27.14	-15.7251	27.14	17.3711	27.14	55.0718	27.14	420.836	27.14	1709.03	27.14	3510.76	27.14	55.2788	27.14	-10.3022
27.24	-15.7583	27.24	17.3857	27.24	55.1401	27.24	421.87	27.24	1714.48	27.24	3525.25	27.24	55.3657	27.24	-10.3237
27.34	-15.7905	27.34	17.4072	27.34	55.2319	27.34	422.921	27.34	1719.94	27.34	3539.51	27.34	55.4526	27.34	-10.3501
27.44	-15.8345	27.44	17.4365	27.44	55.2993	27.44	423.95	27.44	1725.29	27.44	3553.8	27.44	55.5493	27.44	-10.3696
27.54	-15.8677	27.54	17.4463	27.54	55.3608	27.54	424.967	27.54	1730.61	27.54	3567.43	27.54	55.6304	27.54	-10.4009
27.64	-15.9048	27.64	17.4756	27.64	55.4604	27.64	425.97	27.64	1736	27.64	3581.39	27.64	55.7202	27.64	-10.4087
27.74	-15.9458	27.74	17.5068	27.74	55.521	27.74	426.991	27.74	1741.36	27.74	3595.19	27.74	55.8315	27.74	-10.4448
27.84	-15.9946	27.84	17.5244	27.84	55.6011	27.84	428.03	27.84	1746.75	27.84	3609.12	27.84	55.9165	27.84	-10.479
27.94	-16.0376	27.94	17.5459	27.94	55.6812	27.94	429.04	27.94	1752.1	27.94	3623	27.94	56.0015	27.94	-10.5103
28.04	-16.0786	28.04	17.5703	28.04	55.7485	28.04	430.037	28.04	1757.46	28.04	3636.26	28.04	56.0698	28.04	-10.522
28.14	-16.1226	28.14	17.5898	28.14	55.8315	28.14	431.055	28.14	1762.79	28.14	3649.64	28.14	56.126	28.14	-10.5415
28.24	-16.1421	28.24	17.6064	28.24	55.9116	28.24	432.047	28.24	1768.1	28.24	3663.01	28.24	56.2104	28.24	-10.5757
28.34	-16.186	28.34	17.6279	28.34	56.0181	28.34	433.035	28.34	1773.38	28.34	3676.28	28.34	56.2905	28.34	-10.5884
28.44	-16.2241	28.44	17.6328	28.44	56.1108	28.44	434.025	28.44	1778.66	28.44	3689.34	28.44	56.3706	28.44	-10.6196
28.54	-16.2466	28.54	17.6602	28.54	56.2104	28.54	435.004	28.54	1783.95	28.54	3702.18	28.54	56.4478	28.54	-10.6323
28.64	-16.2905	28.64	17.6748	28.64	56.314	28.64	435.977	28.64	1789.2	28.64	3715.07	28.64	56.5405	28.64	-10.6704
28.74	-16.3149	28.74	17.6963	28.74	56.397	28.74	436.984	28.74	1794.47	28.74	3727.92	28.74	56.6323	28.74	-10.6899
28.84	-16.353	28.84	17.7178	28.84	56.4868	28.84	437.979	28.84	1799.66	28.84	3740.65	28.84	56.7202	28.84	-10.7095
28.94	-16.4038	28.94	17.7471	28.94	56.5796	28.94	438.945	28.94	1804.88	28.94	3753.05	28.94	56.8101	28.94	-10.7437
29.04	-16.4263	29.04	17.7568	29.04	56.6714	29.04	439.926	29.04	1810.06	29.04	3765.44	29.04	56.8901	29.04	-10.7681
29.14	-16.4751	29.14	17.7861	29.14	56.7485	29.14	440.898	29.14	1815.26	29.14	3777.77	29.14	56.9897	29.14	-10.7876
29.24	-16.5132	29.24	17.8076	29.24	56.8267	29.24	441.857	29.24	1820.49	29.24	3789.96	29.24	57.0894	29.24	-10.7993
29.34	-16.5669	29.34	17.835	29.34	56.8999	29.34	442.816	29.34	1825.68	29.34	3802	29.34	57.1782	29.34	-10.8237
29.44	-16.6157	29.44	17.8564	29.44	56.9673	29.44	443.785	29.44	1830.79	29.44	3814	29.44	57.271	29.44	-10.8618
29.54	-16.6616	29.54	17.874	29.54	57.0229	29.54	444.749	29.54	1835.92	29.54	3825.81	29.54	57.3628	29.54	-10.8892
29.64	-16.6978	29.64	17.8955	29.64	57.103	29.64	445.72	29.64	1841.08	29.64	3837.59	29.64	57.4429	29.64	-10.9009
29.74	-16.7466	29.74	17.9053	29.74	57.1587	29.74	446.702	29.74	1846.23	29.74	3849.27	29.74	57.5288	29.74	-10.9233
29.84	-16.7905	29.84	17.9297	29.84	57.2251	29.84	447.656	29.84	1851.32	29.84	3860.92	29.84	57.6157	29.84	-10.9478
29.94	-16.8345	29.94	17.958	29.94	57.2993	29.94	448.62	29.94	1856.42	29.94	3872.3	29.94	57.6987	29.94	-10.9722
30.04	-16.8872	30.04	17.9678	30.04	57.3726	30.04	449.566	30.04	1861.47	30.04	3883.67	30.04	57.7905	30.04	-10.9985
30.14	-16.9312	30.14	17.9775	30.14	57.4526	30.14	450.511	30.14	1866.56	30.14	3894.91	30.14	57.8774	30.14	-11.0229
30.24	-16.9751	30.24	17.9756	30.24	57.5327	30.24	451.481	30.24	1871.61	30.24	3906.12	30.24	57.9556	30.24	-11.061
30.34	-17.0132	30.34	17.9951	30.34	57.6157	30.34	452.433	30.34	1876.67	30.34	3917.3	30.34	58.0259	30.34	-11.0757
30.44	-17.0552	30.44	18.0049	30.44	57.7095	30.44	453.382	30.44	1881.71	30.44	3928.11	30.44	58.1108	30.44	-11.1001
30.54	-17.0962	30.54	18.0117	30.54	57.7827	30.54	454.341	30.54	1886.76	30.54	3938.94	30.54	58.1909	30.54	-11.1196
30.64	-17.1421	30.64	18.0264	30.64	57.8579	30.64	455.295	30.64	1891.78	30.64	3949.64	30.64	58.2788	30.64	-11.1392
30.74	-17.1665	30.74	18.0508	30.74	57.9331	30.74	456.239	30.74	1896.8	30.74	3960.33	30.74	58.3706	30.74	-11.1636
30.84	-17.2046	30.84	18.0674	30.84	58.0015	30.84	457.159	30.84	1901.8	30.84	3971.04	30.84	58.4702	30.84	-11.1899
30.94	-17.2271	30.94	18.085	30.94	58.0767	30.94	458.089	30.94	1906.82	30.94	3981.34	30.94	58.5425	30.94	-11.1899
31.04	-17.2827	31.04	18.1016	31.04	58.1665	31.04	459.001	31.04	1911.79	31.04	3991.96	31.04	58.6108	31.04	-11.2124
31.14	-17.3149	31.14	18.1162	31.14	58.2319	31.14	459.933	31.14	1916.74	31.14	4001.93	31.14	58.686	31.14	-11.2368
31.24	-17.3755	31.24	18.126	31.24	58.3003	31.24	460.831	31.24	1921.68	31.24	4012	31.24	58.7319	31.24	-11.2485
31.34	-17.4116	31.34	18.1357	31.34	58.3921	31.34	461.731	31.34	1926.63	31.34	4021.99	31.34	58.8267	31.34	-11.2681
31.44	-17.4556	31.44	18.1572	31.44	58.4604	31.44	462.64	31.44	1931.52	31.44	4031.88	31.44	58.9126	31.44	-11.2925
31.54	-17.4966	31.54	18.167	31.54	58.521	31.54	463.543	31.54	1936.41	31.54	4041.74	31.54	58.9917	31.54	-11.311
31.64	-17.5522	31.64	18.1885	31.64	58.5933	31.64	464.46	31.64	1941.32	31.64	4051.49	31.64	59.0796	31.64	-11.3335
31.74	-17.5913	31.74	18.2061	31.74	58.6616	31.74	465.339	31.74	1946.21	31.74	4061.16	31.74	59.1519	31.74	-11.355
31.84	-17.6353	31.84	18.2139	31.84	58.7339	31.84	466.242	31.84	1951.09	31.84	4070.92	31.84	59.2202	31.84	-11.3726
31.94	-17.6616	31.94	18.2354	31.94	58.814	31.94	467.161	31.94	1955.95	31.94	4080.58	31.94	59.2788	31.94	-11.3892
32.04	-17.7007	32.04	18.2568	32.04	58.8804	32.04	468.062	32.04	1960.8	32.04	4089.77	32.04	59.3511	32.04	-11.4087
32.14	-17.7349	32.14	18.2617	32.14	58.936	32.14	468.96	32.14	1965.68	32.14	4099.01	32.14	59.4194	32.14	-11.4331
32.24	-17.7759	32.24	18.2773	32.24	59.0034	32.24	469.844	32.24	1970.52	32.24	4108.18	32.24	59.4917	32.24	-11.4595
32.34	-17.8335	32.34	18.3057	32.34	59.0835	32.34	470.746	32.34	1975.38	32.34	4117.39	32.34	59.5718	32.34	-11.479
32.44	-17.8774	32.44	18.3271	32.44	59.1323	32.44	471.637	32.44	1980.17	32.44	4126.51	32.44	59.6206	32.44	-11.4937
32.54	-17.9233	32.54	18.3369	32.54	59.1929	32.54	472.53	32.54	1985	32.54	4135.5	32.54	59.6812	32.54	-11.5063
32.64	-17.9575	32.64	18.3467	32.64	59.2563	32.64	473.409	32.64	1989.8	32.64	4144.44	32.64	59.728	32.64	-11.5181
32.74	-18.0132	32.74	18.3516	32.74	59.3315	32.74	474.29	32.74	1994.63	32.74	4153.21	32.74	59.7886	32.74	-11.5493
32.84	-18.0571	32.84	18.3711	32.84	59.3921	32.84	475.186	32.84	1999.38	32.84	4161.82	32.84	59.8608	32.84	-11.5571
32.94	-18.103	32.94	18.3828	32.94	59.4702	32.94	476.052	32.94	2004.11	32.94	4170.42	32.94	59.9409	32.94	-11.5767
33.04	-18.1343	33.04	18.3828	33.04	59.5425	33.04	476.94	33.04	2008.85	33.04	4178.96	33.04	60.0093	33.04	-11.5933
33.14	-18.1646	33.14	18.4053	33.14	59.5913	33.14	477.819	33.14	2013.61	33.14	4187.49	33.14	60.0845	33.14	-11.6196
33.24	-18.2007	33.24	18.4023	33.24	59.6636	33.24	478.7	33.24	2018.34	33.24	4195.93	33.24	60.1792	33.24	-11.6392
33.34	-18.2368	33.34	18.4072	33.34	59.7319	33.34	479.574	33.34	2023.03	33.34	4204.2	33.34	60.2515	33.34	-11.6587
33.44	-18.2827	33.44	18.417	33.44	59.7925	33.44	480.452	33.44	2027.7	33.44	4212.4	33.44	60.3198	33.44	-11.6948
33.54	-18.3247	33.54	18.4219	33.54	59.853	33.54	481.331	33.54	2032.38	33.54	4220.69	33.54	60.3999	33.54	-11.7329
33.64	-18.3774	33.64	18.4297	33.64	59.9165	33.64	482.184	33.64	2037.04	33.64	4228.66	33.64	60.4897	33.64	-11.7524
33.74	-18.4116	33.74	18.4336	33.74	59.9868	33.74	483.038	33.74	2041.71	33.74	4236.51	33.74	60.5581	33.74	-11.7798
33.84	-18.4458	33.84	18.4365	33.84	60.0688	33.84	483.899	33.84	2046.37	33.84	4244.45	33.84	60.6187	33.84	-11.7993
33.94	-18.4868	33.94	18.4492	33.94	60.1421	33.94	484.749	33.94	2050.97	33.94	4252.34	33.94	60.6909	33.94	-11.8335
34.04	-18.5327	34.04	18.4658	34.04	60.2134	34.04	485.613	34.04	2055.57	34.04	4260.17	34.04	60.7515	34.04	-11.8579
34.14	-18.5571	34.14	18.4678	34.14	60.2954	34.14	486.457	34.14	2060.18	34.14	4267.81	34.14	60.8149	34.14	-11.8892
34.24	-18.6147	34.24	18.4756	34.24	60.3628	34.24	487.3	34.24	2064.76	34.24	4275.23	34.24	60.854	34.24	-11.9136
34.34	-18.6343	34.34	18.4658	34.34	60.4233	34.34	488.125	34.34	2069.34	34.34	4282.71	34.34	60.9048	34.34	-11.9399
34.44	-18.688	34.44	18.4756	34.44	60.4819	34.44	488.979	34.44	2073.92	34.44	4290.18	34.44	60.9722	34.44	-11.9595
34.54	-18.7202	34.54	18.4775	34.54	60.5503	34.54	489.829	34.54	2078.5	34.54	4297.63	34.54	61.0327	34.54	-11.979
34.64	-18.7632	34.64	18.4873	34.64	60.6079	34.64	490.671	34.64	2083.04	34.64	4305.01	34.64	61.0796	34.64	-12.0024
34.74	-18.8071	34.74	18.4854	34.74	60.6733	34.74	491.511	34.74	2087.6	34.74	4312.24	34.74	61.1401	34.74	-12.0103
34.84	-18.8442	34.84	18.4873	34.84	60.7222	34.84	492.36	34.84	2092.17	34.84	4319.49	34.84	61.2007	34.84	-12.0444
34.94	-18.8804	34.94	18.5	34.94	60.7681	34.94	493.193	34.94	2096.65	34.94	4326.53	34.94	61.2808	34.94	-12.0688
35.04	-18.9165	35.04	18.5	35.04	60.8413	35.04	494.016	35.04	2101.11	35.04	4333.54	35.04	61.3296	35.04	-12.0884
35.14	-18.9624	35.14	18.5117	35.14	60.9019	35.14	494.844	35.14	2105.57	35.14	4340.54	35.14	61.4048	35.14	-12.1196
35.24	-19.0044	35.24	18.5146	35.24	60.9429	35.24	495.664	35.24	2110.08	35.24	4347.48	35.24	61.4722	35.24	-12.144
35.34	-19.0571	35.34	18.5166	35.34	61.0181	35.34	496.499	35.34	2114.52	35.34	4354.43	35.34	61.5522	35.34	-12.1655
35.44	-19.0962	35.44	18.5195	35.44	61.0962	35.44	497.324	35.44	2118.98	35.44	4361.02	35.44	61.6157	35.44	-12.1782
35.54	-19.145	35.54	18.5264	35.54	61.1733	35.54	498.145	35.54	2123.42	35.54	4367.66	35.54	61.6694	35.54	-12.2095
35.64	-19.1812	35.64	18.5361	35.64	61.23	35.64	498.968	35.64	2127.83	35.64	4374.24	35.64	61.7495	35.64	-12.2222
35.74	-19.2173	35.74	18.543	35.74	61.3267	35.74	499.785	35.74	2132.24	35.74	4380.87	35.74	61.8267	35.74	-12.2485
35.84	-19.2554	35.84	18.5459	35.84	61.4116	35.84	500.591	35.84	2136.65	35.84	4387.53	35.84	61.8999	35.84	-12.2798
35.94	-19.2974	35.94	18.5586	35.94	61.4868	35.94	501.382	35.94	2141.04	35.94	4393.91	35.94	61.9722	35.94	-12.314
36.04	-19.3413	36.04	18.5674	36.04	61.5649	36.04	502.176	36.04	2145.43	36.04	4400.32	36.04	62.0093	36.04	-12.3384
36.14	-19.3853	36.14	18.5771	36.14	61.6226	36.14	502.972	36.14	2149.8	36.14	4406.65	36.14	62.0845	36.14	-12.3579
36.24	-19.4233	36.24	18.5781	36.24	61.6792	36.24	503.766	36.24	2154.15	36.24	4412.92	36.24	62.1519	36.24	-12.3823
36.34	-19.4653	36.34	18.5869	36.34	61.7397	36.34	504.569	36.34	2158.48	36.34	4419.12	36.34	62.2319	36.34	-12.4087
36.44	-19.5063	36.44	18.5889	36.44	61.7925	36.44	505.341	36.44	2162.8	36.44	4425.3	36.44	62.2837	36.44	-12.4282
36.54	-19.5444	36.54	18.6016	36.54	61.8335	36.54	506.132	36.54	2167.13	36.54	4431.46	36.54	62.3491	36.54	-12.4595
36.64	-19.5864	36.64	18.6045	36.64	61.8853	36.64	506.914	36.64	2171.45	36.64	4437.52	36.64	62.3979	36.64	-12.4819
36.74	-19.6187	36.74	18.6143	36.74	61.936	36.74	507.707	36.74	2175.72	36.74	4443.73	36.74	62.4507	36.74	-12.4985
36.84	-19.6548	36.84	18.6162	36.84	61.9751	36.84	508.491	36.84	2179.98	36.84	4449.46	36.84	62.48	36.84	-12.5229
36.94	-19.6929	36.94	18.626	36.94	62.0376	36.94	509.254	36.94	2184.25	36.94	4455.23	36.94	62.521	36.94	-12.5493
37.04	-19.7319	37.04	18.6279	37.04	62.0796	37.04	510.047	37.04	2188.51	37.04	4461.02	37.04	62.5815	37.04	-12.5688
37.14	-19.7681	37.14	18.6289	37.14	62.1206	37.14	510.844	37.14	2192.74	37.14	4466.8	37.14	62.6421	37.14	-12.5884
37.24	-19.8286	37.24	18.6377	37.24	62.1616	37.24	511.635	37.24	2196.97	37.24	4472.57	37.24	62.6938	37.24	-12.6245
37.34	-19.8608	37.34	18.6357	37.34	62.2222	37.34	512.419	37.34	2201.19	37.34	4478.32	37.34	62.7446	37.34	-12.6538
37.44	-19.9048	37.44	18.6436	37.44	62.2632	37.44	513.195	37.44	2205.37	37.44	4483.93	37.44	62.7925	37.44	-12.6831
37.54	-19.9458	37.54	18.6455	37.54	62.312	37.54	513.965	37.54	2209.55	37.54	4489.55	37.54	62.8296	37.54	-12.7124
37.64	-19.9819	37.64	18.6602	37.64	62.3843	37.64	514.729	37.64	2213.72	37.64	4495.02	37.64	62.8608	37.64	-12.7368
37.74	-20.021	37.74	18.667	37.74	62.4282	37.74	515.496	37.74	2217.89	37.74	4500.45	37.74	62.9097	37.74	-12.7681
37.84	-20.0571	37.84	18.665	37.84	62.4897	37.84	516.266	37.84	2222.03	37.84	4505.9	37.84	62.9585	37.84	-12.7876
37.94	-20.0942	37.94	18.6719	37.94	62.5308	37.94	517.035	37.94	2226.19	37.94	4511.28	37.94	63.019	37.94	-12.8042
38.04	-20.1304	38.04	18.6748	38.04	62.5718	38.04	517.8	38.04	2230.33	38.04	4516.59	38.04	63.0845	38.04	-12.8306
38.14	-20.1743	38.14	18.6846	38.14	62.6235	38.14	518.55	38.14	2234.46	38.14	4521.81	38.14	63.1421	38.14	-12.8413
38.24	-20.2153	38.24	18.6982	38.24	62.6909	38.24	519.305	38.24	2238.55	38.24	4526.98	38.24	63.1792	38.24	-12.8628
38.34	-20.2593	38.34	18.6992	38.34	62.7319	38.34	520.081	38.34	2242.63	38.34	4532.15	38.34	63.2397	38.34	-12.9009
38.44	-20.2837	38.44	18.7109	38.44	62.7808	38.44	520.844	38.44	2246.67	38.44	4537.28	38.44	63.2954	38.44	-12.9253
38.54	-20.3413	38.54	18.6992	38.54	62.8413	38.54	521.582	38.54	2250.75	38.54	4542.42	38.54	63.3608	38.54	-12.9546
38.64	-20.3774	38.64	18.7061	38.64	62.9048	38.64	522.355	38.64	2254.79	38.64	4547.44	38.64	63.4214	38.64	-12.9907
38.74	-20.4263	38.74	18.7158	38.74	62.9624	38.74	523.108	38.74	2258.81	38.74	4552.49	38.74	63.478	38.74	-13.0103
38.84	-20.4624	38.84	18.7305	38.84	62.9995	38.84	523.852	38.84	2262.85	38.84	4557.44	38.84	63.5503	38.84	-13.0425
38.94	-20.5063	38.94	18.7373	38.94	63.0649	38.94	524.613	38.94	2266.91	38.94	4562.41	38.94	63.5991	38.94	-13.0688
39.04	-20.5474	39.04	18.7305	39.04	63.1226	39.04	525.358	39.04	2270.96	39.04	4567.3	39.04	63.6743	39.04	-13.0923
39.14	-20.5796	39.14	18.7383	39.14	63.1597	39.14	526.099	39.14	2274.92	39.14	4572.1	39.14	63.73	39.14	-13.1147
39.24	-20.6157	39.24	18.7305	39.24	63.2124	39.24	526.844	39.24	2278.9	39.24	4576.93	39.24	63.8071	39.24	-13.1274
39.34	-20.6567	39.34	18.7383	39.34	63.2612	39.34	527.572	39.34	2282.82	39.34	4581.69	39.34	63.8726	39.34	-13.1519
39.44	-20.689	39.44	18.7422	39.44	63.3218	39.44	528.31	39.44	2286.75	39.44	4586.42	39.44	63.9214	39.44	-13.1821
39.54	-20.7251	39.54	18.75	39.54	63.3853	39.54	529.047	39.54	2290.69	39.54	4591.07	39.54	63.9702	39.54	-13.2017
39.64	-20.7632	39.64	18.7646	39.64	63.4526	39.64	529.78	39.64	2294.62	39.64	4595.73	39.64	64.0259	39.64	-13.2095
39.74	-20.7876	39.74	18.7666	39.74	63.4819	39.74	530.516	39.74	2298.53	39.74	4600.31	39.74	64.0796	39.74	-13.229
39.84	-20.8364	39.84	18.7734	39.84	63.5259	39.84	531.229	39.84	2302.44	39.84	4604.79	39.84	64.1206	39.84	-13.2437
39.94	-20.8726	39.94	18.7695	39.94	63.5913	39.94	531.942	39.94	2306.32	39.94	4609.31	39.94	64.1665	39.94	-13.2729
40.04	-20.897	40.04	18.7764	40.04	63.6206	40.04	532.651	40.04	2310.2	40.04	4613.79	40.04	64.2202	40.04	-13.2993
40.14	-20.9458	40.14	18.7813	40.14	63.6733	40.14	533.382	40.14	2314.08	40.14	4618.19	40.14	64.2612	40.14	-13.3218
40.24	-20.9819	40.24	18.7842	40.24	63.7222	40.24	534.105	40.24	2317.96	40.24	4622.64	40.24	64.3022	40.24	-13.3462
40.34	-21.0259	40.34	18.7813	40.34	63.7827	40.34	534.819	40.34	2321.84	40.34	4627.03	40.34	64.3345	40.34	-13.3579
40.44	-21.064	40.44	18.7744	40.44	63.8315	40.44	535.543	40.44	2325.7	40.44	4631.37	40.44	64.3931	40.44	-13.3823
40.54	-21.106	40.54	18.7842	40.54	63.8726	40.54	536.251	40.54	2329.51	40.54	4635.7	40.54	64.4409	40.54	-13.4087
40.64	-21.1353	40.64	18.7979	40.64	63.9136	40.64	536.952	40.64	2333.3	40.64	4640.05	40.64	64.4897	40.64	-13.4204
40.74	-21.1733	40.74	18.7959	40.74	63.9312	40.74	537.656	40.74	2337.08	40.74	4644.33	40.74	64.5229	40.74	-13.4448
40.84	-21.2007	40.84	18.8057	40.84	63.9624	40.84	538.375	40.84	2340.88	40.84	4648.6	40.84	64.5522	40.84	-13.4741
40.94	-21.2349	40.94	18.8076	40.94	64.0112	40.94	539.101	40.94	2344.66	40.94	4652.71	40.94	64.5796	40.94	-13.5034
41.04	-21.271	41.04	18.7959	41.04	64.0571	41.04	539.827	41.04	2348.4	41.04	4656.81	41.04	64.6206	41.04	-13.5298
41.14	-21.3149	41.14	18.8057	41.14	64.0913	41.14	540.54	41.14	2352.12	41.14	4660.88	41.14	64.6616	41.14	-13.5415
41.24	-21.3579	41.24	18.8076	41.24	64.1401	41.24	541.222	41.24	2355.83	41.24	4664.94	41.24	64.6987	41.24	-13.561
41.34	-21.4067	41.34	18.8057	41.34	64.1812	41.34	541.914	41.34	2359.53	41.34	4668.97	41.34	64.7515	41.34	-13.5835
41.44	-21.4312	41.44	18.8154	41.44	64.2339	41.44	542.625	41.44	2363.24	41.44	4672.95	41.44	64.8003	41.44	-13.6128
41.54	-21.4751	41.54	18.8203	41.54	64.271	41.54	543.336	41.54	2366.97	41.54	4676.89	41.54	64.8413	41.54	-13.6392
41.64	-21.5278	41.64	18.8203	41.64	64.3022	41.64	544.03	41.64	2370.67	41.64	4680.88	41.64	64.8804	41.64	-13.6587
41.74	-21.5601	41.74	18.8203	41.74	64.354	41.74	544.734	41.74	2374.35	41.74	4684.78	41.74	64.9487	41.74	-13.6704
41.84	-21.5962	41.84	18.8252	41.84	64.4019	41.84	545.445	41.84	2378	41.84	4688.65	41.84	65.0337	41.84	-13.6929
41.94	-21.6343	41.94	18.8345	41.94	64.4312	41.94	546.132	41.94	2381.67	41.94	4692.55	41.94	65.0767	41.94	-13.7173
42.04	-21.6646	42.04	18.8252	42.04	64.4722	42.04	546.805	42.04	2385.3	42.04	4696.39	42.04	65.147	42.04	-13.729
42.14	-21.7007	42.14	18.835	42.14	64.5132	42.14	547.504	42.14	2388.94	42.14	4700.15	42.14	65.2007	42.14	-13.7534
42.24	-21.7446	42.24	18.8369	42.24	64.5649	42.24	548.19	42.24	2392.54	42.24	4703.94	42.24	65.2495	42.24	-13.7798
42.34	-21.7905	42.34	18.835	42.34	64.6128	42.34	548.883	42.34	2396.16	42.34	4707.65	42.34	65.3101	42.34	-13.7915
42.44	-21.8364	42.44	18.8398	42.44	64.6587	42.44	549.55	42.44	2399.75	42.44	4711.42	42.44	65.3511	42.44	-13.8188
42.54	-21.8735	42.54	18.8516	42.54	64.7007	42.54	550.242	42.54	2403.32	42.54	4715.14	42.54	65.4048	42.54	-13.8306
42.64	-21.9233	42.64	18.8516	42.64	64.7417	42.64	550.919	42.64	2406.9	42.64	4718.85	42.64	65.4507	42.64	-13.8501
42.74	-21.9556	42.74	18.8516	42.74	64.7632	42.74	551.601	42.74	2410.44	42.74	4722.46	42.74	65.5015	42.74	-13.8696
42.84	-21.9937	42.84	18.8516	42.84	64.8022	42.84	552.254	42.84	2414	42.84	4726.05	42.84	65.5308	42.84	-13.8892
42.94	-22.0474	42.94	18.8662	42.94	64.8345	42.94	552.914	42.94	2417.53	42.94	4729.67	42.94	65.5601	42.94	-13.9087
43.04	-22.0913	43.04	18.8564	43.04	64.8823	43.04	553.601	43.04	2421.06	43.04	4733.22	43.04	65.6401	43.04	-13.9204
43.14	-22.1274	43.14	18.8545	43.14	64.9087	43.14	554.273	43.14	2424.58	43.14	4736.79	43.14	65.689	43.14	-13.9429
43.24	-22.1733	43.24	18.8564	43.24	64.936	43.24	554.929	43.24	2428.1	43.24	4740.39	43.24	65.7417	43.24	-13.9673
43.34	-22.2075	43.34	18.8584	43.34	64.9819	43.34	555.594	43.34	2431.57	43.34	4743.99	43.34	65.7905	43.34	-13.9917
43.44	-22.2397	43.44	18.8594	43.44	65.0229	43.44	556.273	43.44	2435.05	43.44	4747.26	43.44	65.8394	43.44	-14.0181
43.54	-22.2876	43.54	18.8682	43.54	65.0718	43.54	556.94	43.54	2438.55	43.54	4750.62	43.54	65.8921	43.54	-14.0376
43.64	-22.3335	43.64	18.8618	43.64	65.0933	43.64	557.594	43.64	2442.03	43.64	4754	43.64	65.9438	43.64	-14.0493
43.74	-22.3804	43.74	18.8564	43.74	65.1343	43.74	558.249	43.74	2445.46	43.74	4757.35	43.74	65.9985	43.74	-14.0688
43.84	-22.4312	43.84	18.8594	43.84	65.1743	43.84	558.895	43.84	2448.87	43.84	4760.72	43.84	66.0337	43.84	-14.0933
43.94	-22.479	43.94	18.8662	43.94	65.2173	43.94	559.563	43.94	2452.26	43.94	4764.11	43.94	66.0884	43.94	-14.1343
44.04	-22.5278	44.04	18.8643	44.04	65.2563	44.04	560.231	44.04	2455.65	44.04	4767.42	44.04	66.1304	44.04	-14.1587
44.14	-22.5718	44.14	18.8545	44.14	65.3022	44.14	560.873	44.14	2459.07	44.14	4770.7	44.14	66.1714	44.14	-14.1782
44.24	-22.6157	44.24	18.8564	44.24	65.3433	44.24	561.509	44.24	2462.46	44.24	4774.01	44.24	66.2007	44.24	-14.2026
44.34	-22.6538	44.34	18.8584	44.34	65.3726	44.34	562.156	44.34	2465.86	44.34	4777.26	44.34	66.228	44.34	-14.2319
44.44	-22.688	44.44	18.8564	44.44	65.4214	44.44	562.8	44.44	2469.17	44.44	4780.48	44.44	66.269	44.44	-14.2563
44.54	-22.7202	44.54	18.8467	44.54	65.4507	44.54	563.426	44.54	2472.5	44.54	4783.71	44.54	66.3218	44.54	-14.2798
44.64	-22.7563	44.64	18.8594	44.64	65.4702	44.64	564.074	44.64	2475.84	44.64	4786.92	44.64	66.3511	44.64	-14.3071
44.74	-22.7974	44.74	18.8545	44.74	65.5112	44.74	564.715	44.74	2479.15	44.74	4790.03	44.74	66.3921	44.74	-14.3315
44.84	-22.8413	44.84	18.8564	44.84	65.5571	44.84	565.351	44.84	2482.44	44.84	4793.17	44.84	66.4292	44.84	-14.3618
44.94	-22.8853	44.94	18.8545	44.94	65.5884	44.94	565.984	44.94	2485.71	44.94	4796.28	44.94	66.4673	44.94	-14.3813
45.04	-22.9263	45.04	18.8564	45.04	65.6226	45.04	566.612	45.04	2489.01	45.04	4799.38	45.04	66.5015	45.04	-14.4038
45.14	-22.9634	45.14	18.8516	45.14	65.6636	45.14	567.246	45.14	2492.29	45.14	4802.45	45.14	66.5405	45.14	-14.4282
45.24	-23.0015	45.24	18.8545	45.24	65.6929	45.24	567.883	45.24	2495.52	45.24	4805.54	45.24	66.5815	45.24	-14.4478
45.34	-23.0288	45.34	18.8564	45.34	65.7417	45.34	568.519	45.34	2498.82	45.34	4808.58	45.34	66.6274	45.34	-14.4644
45.44	-23.0718	45.44	18.8584	45.44	65.7632	45.44	569.156	45.44	2502.05	45.44	4811.58	45.44	66.6548	45.44	-14.4985
45.54	-23.1108	45.54	18.8594	45.54	65.8022	45.54	569.766	45.54	2505.27	45.54	4814.57	45.54	66.7007	45.54	-14.5103
45.64	-23.147	45.64	18.8662	45.64	65.8315	45.64	570.414	45.64	2508.51	45.64	4817.47	45.64	66.7495	45.64	-14.5298
45.74	-23.1733	45.74	18.8643	45.74	65.8774	45.74	571.05	45.74	2511.73	45.74	4820.42	45.74	66.7905	45.74	-14.5542
45.84	-23.2153	45.84	18.8545	45.84	65.9087	45.84	571.671	45.84	2514.89	45.84	4823.34	45.84	66.8267	45.84	-14.5806
45.94	-23.2397	45.94	18.8564	45.94	65.9478	45.94	572.313	45.94	2518.06	45.94	4826.26	45.94	66.8657	45.94	-14.5952
46.04	-23.2876	46.04	18.8545	46.04	65.9819	46.04	572.931	46.04	2521.22	46.04	4829.21	46.04	66.9194	46.04	-14.6196
46.14	-23.3247	46.14	18.8564	46.14	66.0308	46.14	573.545	46.14	2524.34	46.14	4832.12	46.14	66.9683	46.14	-14.6558
46.24	-23.3657	46.24	18.8584	46.24	66.0718	46.24	574.149	46.24	2527.47	46.24	4834.95	46.24	66.9985	46.24	-14.6733
46.34	-23.4038	46.34	18.8564	46.34	66.1011	46.34	574.761	46.34	2530.62	46.34	4837.75	46.34	67.0405	46.34	-14.6978
46.44	-23.4458	46.44	18.8584	46.44	66.1421	46.44	575.375	46.44	2533.75	46.44	4840.5	46.44	67.0845	46.44	-14.7173
46.54	-23.4751	46.54	18.8467	46.54	66.1694	46.54	575.979	46.54	2536.89	46.54	4843.28	46.54	67.1323	46.54	-14.7417
46.64	-23.5259	46.64	18.8477	46.64	66.2104	46.64	576.582	46.64	2540.02	46.64	4846.06	46.64	67.1616	46.64	-14.772
46.74	-23.564	46.74	18.8447	46.74	66.2446	46.74	577.19	46.74	2543.11	46.74	4848.86	46.74	67.2007	46.74	-14.7915
46.84	-23.5981	46.84	18.835	46.84	66.271	46.84	577.793	46.84	2546.24	46.84	4851.63	46.84	67.2495	46.84	-14.8022
46.94	-23.647	46.94	18.8398	46.94	66.312	46.94	578.411	46.94	2549.4	46.94	4854.35	46.94	67.2905	46.94	-14.8237
47.04	-23.688	47.04	18.8369	47.04	66.353	47.04	579.011	47.04	2552.42	47.04	4857.06	47.04	67.3315	47.04	-14.8413
47.14	-23.7202	47.14	18.835	47.14	66.3706	47.14	579.589	47.14	2555.39	47.14	4859.77	47.14	67.3608	47.14	-14.8745
47.24	-23.7642	47.24	18.8398	47.24	66.4038	47.24	580.203	47.24	2558.35	47.24	4862.51	47.24	67.4214	47.24	-14.8843
47.34	-23.7974	47.34	18.832	47.34	66.4312	47.34	580.8	47.34	2561.34	47.34	4865.2	47.34	67.439	47.34	-14.9087
47.44	-23.8462	47.44	18.8203	47.44	66.4722	47.44	581.411	47.44	2564.35	47.44	4867.92	47.44	67.4722	47.44	-14.9331
47.54	-23.8921	47.54	18.8174	47.54	66.4897	47.54	582.007	47.54	2567.34	47.54	4870.56	47.54	67.5132	47.54	-14.9517
47.64	-23.9312	47.64	18.8154	47.64	66.5229	47.64	582.63	47.64	2570.31	47.64	4873.19	47.64	67.5601	47.64	-14.9712
47.74	-23.9868	47.74	18.8154	47.74	66.5522	47.74	583.225	47.74	2573.29	47.74	4875.72	47.74	67.5894	47.74	-14.9937
47.84	-24.0278	47.84	18.8057	47.84	66.5767	47.84	583.824	47.84	2576.28	47.84	4878.3	47.84	67.6157	47.84	-15.0181
47.94	-24.0601	47.94	18.8125	47.94	66.6128	47.94	584.414	47.94	2579.28	47.94	4880.84	47.94	67.647	47.94	-15.0308
48.04	-24.0962	48.04	18.8154	48.04	66.6304	48.04	585.004	48.04	2582.26	48.04	4883.41	48.04	67.686	48.04	-15.061
48.14	-24.1255	48.14	18.8057	48.14	66.6519	48.14	585.601	48.14	2585.21	48.14	4886.01	48.14	67.7202	48.14	-15.0806
48.24	-24.1743	48.24	18.8076	48.24	66.6733	48.24	586.208	48.24	2588.12	48.24	4888.56	48.24	67.7612	48.24	-15.1001
48.34	-24.2036	48.34	18.8008	48.34	66.7056	48.34	586.8	48.34	2591.01	48.34	4891.03	48.34	67.7905	48.34	-15.1323
48.44	-24.2446	48.44	18.8057	48.44	66.7368	48.44	587.383	48.44	2593.89	48.44	4893.5	48.44	67.8149	48.44	-15.1704
48.54	-24.2954	48.54	18.7959	48.54	66.7563	48.54	587.945	48.54	2596.77	48.54	4895.96	48.54	67.8511	48.54	-15.2046
48.64	-24.353	48.64	18.7842	48.64	66.7905	48.64	588.535	48.64	2599.63	48.64	4898.42	48.64	67.8921	48.64	-15.229
48.74	-24.3872	48.74	18.7861	48.74	66.8198	48.74	589.108	48.74	2602.51	48.74	4900.85	48.74	67.9116	48.74	-15.2407
48.84	-24.4233	48.84	18.7764	48.84	66.8608	48.84	589.684	48.84	2605.37	48.84	4903.31	48.84	67.9438	48.84	-15.2681
48.94	-24.4507	48.94	18.7666	48.94	66.894	48.94	590.259	48.94	2608.21	48.94	4905.74	48.94	67.9917	48.94	-15.2847
49.04	-24.4897	49.04	18.7617	49.04	66.9233	49.04	590.834	49.04	2611.04	49.04	4908.12	49.04	68.0259	49.04	-15.3218
49.14	-24.5259	49.14	18.7568	49.14	66.9644	49.14	591.399	49.14	2613.88	49.14	4910.52	49.14	68.0601	49.14	-15.3579
49.24	-24.564	49.24	18.7549	49.24	66.9819	49.24	591.965	49.24	2616.72	49.24	4912.9	49.24	68.0923	49.24	-15.3774
49.34	-24.5942	49.34	18.7568	49.34	67.0259	49.34	592.55	49.34	2619.52	49.34	4915.24	49.34	68.1206	49.34	-15.3892
49.44	-24.6353	49.44	18.7471	49.44	67.0493	49.44	593.108	49.44	2622.34	49.44	4917.61	49.44	68.1616	49.44	-15.4136
49.54	-24.6763	49.54	18.7373	49.54	67.0767	49.54	593.684	49.54	2625.14	49.54	4919.95	49.54	68.2056	49.54	-15.4399
49.64	-24.7251	49.64	18.7305	49.64	67.1108	49.64	594.242	49.64	2627.94	49.64	4922.25	49.64	68.2417	49.64	-15.4595
49.74	-24.7632	49.74	18.7227	49.74	67.1636	49.74	594.793	49.74	2630.72	49.74	4924.59	49.74	68.2593	49.74	-15.4907
49.84	-24.7954	49.84	18.7188	49.84	67.2124	49.84	595.355	49.84	2633.42	49.84	4926.9	49.84	68.2954	49.84	-15.5132
49.94	-24.8364	49.94	18.7139	49.94	67.2417	49.94	595.914	49.94	2636.15	49.94	4929.22	49.94	68.3296	49.94	-15.5376
50.04	-24.8726	50.04	18.7158	50.04	67.2632	50.04	596.484	50.04	2638.83	50.04	4931.52	50.04	68.3589	50.04	-15.5571
50.14	-24.9048	50.14	18.7178	50.14	67.3071	50.14	597.042	50.14	2641.49	50.14	4933.81	50.14	68.3804	50.14	-15.5815
50.24	-24.9458	50.24	18.7109	50.24	67.3413	50.24	597.586	50.24	2644.17	50.24	4936.06	50.24	68.4097	50.24	-15.6001
50.34	-24.9751	50.34	18.7158	50.34	67.3901	50.34	598.14	50.34	2646.85	50.34	4938.25	50.34	68.4438	50.34	-15.6196
50.44	-25.0161	50.44	18.7061	50.44	67.4312	50.44	598.684	50.44	2649.51	50.44	4940.46	50.44	68.4819	50.44	-15.6421
50.54	-25.0649	50.54	18.6992	50.54	67.4722	50.54	599.228	50.54	2652.16	50.54	4942.68	50.54	68.5142	50.54	-15.6714
50.64	-25.1079	50.64	18.708	50.64	67.5132	50.64	599.775	50.64	2654.85	50.64	4944.9	50.64	68.5454	50.64	-15.6899
50.74	-25.1567	50.74	18.7031	50.74	67.5532	50.74	600.349	50.74	2657.5	50.74	4947.1	50.74	68.5698	50.74	-15.7173
50.84	-25.1733	50.84	18.6982	50.84	67.5767	50.84	600.89	50.84	2660.12	50.84	4949.3	50.84	68.6108	50.84	-15.7456
50.94	-25.2173	50.94	18.6865	50.94	67.5962	50.94	601.453	50.94	2662.75	50.94	4951.5	50.94	68.6353	50.94	-15.772
51.04	-25.2632	51.04	18.6846	51.04	67.6323	51.04	601.996	51.04	2665.36	51.04	4953.71	51.04	68.6597	51.04	-15.7827
51.14	-25.3052	51.14	18.6748	51.14	67.6616	51.14	602.526	51.14	2667.98	51.14	4955.92	51.14	68.6812	51.14	-15.8071
51.24	-25.3413	51.24	18.6768	51.24	67.6812	51.24	603.071	51.24	2670.55	51.24	4958.07	51.24	68.7134	51.24	-15.8188
51.34	-25.3853	51.34	18.667	51.34	67.6909	51.34	603.601	51.34	2673.12	51.34	4960.2	51.34	68.7397	51.34	-15.8433
51.44	-25.4146	51.44	18.6602	51.44	67.7173	51.44	604.14	51.44	2675.71	51.44	4962.33	51.44	68.7612	51.44	-15.8618
51.54	-25.4556	51.54	18.6572	51.54	67.7368	51.54	604.664	51.54	2678.27	51.54	4964.47	51.54	68.7905	51.54	-15.8726
51.64	-25.4937	51.64	18.6475	51.64	67.7632	51.64	605.2	51.64	2680.83	51.64	4966.54	51.64	68.8198	51.64	-15.8892
51.74	-25.5239	51.74	18.6406	51.74	67.7808	51.74	605.744	51.74	2683.38	51.74	4968.58	51.74	68.854	51.74	-15.9087
51.84	-25.5571	51.84	18.6289	51.84	67.814	51.84	606.262	51.84	2685.89	51.84	4970.64	51.84	68.8804	51.84	-15.9282
51.94	-25.603	51.94	18.6357	51.94	67.8462	51.94	606.785	51.94	2688.42	51.94	4972.67	51.94	68.9097	51.94	-15.9526
52.04	-25.6587	52.04	18.6377	52.04	67.8579	52.04	607.3	52.04	2690.95	52.04	4974.72	52.04	68.9507	52.04	-15.979
52.14	-25.6958	52.14	18.6279	52.14	67.8657	52.14	607.832	52.14	2693.46	52.14	4976.74	52.14	68.9751	52.14	-16.0015
52.24	-25.7397	52.24	18.626	52.24	67.8804	52.24	608.375	52.24	2695.95	52.24	4978.78	52.24	69.0229	52.24	-16.0259
52.34	-25.7905	52.34	18.6162	52.34	67.9019	52.34	608.902	52.34	2698.44	52.34	4980.79	52.34	69.0601	52.34	-16.0425
52.44	-25.8462	52.44	18.6133	52.44	67.9165	52.44	609.426	52.44	2700.9	52.44	4982.8	52.44	69.0845	52.44	-16.0688
52.54	-25.895	52.54	18.6016	52.54	67.9507	52.54	609.921	52.54	2703.37	52.54	4984.87	52.54	69.1304	52.54	-16.0884
52.64	-25.9556	52.64	18.6016	52.64	67.9722	52.64	610.434	52.64	2705.81	52.64	4986.88	52.64	69.1597	52.64	-16.1128
52.74	-25.9937	52.74	18.5898	52.74	68.0015	52.74	610.953	52.74	2708.24	52.74	4988.83	52.74	69.186	52.74	-16.146
52.84	-26.0356	52.84	18.5938	52.84	68.0259	52.84	611.46	52.84	2710.66	52.84	4990.83	52.84	69.2397	52.84	-16.1704
52.94	-26.0718	52.94	18.5771	52.94	68.0405	52.94	611.97	52.94	2713.09	52.94	4992.78	52.94	69.2612	52.94	-16.1948
53.04	-26.104	53.04	18.5674	53.04	68.0815	53.04	612.496	53.04	2715.5	53.04	4994.74	53.04	69.3071	53.04	-16.2095
53.14	-26.1646	53.14	18.5576	53.14	68.1079	53.14	613.006	53.14	2717.89	53.14	4996.7	53.14	69.3413	53.14	-16.2319
53.24	-26.2056	53.24	18.5508	53.24	68.1499	53.24	613.523	53.24	2720.27	53.24	4998.63	53.24	69.3706	53.24	-16.2603
53.34	-26.2515	53.34	18.5479	53.34	68.1831	53.34	614.031	53.34	2722.64	53.34	5000.59	53.34	69.4116	53.34	-16.2876
53.44	-26.2876	53.44	18.5381	53.44	68.2056	53.44	614.555	53.44	2725.03	53.44	5002.54	53.44	69.4194	53.44	-16.3071
53.54	-26.3364	53.54	18.5234	53.54	68.2319	53.54	615.086	53.54	2727.41	53.54	5004.44	53.54	69.4487	53.54	-16.3267
53.64	-26.3774	53.64	18.5146	53.64	68.2417	53.64	615.62	53.64	2729.77	53.64	5006.28	53.64	69.4946	53.64	-16.355
53.74	-26.4351	53.74	18.5049	53.74	68.271	53.74	616.133	53.74	2732.11	53.74	5008.15	53.74	69.5288	53.74	-16.3892
53.84	-26.4575	53.84	18.5068	53.84	68.3071	53.84	616.645	53.84	2734.47	53.84	5010.03	53.84	69.5503	53.84	-16.4087
53.94	-26.4946	53.94	18.5	53.94	68.3267	53.94	617.176	53.94	2736.8	53.94	5011.91	53.94	69.5796	53.94	-16.4204
54.04	-26.5239	54.04	18.4971	54.04	68.3296	54.04	617.684	54.04	2739.12	54.04	5013.78	54.04	69.604	54.04	-16.4517
54.14	-26.5649	54.14	18.4873	54.14	68.3628	54.14	618.184	54.14	2741.44	54.14	5015.64	54.14	69.6206	54.14	-16.4624
54.24	-26.6108	54.24	18.4756	54.24	68.3999	54.24	618.695	54.24	2743.72	54.24	5017.49	54.24	69.6499	54.24	-16.4985
54.34	-26.6421	54.34	18.4736	54.34	68.4409	54.34	619.205	54.34	2746.05	54.34	5019.35	54.34	69.6743	54.34	-16.5229
54.44	-26.6782	54.44	18.4805	54.44	68.4673	54.44	619.723	54.44	2748.32	54.44	5021.19	54.44	69.7056	54.44	-16.5493
54.54	-26.7075	54.54	18.4609	54.54	68.4937	54.54	620.231	54.54	2750.56	54.54	5023.06	54.54	69.7251	54.54	-16.5806
54.64	-26.7368	54.64	18.4443	54.64	68.5229	54.64	620.715	54.64	2752.82	54.64	5024.91	54.64	69.7593	54.64	-16.603
54.74	-26.7827	54.74	18.4346	54.74	68.5405	54.74	621.213	54.74	2755.05	54.74	5026.7	54.74	69.8003	54.74	-16.6392
54.84	-26.8052	54.84	18.4248	54.84	68.5815	54.84	621.691	54.84	2757.3	54.84	5028.47	54.84	69.8149	54.84	-16.647
54.94	-26.8462	54.94	18.415	54.94	68.5835	54.94	622.203	54.94	2759.51	54.94	5030.22	54.94	69.8579	54.94	-16.6714
55.04	-26.8755	55.04	18.4053	55.04	68.6108	55.04	622.684	55.04	2761.74	55.04	5032.01	55.04	69.8735	55.04	-16.6978
55.14	-26.9165	55.14	18.3984	55.14	68.6323	55.14	623.176	55.14	2763.96	55.14	5033.81	55.14	69.8999	55.14	-16.7212
55.24	-26.9429	55.24	18.3906	55.24	68.6548	55.24	623.656	55.24	2766.14	55.24	5035.57	55.24	69.9214	55.24	-16.729
55.34	-26.9966	55.34	18.3789	55.34	68.6733	55.34	624.156	55.34	2768.35	55.34	5037.35	55.34	69.9673	55.34	-16.7485
55.44	-27.0337	55.44	18.3711	55.44	68.6909	55.44	624.656	55.44	2770.53	55.44	5039.11	55.44	70.0015	55.44	-16.7681
55.54	-27.0835	55.54	18.3545	55.54	68.7124	55.54	625.135	55.54	2772.71	55.54	5040.88	55.54	70.0259	55.54	-16.7798
55.64	-27.1157	55.64	18.3477	55.64	68.7339	55.64	625.602	55.64	2774.89	55.64	5042.67	55.64	70.0503	55.64	-16.7993
55.74	-27.1567	55.74	18.3447	55.74	68.7563	55.74	626.099	55.74	2777.06	55.74	5044.48	55.74	70.0718	55.74	-16.8237
55.84	-27.2007	55.84	18.3467	55.84	68.8022	55.84	626.574	55.84	2779.24	55.84	5046.16	55.84	70.0991	55.84	-16.8501
55.94	-27.2397	55.94	18.3369	55.94	68.8188	55.94	627.074	55.94	2781.35	55.94	5047.87	55.94	70.1235	55.94	-16.8726
56.04	-27.2905	56.04	18.3271	56.04	68.8413	56.04	627.538	56.04	2783.51	56.04	5049.57	56.04	70.1597	56.04	-16.897
56.14	-27.3218	56.14	18.3154	56.14	68.8511	56.14	628.035	56.14	2785.62	56.14	5051.25	56.14	70.1938	56.14	-16.9087
56.24	-27.3774	56.24	18.3057	56.24	68.8804	56.24	628.516	56.24	2787.71	56.24	5052.94	56.24	70.2202	56.24	-16.9282
56.34	-27.4038	56.34	18.293	56.34	68.9048	56.34	629.007	56.34	2789.79	56.34	5054.62	56.34	70.2417	56.34	-16.9448
56.44	-27.4458	56.44	18.2813	56.44	68.936	56.44	629.473	56.44	2791.88	56.44	5056.29	56.44	70.2759	56.44	-16.9712
56.54	-27.4868	56.54	18.2764	56.54	68.9526	56.54	629.934	56.54	2793.96	56.54	5057.95	56.54	70.3022	56.54	-16.9907
56.64	-27.521	56.64	18.2666	56.64	68.9819	56.64	630.395	56.64	2796.04	56.64	5059.63	56.64	70.3345	56.64	-17.0103
56.74	-27.564	56.74	18.2568	56.74	69.0034	56.74	630.875	56.74	2798.11	56.74	5061.28	56.74	70.3628	56.74	-17.0327
56.84	-27.606	56.84	18.2568	56.84	69.021	56.84	631.344	56.84	2800.16	56.84	5062.88	56.84	70.3804	56.84	-17.0493
56.94	-27.6548	56.94	18.2471	56.94	69.0327	56.94	631.819	56.94	2802.2	56.94	5064.5	56.94	70.4048	56.94	-17.0688
57.04	-27.7007	57.04	18.2256	57.04	69.0308	57.04	632.285	57.04	2804.24	57.04	5066.13	57.04	70.439	57.04	-17.0815
57.14	-27.7485	57.14	18.2158	57.14	69.0649	57.14	632.754	57.14	2806.29	57.14	5067.77	57.14	70.4487	57.14	-17.1118
57.24	-27.7827	57.24	18.2061	57.24	69.0884	57.24	633.218	57.24	2808.28	57.24	5069.39	57.24	70.4751	57.24	-17.1196
57.34	-27.8169	57.34	18.1992	57.34	69.1079	57.34	633.684	57.34	2810.27	57.34	5071	57.34	70.5093	57.34	-17.1392
57.44	-27.8608	57.44	18.1963	57.44	69.1421	57.44	634.125	57.44	2812.28	57.44	5072.61	57.44	70.5308	57.44	-17.1587
57.54	-27.897	57.54	18.1865	57.54	69.1714	57.54	634.594	57.54	2814.25	57.54	5074.23	57.54	70.5571	57.54	-17.1812
57.64	-27.938	57.64	18.1768	57.64	69.1978	57.64	635.055	57.64	2816.21	57.64	5075.83	57.64	70.5796	57.64	-17.1978
57.74	-27.9751	57.74	18.167	57.74	69.2437	57.74	635.538	57.74	2818.2	57.74	5077.45	57.74	70.5894	57.74	-17.2173
57.84	-28.0327	57.84	18.1553	57.84	69.2612	57.84	635.984	57.84	2820.16	57.84	5079.05	57.84	70.6108	57.84	-17.229
57.94	-28.064	57.94	18.1455	57.94	69.2827	57.94	636.453	57.94	2822.13	57.94	5080.67	57.94	70.6353	57.94	-17.2485
58.04	-28.106	58.04	18.1357	58.04	69.2905	58.04	636.906	58.04	2824.08	58.04	5082.26	58.04	70.6597	58.04	-17.2681
58.14	-28.147	58.14	18.126	58.14	69.3149	58.14	637.355	58.14	2826.04	58.14	5083.85	58.14	70.6812	58.14	-17.2847
58.24	-28.1812	58.24	18.1211	58.24	69.3433	58.24	637.8	58.24	2827.99	58.24	5085.37	58.24	70.7134	58.24	-17.311
58.34	-28.229	58.34	18.1162	58.34	69.3579	58.34	638.266	58.34	2829.9	58.34	5086.9	58.34	70.7515	58.34	-17.3306
58.44	-28.2778	58.44	18.1064	58.44	69.3774	58.44	638.718	58.44	2831.82	58.44	5088.43	58.44	70.769	58.44	-17.3501
58.54	-28.3101	58.54	18.0967	58.54	69.4087	58.54	639.203	58.54	2833.72	58.54	5089.96	58.54	70.7905	58.54	-17.3696
58.64	-28.3462	58.64	18.0986	58.64	69.4312	58.64	639.645	58.64	2835.6	58.64	5091.49	58.64	70.8149	58.64	-17.4009
58.74	-28.3843	58.74	18.0771	58.74	69.436	58.74	640.086	58.74	2837.48	58.74	5093	58.74	70.8423	58.74	-17.4116
58.84	-28.4146	58.84	18.0654	58.84	69.4556	58.84	640.504	58.84	2839.35	58.84	5094.52	58.84	70.8784	58.84	-17.4478
58.94	-28.4624	58.94	18.0674	58.94	69.4722	58.94	640.953	58.94	2841.2	58.94	5096.02	58.94	70.897	58.94	-17.4722
59.04	-28.4868	59.04	18.0547	59.04	69.4868	59.04	641.401	59.04	2843.05	59.04	5097.54	59.04	70.9312	59.04	-17.4985
59.14	-28.5249	59.14	18.043	59.14	69.5015	59.14	641.836	59.14	2844.9	59.14	5099.05	59.14	70.9556	59.14	-17.5181
59.24	-28.5552	59.24	18.0381	59.24	69.5093	59.24	642.254	59.24	2846.75	59.24	5100.54	59.24	70.98	59.24	-17.5376
59.34	-28.5962	59.34	18.0361	59.34	69.5229	59.34	642.695	59.34	2848.6	59.34	5102.04	59.34	71.0015	59.34	-17.5737
59.44	-28.6343	59.44	18.0264	59.44	69.5454	59.44	643.12	59.44	2850.45	59.44	5103.54	59.44	71.0337	59.44	-17.5952
59.54	-28.6763	59.54	18.0117	59.54	69.5718	59.54	643.563	59.54	2852.27	59.54	5105.02	59.54	71.0503	59.54	-17.6196
59.64	-28.7056	59.64	17.9951	59.64	69.5815	59.64	643.984	59.64	2854.08	59.64	5106.51	59.64	71.0767	59.64	-17.6392
59.74	-28.7437	59.74	17.9971	59.74	69.5913	59.74	644.429	59.74	2855.87	59.74	5107.99	59.74	71.103	59.74	-17.6753
59.84	-28.7759	59.84	17.9873	59.84	69.6011	59.84	644.883	59.84	2857.69	59.84	5109.48	59.84	71.1187	59.84	-17.7046
59.94	-28.8257	59.94	17.9775	59.94	69.6226	59.94	645.336	59.94	2859.49	59.94	5110.93	59.94	71.1548	59.94	-17.729
60.04	-28.856	60.04	17.9678	60.04	69.6235	60.04	645.785	60.04	2861.27	60.04	5112.39	60.04	71.1909	60.04	-17.7534
60.14	-28.8921	60.14	17.958	60.14	69.644	60.14	646.215	60.14	2863.08	60.14	5113.87	60.14	71.2251	60.14	-17.7798
60.24	-28.936	60.24	17.9561	60.24	69.6538	60.24	646.659	60.24	2864.86	60.24	5115.32	60.24	71.2642	60.24	-17.811
60.34	-28.9741	60.34	17.9443	60.34	69.6665	60.34	647.11	60.34	2866.64	60.34	5116.77	60.34	71.2954	60.34	-17.8335
60.44	-28.9966	60.44	17.9297	60.44	69.6812	60.44	647.545	60.44	2868.41	60.44	5118.22	60.44	71.3101	60.44	-17.8628
60.54	-29.0405	60.54	17.915	60.54	69.6938	60.54	648.004	60.54	2870.15	60.54	5119.66	60.54	71.3315	60.54	-17.8892
60.64	-29.0649	60.64	17.9053	60.64	69.7222	60.64	648.422	60.64	2871.91	60.64	5121.06	60.64	71.354	60.64	-17.9087
60.74	-29.106	60.74	17.8955	60.74	69.7251	60.74	648.875	60.74	2873.63	60.74	5122.45	60.74	71.3726	60.74	-17.9399
60.84	-29.1421	60.84	17.8857	60.84	69.7515	60.84	649.273	60.84	2875.37	60.84	5123.88	60.84	71.3853	60.84	-17.9644
60.94	-29.1743	60.94	17.8711	60.94	69.7612	60.94	649.69	60.94	2877.09	60.94	5125.26	60.94	71.4048	60.94	-17.9937
61.04	-29.2124	61.04	17.8545	61.04	69.771	61.04	650.094	61.04	2878.82	61.04	5126.65	61.04	71.4243	61.04	-18.0181
61.14	-29.2466	61.14	17.8447	61.14	69.7808	61.14	650.504	61.14	2880.55	61.14	5128.05	61.14	71.4438	61.14	-18.0298
61.24	-29.2837	61.24	17.835	61.24	69.8022	61.24	650.926	61.24	2882.26	61.24	5129.43	61.24	71.4507	61.24	-18.062
61.34	-29.3218	61.34	17.8252	61.34	69.8237	61.34	651.336	61.34	2883.95	61.34	5130.78	61.34	71.4683	61.34	-18.0952
61.44	-29.3608	61.44	17.8154	61.44	69.8462	61.44	651.754	61.44	2885.64	61.44	5132.16	61.44	71.4751	61.44	-18.1079
61.54	-29.3999	61.54	17.8086	61.54	69.8726	61.54	652.159	61.54	2887.31	61.54	5133.55	61.54	71.4897	61.54	-18.1274
61.64	-29.439	61.64	17.8008	61.64	69.8804	61.64	652.555	61.64	2889.01	61.64	5134.92	61.64	71.5024	61.64	-18.1519
61.74	-29.4819	61.74	17.7842	61.74	69.9019	61.74	652.968	61.74	2890.67	61.74	5136.31	61.74	71.519	61.74	-18.1821
61.84	-29.5142	61.84	17.7666	61.84	69.9233	61.84	653.38	61.84	2892.34	61.84	5137.66	61.84	71.5337	61.84	-18.1899
61.94	-29.5669	61.94	17.7568	61.94	69.9409	61.94	653.783	61.94	2893.98	61.94	5139	61.94	71.5522	61.94	-18.2124
62.04	-29.604	62.04	17.7471	62.04	69.9507	62.04	654.191	62.04	2895.63	62.04	5140.37	62.04	71.5698	62.04	-18.2485
62.14	-29.647	62.14	17.7256	62.14	69.9722	62.14	654.613	62.14	2897.27	62.14	5141.71	62.14	71.5962	62.14	-18.2612
62.24	-29.688	62.24	17.7158	62.24	69.9819	62.24	655.012	62.24	2898.9	62.24	5143.06	62.24	71.6108	62.24	-18.2915
62.34	-29.7251	62.34	17.7061	62.34	70.0015	62.34	655.421	62.34	2900.53	62.34	5144.43	62.34	71.6206	62.34	-18.2993
62.44	-29.7661	62.44	17.6885	62.44	70.0229	62.44	655.837	62.44	2902.16	62.44	5145.81	62.44	71.6304	62.44	-18.3188
62.54	-29.8022	62.54	17.6787	62.54	70.0376	62.54	656.249	62.54	2903.78	62.54	5147.13	62.54	71.6431	62.54	-18.3413
62.64	-29.8267	62.64	17.667	62.64	70.0493	62.64	656.652	62.64	2905.38	62.64	5148.48	62.64	71.6548	62.64	-18.3706
62.74	-29.8755	62.74	17.6572	62.74	70.0649	62.74	657.069	62.74	2906.96	62.74	5149.8	62.74	71.6812	62.74	-18.4009
62.84	-29.9048	62.84	17.6475	62.84	70.0913	62.84	657.458	62.84	2908.56	62.84	5151.12	62.84	71.7017	62.84	-18.4204
62.94	-29.9429	62.94	17.6377	62.94	70.1079	62.94	657.851	62.94	2910.15	62.94	5152.45	62.94	71.7183	62.94	-18.4399
63.04	-29.9771	63.04	17.6162	63.04	70.1128	63.04	658.254	63.04	2911.74	63.04	5153.78	63.04	71.7446	63.04	-18.4644
63.14	-30.0142	63.14	17.6094	63.14	70.1343	63.14	658.633	63.14	2913.3	63.14	5155.09	63.14	71.7593	63.14	-18.4907
63.24	-30.0571	63.24	17.6016	63.24	70.1421	63.24	659.023	63.24	2914.86	63.24	5156.42	63.24	71.7837	63.24	-18.5249
63.34	-30.0952	63.34	17.5898	63.34	70.1353	63.34	659.426	63.34	2916.43	63.34	5157.71	63.34	71.812	63.34	-18.5493
63.44	-30.1255	63.44	17.582	63.44	70.1519	63.44	659.824	63.44	2917.97	63.44	5159	63.44	71.8218	63.44	-18.5688
63.54	-30.1616	63.54	17.5654	63.54	70.1616	63.54	660.222	63.54	2919.53	63.54	5160.28	63.54	71.8423	63.54	-18.5933
63.64	-30.2056	63.64	17.5557	63.64	70.1714	63.64	660.605	63.64	2921.06	63.64	5161.56	63.64	71.8706	63.64	-18.6226
63.74	-30.2466	63.74	17.5459	63.74	70.1929	63.74	661.004	63.74	2922.58	63.74	5162.85	63.74	71.8999	63.74	-18.647
63.84	-30.2876	63.84	17.5361	63.84	70.2026	63.84	661.39	63.84	2924.12	63.84	5164.15	63.84	71.9243	63.84	-18.6587
63.94	-30.3335	63.94	17.5195	63.94	70.2241	63.94	661.785	63.94	2925.64	63.94	5165.42	63.94	71.9604	63.94	-18.6831
64.04	-30.3677	64.04	17.5068	64.04	70.229	64.04	662.176	64.04	2927.15	64.04	5166.7	64.04	71.9868	64.04	-18.7212
64.14	-30.4048	64.14	17.4971	64.14	70.2368	64.14	662.586	64.14	2928.65	64.14	5167.98	64.14	72.0132	64.14	-18.729
64.24	-30.4429	64.24	17.4873	64.24	70.2515	64.24	662.982	64.24	2930.14	64.24	5169.26	64.24	72.0405	64.24	-18.7515
64.34	-30.4849	64.34	17.4805	64.34	70.2612	64.34	663.395	64.34	2931.63	64.34	5170.51	64.34	72.0581	64.34	-18.7876
64.44	-30.5093	64.44	17.4756	64.44	70.271	64.44	663.793	64.44	2933.09	64.44	5171.78	64.44	72.0767	64.44	-18.8071
64.54	-30.5454	64.54	17.4658	64.54	70.2759	64.54	664.184	64.54	2934.57	64.54	5173.03	64.54	72.0884	64.54	-18.8237
64.64	-30.5962	64.64	17.4561	64.64	70.2876	64.64	664.569	64.64	2936.03	64.64	5174.28	64.64	72.0962	64.64	-18.8579
64.74	-30.6372	64.74	17.4346	64.74	70.3071	64.74	664.953	64.74	2937.49	64.74	5175.55	64.74	72.1108	64.74	-18.8813
64.84	-30.6733	64.84	17.4248	64.84	70.3149	64.84	665.332	64.84	2938.95	64.84	5176.79	64.84	72.1323	64.84	-18.9116
64.94	-30.7056	64.94	17.415	64.94	70.3296	64.94	665.723	64.94	2940.4	64.94	5178.03	64.94	72.1499	64.94	-18.9409
65.04	-30.7349	65.04	17.4053	65.04	70.3433	65.04	666.118	65.04	2941.85	65.04	5179.27	65.04	72.1577	65.04	-18.9673
65.14	-30.7759	65.14	17.3877	65.14	70.3608	65.14	666.503	65.14	2943.29	65.14	5180.52	65.14	72.1792	65.14	-18.9907
65.24	-30.8169	65.24	17.3779	65.24	70.3706	65.24	666.875	65.24	2944.72	65.24	5181.73	65.24	72.2056	65.24	-18.9985
65.34	-30.854	65.34	17.3711	65.34	70.3892	65.34	667.269	65.34	2946.17	65.34	5182.93	65.34	72.2173	65.34	-19.0229
65.44	-30.9087	65.44	17.3662	65.44	70.3921	65.44	667.652	65.44	2947.61	65.44	5184.16	65.44	72.2446	65.44	-19.0415
65.54	-30.9546	65.54	17.3564	65.54	70.3921	65.54	668.043	65.54	2949.06	65.54	5185.36	65.54	72.2593	65.54	-19.061
65.64	-30.9771	65.64	17.3516	65.64	70.4019	65.64	668.426	65.64	2950.47	65.64	5186.56	65.64	72.2612	65.64	-19.0835
65.74	-31.0181	65.74	17.3438	65.74	70.4116	65.74	668.827	65.74	2951.87	65.74	5187.78	65.74	72.2827	65.74	-19.1079
65.84	-31.0474	65.84	17.3203	65.84	70.4331	65.84	669.203	65.84	2953.27	65.84	5188.99	65.84	72.3003	65.84	-19.1392
65.94	-31.0845	65.94	17.3154	65.94	70.4312	65.94	669.574	65.94	2954.66	65.94	5190.19	65.94	72.3071	65.94	-19.147
66.04	-31.1177	66.04	17.3057	66.04	70.4438	66.04	669.965	66.04	2956.07	66.04	5191.41	66.04	72.3413	66.04	-19.1753
66.14	-31.1548	66.14	17.2959	66.14	70.4556	66.14	670.336	66.14	2957.46	66.14	5192.61	66.14	72.3491	66.14	-19.1899
66.24	-31.1958	66.24	17.2783	66.24	70.4722	66.24	670.727	66.24	2958.85	66.24	5193.81	66.24	72.3589	66.24	-19.2124
66.34	-31.2251	66.34	17.2686	66.34	70.4937	66.34	671.105	66.34	2960.24	66.34	5195.02	66.34	72.3657	66.34	-19.2368
66.44	-31.2681	66.44	17.2451	66.44	70.5093	66.44	671.479	66.44	2961.6	66.44	5196.21	66.44	72.3882	66.44	-19.2485
66.54	-31.3022	66.54	17.2354	66.54	70.5229	66.54	671.844	66.54	2962.97	66.54	5197.39	66.54	72.4019	66.54	-19.2729
66.64	-31.3364	66.64	17.2227	66.64	70.5376	66.64	672.207	66.64	2964.37	66.64	5198.55	66.64	72.4243	66.64	-19.2993
66.74	-31.3774	66.74	17.2109	66.74	70.5601	66.74	672.569	66.74	2965.75	66.74	5199.74	66.74	72.439	66.74	-19.314
66.84	-31.4146	66.84	17.2031	66.84	70.5737	66.84	672.902	66.84	2967.1	66.84	5200.92	66.84	72.4556	66.84	-19.3384
66.94	-31.4507	66.94	17.1865	66.94	70.5835	66.94	673.254	66.94	2968.44	66.94	5202.1	66.94	72.4634	66.94	-19.3628
67.04	-31.4946	67.04	17.167	67.04	70.5933	67.04	673.613	67.04	2969.8	67.04	5203.28	67.04	72.48	67.04	-19.3813
67.14	-31.5239	67.14	17.168	67.14	70.603	67.14	673.979	67.14	2971.13	67.14	5204.42	67.14	72.5015	67.14	-19.4058
67.24	-31.5649	67.24	17.1572	67.24	70.6196	67.24	674.355	67.24	2972.45	67.24	5205.55	67.24	72.521	67.24	-19.4321
67.34	-31.606	67.34	17.1475	67.34	70.6353	67.34	674.723	67.34	2973.78	67.34	5206.67	67.34	72.5415	67.34	-19.4517
67.44	-31.6499	67.44	17.1328	67.44	70.647	67.44	675.094	67.44	2975.08	67.44	5207.84	67.44	72.5698	67.44	-19.4741
67.54	-31.686	67.54	17.1211	67.54	70.6548	67.54	675.453	67.54	2976.4	67.54	5208.97	67.54	72.5796	67.54	-19.5034
67.64	-31.7251	67.64	17.1133	67.64	70.6812	67.64	675.816	67.64	2977.69	67.64	5210.1	67.64	72.6011	67.64	-19.522
67.74	-31.7583	67.74	17.0986	67.74	70.7026	67.74	676.176	67.74	2979	67.74	5211.24	67.74	72.6226	67.74	-19.5444
67.84	-31.7905	67.84	17.0889	67.84	70.7124	67.84	676.55	67.84	2980.29	67.84	5212.37	67.84	72.6353	67.84	-19.5571
67.94	-31.8267	67.94	17.0654	67.94	70.7222	67.94	676.945	67.94	2981.56	67.94	5213.48	67.94	72.6519	67.94	-19.5737
68.04	-31.856	68.04	17.0557	68.04	70.7319	68.04	677.324	68.04	2982.86	68.04	5214.61	68.04	72.6616	68.04	-19.6001
68.14	-31.897	68.14	17.0508	68.14	70.7319	68.14	677.71	68.14	2984.12	68.14	5215.71	68.14	72.6812	68.14	-19.6147
68.24	-31.9341	68.24	17.0459	68.24	70.7417	68.24	678.082	68.24	2985.4	68.24	5216.81	68.24	72.7017	68.24	-19.6392
68.34	-31.9751	68.34	17.0244	68.34	70.7515	68.34	678.445	68.34	2986.66	68.34	5217.94	68.34	72.7183	68.34	-19.6636
68.44	-32.0132	68.44	17.0068	68.44	70.7612	68.44	678.785	68.44	2987.9	68.44	5219.08	68.44	72.728	68.44	-19.6782
68.54	-32.0454	68.54	16.9922	68.54	70.771	68.54	679.156	68.54	2989.18	68.54	5220.2	68.54	72.7524	68.54	-19.7017
68.64	-32.106	68.64	16.9775	68.64	70.7729	68.64	679.496	68.64	2990.44	68.64	5221.31	68.64	72.769	68.64	-19.7124
68.74	-32.1499	68.74	16.9678	68.74	70.7905	68.74	679.865	68.74	2991.7	68.74	5222.44	68.74	72.7837	68.74	-19.7417
68.84	-32.186	68.84	16.9443	68.84	70.8042	68.84	680.191	68.84	2992.94	68.84	5223.53	68.84	72.8101	68.84	-19.7681
68.94	-32.2349	68.94	16.9346	68.94	70.8188	68.94	680.555	68.94	2994.15	68.94	5224.62	68.94	72.8198	68.94	-19.7876
69.04	-32.2759	69.04	16.9248	69.04	70.8335	69.04	680.895	69.04	2995.39	69.04	5225.73	69.04	72.8296	69.04	-19.7993
69.14	-32.3052	69.14	16.915	69.14	70.853	69.14	681.229	69.14	2996.62	69.14	5226.81	69.14	72.8394	69.14	-19.8237
69.24	-32.3345	69.24	16.9053	69.24	70.8706	69.24	681.555	69.24	2997.86	69.24	5227.91	69.24	72.853	69.24	-19.853
69.34	-32.3726	69.34	16.8955	69.34	70.8853	69.34	681.899	69.34	2999.07	69.34	5229.01	69.34	72.8735	69.34	-19.8745
69.44	-32.395	69.44	16.8857	69.44	70.897	69.44	682.254	69.44	3000.31	69.44	5230.1	69.44	72.8882	69.44	-19.8892
69.54	-32.4438	69.54	16.874	69.54	70.9087	69.54	682.604	69.54	3001.53	69.54	5231.17	69.54	72.8979	69.54	-19.9009
69.64	-32.4868	69.64	16.8643	69.64	70.9233	69.64	682.922	69.64	3002.71	69.64	5232.25	69.64	72.9165	69.64	-19.9233
69.74	-32.5278	69.74	16.8516	69.74	70.9214	69.74	683.293	69.74	3003.92	69.74	5233.33	69.74	72.9312	69.74	-19.9399
69.84	-32.5649	69.84	16.832	69.84	70.9312	69.84	683.633	69.84	3005.13	69.84	5234.4	69.84	72.9409	69.84	-19.9595
69.94	-32.603	69.94	16.8271	69.94	70.939	69.94	683.992	69.94	3006.34	69.94	5235.46	69.94	72.9556	69.94	-19.9839
70.04	-32.645	70.04	16.8008	70.04	70.9526	70.04	684.324	70.04	3007.56	70.04	5236.51	70.04	72.9868	70.04	-20.0103
70.14	-32.7007	70.14	16.7891	70.14	70.9624	70.14	684.664	70.14	3008.74	70.14	5237.58	70.14	73.0015	70.14	-20.0327
70.24	-32.7368	70.24	16.7813	70.24	70.9722	70.24	685.016	70.24	3009.93	70.24	5238.62	70.24	73.0142	70.24	-20.0571
70.34	-32.7856	70.34	16.7568	70.34	70.9868	70.34	685.367	70.34	3011.08	70.34	5239.68	70.34	73.0308	70.34	-20.0737
70.44	-32.8267	70.44	16.7471	70.44	71.0015	70.44	685.71	70.44	3012.25	70.44	5240.73	70.44	73.0454	70.44	-20.1001
70.54	-32.8726	70.54	16.7373	70.54	71.0142	70.54	686.055	70.54	3013.42	70.54	5241.79	70.54	73.0601	70.54	-20.1079
70.64	-32.9194	70.64	16.7158	70.64	71.0229	70.64	686.375	70.64	3014.6	70.64	5242.84	70.64	73.0728	70.64	-20.1274
70.74	-32.9624	70.74	16.7061	70.74	71.0327	70.74	686.727	70.74	3015.77	70.74	5243.89	70.74	73.1011	70.74	-20.1587
70.84	-33.0063	70.84	16.6963	70.84	71.0425	70.84	687.045	70.84	3016.92	70.84	5244.94	70.84	73.1079	70.84	-20.1782
70.94	-33.0356	70.94	16.6748	70.94	71.0522	70.94	687.376	70.94	3018.06	70.94	5246.01	70.94	73.1226	70.94	-20.1948
71.04	-33.0718	71.04	16.665	71.04	71.0601	71.04	687.734	71.04	3019.17	71.04	5247.04	71.04	73.1353	71.04	-20.2124
71.14	-33.1079	71.14	16.6553	71.14	71.062	71.14	688.066	71.14	3020.3	71.14	5248.08	71.14	73.1499	71.14	-20.2339
71.24	-33.1421	71.24	16.6436	71.24	71.0767	71.24	688.429	71.24	3021.43	71.24	5249.11	71.24	73.1626	71.24	-20.2603
71.34	-33.188	71.34	16.626	71.34	71.0913	71.34	688.754	71.34	3022.54	71.34	5250.15	71.34	73.1792	71.34	-20.2827
71.44	-33.2251	71.44	16.6045	71.44	71.0933	71.44	689.094	71.44	3023.69	71.44	5251.2	71.44	73.1938	71.44	-20.2993
71.54	-33.2661	71.54	16.5947	71.54	71.103	71.54	689.426	71.54	3024.81	71.54	5252.25	71.54	73.2202	71.54	-20.3188
71.64	-33.3071	71.64	16.5771	71.64	71.1128	71.64	689.769	71.64	3025.93	71.64	5253.27	71.64	73.2222	71.64	-20.3433
71.74	-33.3413	71.74	16.5674	71.74	71.1226	71.74	690.125	71.74	3027.04	71.74	5254.28	71.74	73.2446	71.74	-20.3618
71.84	-33.3608	71.84	16.5576	71.84	71.1323	71.84	690.453	71.84	3028.15	71.84	5255.32	71.84	73.2593	71.84	-20.3843
71.94	-33.4087	71.94	16.543	71.94	71.1421	71.94	690.805	71.94	3029.25	71.94	5256.35	71.94	73.272	71.94	-20.4087
72.04	-33.4458	72.04	16.5195	72.04	71.1421	72.04	691.145	72.04	3030.35	72.04	5257.38	72.04	73.3032	72.04	-20.4331
72.14	-33.4751	72.14	16.5146	72.14	71.1519	72.14	691.465	72.14	3031.48	72.14	5258.41	72.14	73.3198	72.14	-20.4526
72.24	-33.5083	72.24	16.4971	72.24	71.1499	72.24	691.764	72.24	3032.59	72.24	5259.41	72.24	73.3462	72.24	-20.4858
72.34	-33.5454	72.34	16.4873	72.34	71.1636	72.34	692.099	72.34	3033.68	72.34	5260.42	72.34	73.353	72.34	-20.4985
72.44	-33.5747	72.44	16.4658	72.44	71.1782	72.44	692.426	72.44	3034.78	72.44	5261.42	72.44	73.3687	72.44	-20.5103
72.54	-33.604	72.54	16.4561	72.54	71.1929	72.54	692.749	72.54	3035.87	72.54	5262.44	72.54	73.3813	72.54	-20.5229
72.64	-33.645	72.64	16.4385	72.64	71.1909	72.64	693.063	72.64	3036.97	72.64	5263.42	72.64	73.3979	72.64	-20.5493
72.74	-33.686	72.74	16.417	72.74	71.1929	72.74	693.388	72.74	3038.06	72.74	5264.41	72.74	73.4243	72.74	-20.5718
72.84	-33.7173	72.84	16.3936	72.84	71.2007	72.84	693.71	72.84	3039.11	72.84	5265.39	72.84	73.439	72.84	-20.5884
72.94	-33.7515	72.94	16.376	72.94	71.2026	72.94	694.023	72.94	3040.17	72.94	5266.37	72.94	73.4517	72.94	-20.6079
73.04	-33.7974	73.04	16.3662	73.04	71.2056	73.04	694.358	73.04	3041.25	73.04	5267.32	73.04	73.48	73.04	-20.6274
73.14	-33.8345	73.14	16.3564	73.14	71.2173	73.14	694.672	73.14	3042.33	73.14	5268.33	73.14	73.4946	73.14	-20.6392
73.24	-33.8755	73.24	16.335	73.24	71.2173	73.24	695.004	73.24	3043.4	73.24	5269.33	73.24	73.5093	73.24	-20.6636
73.34	-33.897	73.34	16.3203	73.34	71.2319	73.34	695.324	73.34	3044.45	73.34	5270.32	73.34	73.519	73.34	-20.6899
73.44	-33.9341	73.44	16.2979	73.44	71.2417	73.44	695.647	73.44	3045.48	73.44	5271.3	73.44	73.5376	73.44	-20.7095
73.54	-33.9751	73.54	16.2881	73.54	71.2515	73.54	695.984	73.54	3046.53	73.54	5272.26	73.54	73.5601	73.54	-20.729
73.64	-34.0063	73.64	16.2646	73.64	71.2563	73.64	696.293	73.64	3047.56	73.64	5273.2	73.64	73.5698	73.64	-20.7603
73.74	-34.0474	73.74	16.2695	73.74	71.2681	73.74	696.625	73.74	3048.61	73.74	5274.18	73.74	73.5845	73.74	-20.7798
73.84	-34.0796	73.84	16.2549	73.84	71.2759	73.84	696.945	73.84	3049.64	73.84	5275.17	73.84	73.603	73.84	-20.7944
73.94	-34.1274	73.94	16.2451	73.94	71.2905	73.94	697.285	73.94	3050.69	73.94	5276.15	73.94	73.6157	73.94	-20.8188
74.04	-34.1763	74.04	16.2354	74.04	71.2925	74.04	697.598	74.04	3051.73	74.04	5277.11	74.04	73.6304	74.04	-20.8315
74.14	-34.2173	74.14	16.2256	74.14	71.2905	74.14	697.893	74.14	3052.74	74.14	5278.09	74.14	73.6401	74.14	-20.8579
74.24	-34.2515	74.24	16.2031	74.24	71.3003	74.24	698.223	74.24	3053.76	74.24	5279.03	74.24	73.6665	74.24	-20.8823
74.34	-34.2759	74.34	16.1914	74.34	71.3022	74.34	698.563	74.34	3054.77	74.34	5280	74.34	73.6938	74.34	-20.9038
74.44	-34.2974	74.44	16.1748	74.44	71.3003	74.44	698.868	74.44	3055.8	74.44	5280.95	74.44	73.7085	74.44	-20.9282
74.54	-34.3462	74.54	16.165	74.54	71.314	74.54	699.176	74.54	3056.81	74.54	5281.92	74.54	73.7222	74.54	-20.9478
74.64	-34.3755	74.64	16.1523	74.64	71.312	74.64	699.494	74.64	3057.81	74.64	5282.87	74.64	73.7446	74.64	-20.9673
74.74	-34.4165	74.74	16.1328	74.74	71.314	74.74	699.813	74.74	3058.81	74.74	5283.84	74.74	73.7593	74.74	-20.9956
74.84	-34.4458	74.84	16.1162	74.84	71.3267	74.84	700.118	74.84	3059.81	74.84	5284.8	74.84	73.7837	74.84	-21.0132
74.94	-34.4868	74.94	16.0947	74.94	71.3296	74.94	700.433	74.94	3060.82	74.94	5285.72	74.94	73.7954	74.94	-21.0376
75.04	-34.5356	75.04	16.0771	75.04	71.3315	75.04	700.715	75.04	3061.81	75.04	5286.64	75.04	73.8071	75.04	-21.0571
75.14	-34.5649	75.14	16.0674	75.14	71.3413	75.14	701.043	75.14	3062.8	75.14	5287.6	75.14	73.8149	75.14	-21.0815
75.24	-34.6079	75.24	16.0576	75.24	71.3511	75.24	701.37	75.24	3063.78	75.24	5288.51	75.24	73.8315	75.24	-21.1118
75.34	-34.6372	75.34	16.0342	75.34	71.3579	75.34	701.664	75.34	3064.78	75.34	5289.42	75.34	73.853	75.34	-21.1343
75.44	-34.6733	75.44	16.0244	75.44	71.3726	75.44	701.965	75.44	3065.79	75.44	5290.34	75.44	73.8657	75.44	-21.1587
75.54	-34.7085	75.54	16.0068	75.54	71.3706	75.54	702.288	75.54	3066.77	75.54	5291.25	75.54	73.8882	75.54	-21.1782
75.64	-34.7515	75.64	15.9971	75.64	71.3843	75.64	702.613	75.64	3067.74	75.64	5292.16	75.64	73.9019	75.64	-21.2026
75.74	-34.7876	75.74	15.9756	75.74	71.3921	75.74	702.902	75.74	3068.7	75.74	5293.09	75.74	73.9048	75.74	-21.229
75.84	-34.8247	75.84	15.9658	75.84	71.3901	75.84	703.203	75.84	3069.65	75.84	5294	75.84	73.9312	75.84	-21.2437
75.94	-34.8657	75.94	15.9531	75.94	71.397	75.94	703.516	75.94	3070.61	75.94	5294.91	75.94	73.9292	75.94	-21.2681
76.04	-34.9067	76.04	15.9365	76.04	71.4116	76.04	703.808	76.04	3071.56	76.04	5295.83	76.04	73.9438	76.04	-21.2876
76.14	-34.9438	76.14	15.917	76.14	71.4214	76.14	704.113	76.14	3072.48	76.14	5296.77	76.14	73.9507	76.14	-21.312
76.24	-34.9819	76.24	15.9102	76.24	71.4233	76.24	704.395	76.24	3073.45	76.24	5297.69	76.24	73.9722	76.24	-21.3384
76.34	-35.0063	76.34	15.8955	76.34	71.4243	76.34	704.676	76.34	3074.35	76.34	5298.63	76.34	73.9819	76.34	-21.3696
76.44	-35.0474	76.44	15.8828	76.44	71.4282	76.44	704.973	76.44	3075.27	76.44	5299.56	76.44	73.9946	76.44	-21.394
76.54	-35.0718	76.54	15.8545	76.54	71.4243	76.54	705.276	76.54	3076.19	76.54	5300.47	76.54	74.0093	76.54	-21.4204
76.64	-35.0913	76.64	15.8447	76.64	71.4331	76.64	705.587	76.64	3077.12	76.64	5301.39	76.64	74.019	76.64	-21.4321
76.74	-35.1353	76.74	15.8271	76.74	71.4429	76.74	705.897	76.74	3078.05	76.74	5302.31	76.74	74.0288	76.74	-21.4546
76.84	-35.1763	76.84	15.8154	76.84	71.4478	76.84	706.195	76.84	3078.98	76.84	5303.2	76.84	74.0503	76.84	-21.479
76.94	-35.2319	76.94	15.8008	76.94	71.4624	76.94	706.504	76.94	3079.89	76.94	5304.11	76.94	74.0571	76.94	-21.4985
77.04	-35.2563	77.04	15.7744	77.04	71.4604	77.04	706.793	77.04	3080.82	77.04	5305.01	77.04	74.0718	77.04	-21.5229
77.14	-35.3022	77.14	15.7646	77.14	71.4673	77.14	707.108	77.14	3081.72	77.14	5305.94	77.14	74.0845	77.14	-21.5522
77.24	-35.3442	77.24	15.7471	77.24	71.4868	77.24	707.407	77.24	3082.61	77.24	5306.83	77.24	74.1011	77.24	-21.5767
77.34	-35.3735	77.34	15.7373	77.34	71.4897	77.34	707.727	77.34	3083.52	77.34	5307.71	77.34	74.1108	77.34	-21.6001
77.44	-35.4116	77.44	15.7275	77.44	71.4917	77.44	708.03	77.44	3084.44	77.44	5308.58	77.44	74.1128	77.44	-21.6128
77.54	-35.4478	77.54	15.7178	77.54	71.4985	77.54	708.336	77.54	3085.33	77.54	5309.46	77.54	74.1304	77.54	-21.6392
77.64	-35.4858	77.64	15.6914	77.64	71.5132	77.64	708.605	77.64	3086.23	77.64	5310.34	77.64	74.1353	77.64	-21.6587
77.74	-35.5278	77.74	15.6748	77.74	71.5142	77.74	708.878	77.74	3087.14	77.74	5311.21	77.74	74.1499	77.74	-21.6782
77.84	-35.5718	77.84	15.665	77.84	71.5181	77.84	709.152	77.84	3088.03	77.84	5312.1	77.84	74.1597	77.84	-21.6899
77.94	-35.6157	77.94	15.6602	77.94	71.5142	77.94	709.426	77.94	3088.91	77.94	5312.97	77.94	74.1743	77.94	-21.7212
78.04	-35.6567	78.04	15.6553	78.04	71.5259	78.04	709.695	78.04	3089.79	78.04	5313.84	78.04	74.189	78.04	-21.7407
78.14	-35.6929	78.14	15.6406	78.14	71.5425	78.14	709.965	78.14	3090.65	78.14	5314.72	78.14	74.1987	78.14	-21.7632
78.24	-35.7202	78.24	15.6182	78.24	71.5444	78.24	710.249	78.24	3091.55	78.24	5315.58	78.24	74.2007	78.24	-21.7759
78.34	-35.7681	78.34	15.5967	78.34	71.5522	78.34	710.535	78.34	3092.42	78.34	5316.45	78.34	74.2134	78.34	-21.8042
78.44	-35.8022	78.44	15.582	78.44	71.5532	78.44	710.82	78.44	3093.3	78.44	5317.32	78.44	74.23	78.44	-21.8306
78.54	-35.8442	78.54	15.5654	78.54	71.5698	78.54	711.105	78.54	3094.16	78.54	5318.21	78.54	74.2397	78.54	-21.8501
78.64	-35.897	78.64	15.5557	78.64	71.5767	78.64	711.363	78.64	3095.04	78.64	5319.09	78.64	74.2417	78.64	-21.8745
78.74	-35.9429	78.74	15.5459	78.74	71.5913	78.74	711.659	78.74	3095.9	78.74	5319.99	78.74	74.2515	78.74	-21.9038
78.84	-35.9849	78.84	15.5361	78.84	71.5933	78.84	711.953	78.84	3096.78	78.84	5320.87	78.84	74.2642	78.84	-21.9282
78.94	-36.0142	78.94	15.5186	78.94	71.5962	78.94	712.247	78.94	3097.65	78.94	5321.73	78.94	74.2837	78.94	-21.9478
79.04	-36.0522	79.04	15.5039	79.04	71.603	79.04	712.535	79.04	3098.51	79.04	5322.61	79.04	74.2905	79.04	-21.9644
79.14	-36.0884	79.14	15.4873	79.14	71.604	79.14	712.834	79.14	3099.38	79.14	5323.5	79.14	74.3003	79.14	-21.9907
79.24	-36.1372	79.24	15.4658	79.24	71.6128	79.24	713.102	79.24	3100.25	79.24	5324.35	79.24	74.3032	79.24	-22.0132
79.34	-36.1616	79.34	15.4561	79.34	71.6226	79.34	713.38	79.34	3101.1	79.34	5325.21	79.34	74.3188	79.34	-22.0298
79.44	-36.1978	79.44	15.4414	79.44	71.6274	79.44	713.664	79.44	3101.95	79.44	5326.07	79.44	74.3267	79.44	-22.0493
79.54	-36.2466	79.54	15.4297	79.54	71.6304	79.54	713.936	79.54	3102.81	79.54	5326.92	79.54	74.3413	79.54	-22.062
79.64	-36.271	79.64	15.415	79.64	71.6353	79.64	714.216	79.64	3103.65	79.64	5327.78	79.64	74.354	79.64	-22.0884
79.74	-36.3149	79.74	15.4053	79.74	71.6401	79.74	714.504	79.74	3104.48	79.74	5328.64	79.74	74.3706	79.74	-22.1118
79.84	-36.356	79.84	15.3857	79.84	71.6421	79.84	714.788	79.84	3105.3	79.84	5329.48	79.84	74.3804	79.84	-22.1343
79.94	-36.3853	79.94	15.376	79.94	71.6431	79.94	715.063	79.94	3106.13	79.94	5330.32	79.94	74.3853	79.94	-22.1636
80.04	-36.4233	80.04	15.3545	80.04	71.6597	80.04	715.355	80.04	3106.96	80.04	5331.17	80.04	74.3882	80.04	-22.1782
80.14	-36.4458	80.14	15.3398	80.14	71.6665	80.14	715.633	80.14	3107.79	80.14	5332.03	80.14	74.3979	80.14	-22.1929
80.24	-36.4868	80.24	15.3281	80.24	71.6812	80.24	715.906	80.24	3108.62	80.24	5332.85	80.24	74.4048	80.24	-22.2173
80.34	-36.5181	80.34	15.3252	80.34	71.6743	80.34	716.198	80.34	3109.44	80.34	5333.69	80.34	74.4194	80.34	-22.2339
80.44	-36.5669	80.44	15.3076	80.44	71.6909	80.44	716.484	80.44	3110.28	80.44	5334.54	80.44	74.4292	80.44	-22.2603
80.54	-36.5962	80.54	15.2979	80.54	71.6929	80.54	716.754	80.54	3111.12	80.54	5335.4	80.54	74.436	80.54	-22.2729
80.64	-36.6372	80.64	15.2764	80.64	71.7026	80.64	717.019	80.64	3111.95	80.64	5336.24	80.64	74.4556	80.64	-22.2915
80.74	-36.6665	80.74	15.2646	80.74	71.7046	80.74	717.305	80.74	3112.76	80.74	5337.06	80.74	74.4702	80.74	-22.314
80.84	-36.6958	80.84	15.2471	80.84	71.7056	80.84	717.574	80.84	3113.6	80.84	5337.89	80.84	74.4829	80.84	-22.3433
80.94	-36.7319	80.94	15.2373	80.94	71.7202	80.94	717.832	80.94	3114.42	80.94	5338.74	80.94	74.4946	80.94	-22.3647
81.04	-36.7563	81.04	15.2158	81.04	71.7222	81.04	718.089	81.04	3115.24	81.04	5339.57	81.04	74.4946	81.04	-22.3774
81.14	-36.7876	81.14	15.1982	81.14	71.7251	81.14	718.341	81.14	3116.07	81.14	5340.37	81.14	74.5024	81.14	-22.4019
81.24	-36.8286	81.24	15.1914	81.24	71.7397	81.24	718.597	81.24	3116.85	81.24	5341.19	81.24	74.5112	81.24	-22.4312
81.34	-36.8579	81.34	15.1719	81.34	71.7417	81.34	718.883	81.34	3117.66	81.34	5342.03	81.34	74.521	81.34	-22.4478
81.44	-36.895	81.44	15.1553	81.44	71.7485	81.44	719.149	81.44	3118.45	81.44	5342.85	81.44	74.5337	81.44	-22.4722
81.54	-36.936	81.54	15.1338	81.54	71.7515	81.54	719.421	81.54	3119.25	81.54	5343.67	81.54	74.5483	81.54	-22.4819
81.64	-36.9741	81.64	15.1406	81.64	71.7563	81.64	719.684	81.64	3120.06	81.64	5344.46	81.64	74.5503	81.64	-22.5063
81.74	-37.0015	81.74	15.124	81.74	71.7612	81.74	719.945	81.74	3120.86	81.74	5345.28	81.74	74.5649	81.74	-22.5229
81.84	-37.0444	81.84	15.1094	81.84	71.771	81.84	720.218	81.84	3121.65	81.84	5346.11	81.84	74.5718	81.84	-22.5542
81.94	-37.0747	81.94	15.0947	81.94	71.7759	81.94	720.484	81.94	3122.46	81.94	5346.92	81.94	74.5815	81.94	-22.5835
82.04	-37.104	82.04	15.085	82.04	71.7925	82.04	720.766	82.04	3123.24	82.04	5347.71	82.04	74.5845	82.04	-22.6001
82.14	-37.147	82.14	15.0674	82.14	71.7827	82.14	721.055	82.14	3124.01	82.14	5348.52	82.14	74.5991	82.14	-22.6196
82.24	-37.188	82.24	15.0576	82.24	71.7905	82.24	721.324	82.24	3124.76	82.24	5349.35	82.24	74.6118	82.24	-22.6323
82.34	-37.228	82.34	15.043	82.34	71.7925	82.34	721.586	82.34	3125.57	82.34	5350.15	82.34	74.6206	82.34	-22.6616
82.44	-37.271	82.44	15.0264	82.44	71.7954	82.44	721.834	82.44	3126.34	82.44	5350.96	82.44	74.6304	82.44	-22.6782
82.54	-37.3071	82.54	15.0166	82.54	71.8022	82.54	722.091	82.54	3127.11	82.54	5351.76	82.54	74.6431	82.54	-22.7026
82.64	-37.3413	82.64	15	82.64	71.812	82.64	722.355	82.64	3127.91	82.64	5352.56	82.64	74.6519	82.64	-22.7212
82.74	-37.3872	82.74	14.9951	82.74	71.8022	82.74	722.628	82.74	3128.68	82.74	5353.39	82.74	74.6665	82.74	-22.7319
82.84	-37.4243	82.84	14.9854	82.84	71.8149	82.84	722.897	82.84	3129.47	82.84	5354.17	82.84	74.6733	82.84	-22.7534
82.94	-37.4556	82.94	14.9756	82.94	71.8237	82.94	723.152	82.94	3130.24	82.94	5354.96	82.94	74.6743	82.94	-22.7798
83.04	-37.4966	83.04	14.958	83.04	71.8218	83.04	723.414	83.04	3130.99	83.04	5355.74	83.04	74.689	83.04	-22.7925
83.14	-37.5327	83.14	14.9365	83.14	71.8267	83.14	723.645	83.14	3131.78	83.14	5356.55	83.14	74.6909	83.14	-22.8257
83.24	-37.5571	83.24	14.9219	83.24	71.8413	83.24	723.934	83.24	3132.55	83.24	5357.38	83.24	74.7056	83.24	-22.8433
83.34	-37.5864	83.34	14.9102	83.34	71.8394	83.34	724.19	83.34	3133.33	83.34	5358.14	83.34	74.7202	83.34	-22.8726
83.44	-37.6353	83.44	14.8945	83.44	71.853	83.44	724.45	83.44	3134.06	83.44	5358.91	83.44	74.73	83.44	-22.897
83.54	-37.6763	83.54	14.8828	83.54	71.8511	83.54	724.737	83.54	3134.81	83.54	5359.68	83.54	74.7319	83.54	-22.9136
83.64	-37.7173	83.64	14.8662	83.64	71.8608	83.64	725.019	83.64	3135.55	83.64	5360.46	83.64	74.7329	83.64	-22.9429
83.74	-37.7563	83.74	14.8564	83.74	71.8657	83.74	725.271	83.74	3136.27	83.74	5361.24	83.74	74.7417	83.74	-22.9644
83.84	-37.7974	83.84	14.8467	83.84	71.8823	83.84	725.523	83.84	3137.03	83.84	5362.01	83.84	74.7563	83.84	-22.9907
83.94	-37.8384	83.94	14.8232	83.94	71.8804	83.94	725.785	83.94	3137.76	83.94	5362.81	83.94	74.771	83.94	-22.9985
84.04	-37.8755	84.04	14.8057	84.04	71.8853	84.04	726.042	84.04	3138.51	84.04	5363.58	84.04	74.7837	84.04	-23.021
84.14	-37.9116	84.14	14.7842	84.14	71.897	84.14	726.324	84.14	3139.23	84.14	5364.38	84.14	74.7905	84.14	-23.0493
84.24	-37.9556	84.24	14.7744	84.24	71.8921	84.24	726.597	84.24	3139.98	84.24	5365.15	84.24	74.8003	84.24	-23.062
84.34	-37.9819	84.34	14.7568	84.34	71.8901	84.34	726.855	84.34	3140.72	84.34	5365.91	84.34	74.8101	84.34	-23.0884
84.44	-38.0278	84.44	14.75	84.44	71.897	84.44	727.113	84.44	3141.46	84.44	5366.7	84.44	74.8228	84.44	-23.1079
84.54	-38.0571	84.54	14.7354	84.54	71.9116	84.54	727.375	84.54	3142.16	84.54	5367.49	84.54	74.8394	84.54	-23.1245
84.64	-38.0913	84.64	14.7227	84.64	71.9136	84.64	727.608	84.64	3142.92	84.64	5368.26	84.64	74.8413	84.64	-23.1538
84.74	-38.1255	84.74	14.7031	84.74	71.9116	84.74	727.863	84.74	3143.65	84.74	5369.03	84.74	74.8423	84.74	-23.1782
84.84	-38.1665	84.84	14.6982	84.84	71.9136	84.84	728.105	84.84	3144.35	84.84	5369.8	84.84	74.8706	84.84	-23.1948
84.94	-38.1978	84.94	14.6719	84.94	71.9233	84.94	728.363	84.94	3145.04	84.94	5370.56	84.94	74.8726	84.94	-23.2241
85.04	-38.2349	85.04	14.6475	85.04	71.9214	85.04	728.64	85.04	3145.75	85.04	5371.33	85.04	74.8853	85.04	-23.2534
85.14	-38.2759	85.14	14.626	85.14	71.9233	85.14	728.895	85.14	3146.47	85.14	5372.09	85.14	74.9019	85.14	-23.272
85.24	-38.314	85.24	14.6162	85.24	71.9243	85.24	729.125	85.24	3147.21	85.24	5372.85	85.24	74.9165	85.24	-23.2915
85.34	-38.3481	85.34	14.6064	85.34	71.9312	85.34	729.406	85.34	3147.93	85.34	5373.6	85.34	74.9194	85.34	-23.3022
85.44	-38.3853	85.44	14.5938	85.44	71.9331	85.44	729.64	85.44	3148.64	85.44	5374.37	85.44	74.936	85.44	-23.3315
85.54	-38.4341	85.54	14.5625	85.54	71.9282	85.54	729.888	85.54	3149.34	85.54	5375.13	85.54	74.939	85.54	-23.3579
85.64	-38.4751	85.64	14.5576	85.64	71.936	85.64	730.137	85.64	3150.04	85.64	5375.89	85.64	74.9487	85.64	-23.3843
85.74	-38.5161	85.74	14.5313	85.74	71.9429	85.74	730.393	85.74	3150.73	85.74	5376.64	85.74	74.9634	85.74	-23.4087
85.84	-38.5532	85.84	14.5068	85.84	71.9438	85.84	730.638	85.84	3151.45	85.84	5377.39	85.84	74.9819	85.84	-23.4165
85.94	-38.603	85.94	14.4971	85.94	71.9556	85.94	730.914	85.94	3152.18	85.94	5378.17	85.94	74.9917	85.94	-23.4331
86.04	-38.6353	86.04	14.4873	86.04	71.9556	86.04	731.179	86.04	3152.88	86.04	5378.95	86.04	74.9946	86.04	-23.4478
86.14	-38.6685	86.14	14.4775	86.14	71.9624	86.14	731.409	86.14	3153.58	86.14	5379.7	86.14	75.0015	86.14	-23.4722
86.24	-38.7056	86.24	14.4561	86.24	71.9604	86.24	731.657	86.24	3154.29	86.24	5380.44	86.24	75.0142	86.24	-23.4907
86.34	-38.7349	86.34	14.4414	86.34	71.9624	86.34	731.909	86.34	3154.97	86.34	5381.17	86.34	75.0308	86.34	-23.5132
86.44	-38.7759	86.44	14.4219	86.44	71.9722	86.44	732.145	86.44	3155.67	86.44	5381.89	86.44	75.0327	86.44	-23.5298
86.54	-38.8052	86.54	14.4141	86.54	71.9673	86.54	732.388	86.54	3156.37	86.54	5382.64	86.54	75.0454	86.54	-23.5493
86.64	-38.8462	86.64	14.3975	86.64	71.9819	86.64	732.647	86.64	3157.06	86.64	5383.37	86.64	75.062	86.64	-23.562
86.74	-38.8804	86.74	14.3789	86.74	71.9839	86.74	732.909	86.74	3157.76	86.74	5384.11	86.74	75.0718	86.74	-23.5923
86.84	-38.9233	86.84	14.3682	86.84	71.9819	86.84	733.145	86.84	3158.46	86.84	5384.87	86.84	75.0728	86.84	-23.603
86.94	-38.9673	86.94	14.3467	86.94	71.9868	86.94	733.388	86.94	3159.12	86.94	5385.64	86.94	75.0913	86.94	-23.6323
87.04	-39.0083	87.04	14.332	87.04	71.9868	87.04	733.637	87.04	3159.8	87.04	5386.37	87.04	75.0923	87.04	-23.6509
87.14	-39.0327	87.14	14.3037	87.14	71.9946	87.14	733.848	87.14	3160.48	87.14	5387.06	87.14	75.1089	87.14	-23.6733
87.24	-39.0571	87.24	14.2939	87.24	72.0063	87.24	734.096	87.24	3161.18	87.24	5387.8	87.24	75.1235	87.24	-23.7026
87.34	-39.0942	87.34	14.2734	87.34	72.0063	87.34	734.349	87.34	3161.85	87.34	5388.53	87.34	75.1304	87.34	-23.7212
87.44	-39.1274	87.44	14.25	87.44	72.0063	87.44	734.605	87.44	3162.53	87.44	5389.27	87.44	75.1401	87.44	-23.7339
87.54	-39.1646	87.54	14.2451	87.54	72.021	87.54	734.769	87.54	3163.19	87.54	5390.03	87.54	75.1548	87.54	-23.7603
87.64	-39.2056	87.64	14.2305	87.64	72.0229	87.64	734.953	87.64	3163.9	87.64	5390.75	87.64	75.1616	87.64	-23.7749
87.74	-39.2319	87.74	14.2109	87.74	72.021	87.74	735.327	87.74	3164.59	87.74	5391.46	87.74	75.1743	87.74	-23.7993
87.84	-39.271	87.84	14.1914	87.84	72.0259	87.84	735.594	87.84	3165.24	87.84	5392.17	87.84	75.1938	87.84	-23.812
87.94	-39.3022	87.94	14.1719	87.94	72.0259	87.94	735.832	87.94	3165.9	87.94	5392.9	87.94	75.2104	87.94	-23.8423
88.04	-39.3267	88.04	14.1484	88.04	72.0259	88.04	736.067	88.04	3166.58	88.04	5393.65	88.04	75.2124	88.04	-23.853
88.14	-39.356	88.14	14.1328	88.14	72.0259	88.14	736.3	88.14	3167.23	88.14	5394.35	88.14	75.2085	88.14	-23.8745
88.24	-39.3853	88.24	14.1045	88.24	72.0259	88.24	736.516	88.24	3167.9	88.24	5395.09	88.24	75.2134	88.24	-23.8892
88.34	-39.4146	88.34	14.0947	88.34	72.0298	88.34	736.754	88.34	3168.55	88.34	5395.81	88.34	75.23	88.34	-23.9087
88.44	-39.4438	88.44	14.0771	88.44	72.0259	88.44	736.977	88.44	3169.23	88.44	5396.55	88.44	75.2446	88.44	-23.9233
88.54	-39.4741	88.54	14.0674	88.54	72.0327	88.54	737.198	88.54	3169.89	88.54	5397.28	88.54	75.2563	88.54	-23.9448
88.64	-39.5044	88.64	14.0459	88.64	72.0308	88.64	737.434	88.64	3170.56	88.64	5398.01	88.64	75.271	88.64	-23.9712
88.74	-39.5454	88.74	14.0313	88.74	72.0376	88.74	737.657	88.74	3171.22	88.74	5398.74	88.74	75.2808	88.74	-23.9907
88.84	-39.5796	88.84	14.0068	88.84	72.0405	88.84	737.897	88.84	3171.88	88.84	5399.47	88.84	75.2837	88.84	-24.0132
88.94	-39.6304	88.94	13.9854	88.94	72.0454	88.94	738.133	88.94	3172.55	88.94	5400.19	88.94	75.3071	88.94	-24.0308
89.04	-39.6694	89.04	13.9805	89.04	72.0542	89.04	738.366	89.04	3173.22	89.04	5400.87	89.04	75.3149	89.04	-24.0493
89.14	-39.7173	89.14	13.9678	89.14	72.0522	89.14	738.625	89.14	3173.86	89.14	5401.54	89.14	75.3296	89.14	-24.0688
89.24	-39.7466	89.24	13.958	89.24	72.0571	89.24	738.86	89.24	3174.5	89.24	5402.23	89.24	75.3345	89.24	-24.0933
89.34	-39.7788	89.34	13.9365	89.34	72.0601	89.34	739.12	89.34	3175.14	89.34	5402.96	89.34	75.3511	89.34	-24.1147
89.44	-39.8149	89.44	13.9219	89.44	72.062	89.44	739.344	89.44	3175.78	89.44	5403.64	89.44	75.3491	89.44	-24.1392
89.54	-39.8804	89.54	13.8936	89.54	72.0571	89.54	739.586	89.54	3176.41	89.54	5404.3	89.54	75.354	89.54	-24.147
89.64	-39.9116	89.64	13.8838	89.64	72.0601	89.64	739.819	89.64	3177.03	89.64	5404.99	89.64	75.3735	89.64	-24.1753
89.74	-39.9478	89.74	13.8662	89.74	72.062	89.74	740.043	89.74	3177.66	89.74	5405.67	89.74	75.3901	89.74	-24.2017
89.84	-39.9771	89.84	13.8447	89.84	72.0767	89.84	740.278	89.84	3178.29	89.84	5406.36	89.84	75.3921	89.84	-24.2124
89.94	-40.0181	89.94	13.835	89.94	72.0835	89.94	740.53	89.94	3178.91	89.94	5407.05	89.94	75.3931	89.94	-24.2368
90.04	-40.0522	90.04	13.8174	90.04	72.0845	90.04	740.766	90.04	3179.55	90.04	5407.74	90.04	75.4126	90.04	-24.2603
90.14	-40.0942	90.14	13.8076	90.14	72.1011	90.14	740.999	90.14	3180.17	90.14	5408.43	90.14	75.4194	90.14	-24.2847
90.24	-40.147	90.24	13.7861	90.24	72.0913	90.24	741.234	90.24	3180.79	90.24	5409.11	90.24	75.4321	90.24	-24.314
90.34	-40.1812	90.34	13.7764	90.34	72.0962	90.34	741.465	90.34	3181.42	90.34	5409.79	90.34	75.4487	90.34	-24.3384
90.44	-40.2349	90.44	13.7646	90.44	72.1128	90.44	741.703	90.44	3182.03	90.44	5410.46	90.44	75.4556	90.44	-24.3628
90.54	-40.2837	90.54	13.7471	90.54	72.1108	90.54	741.965	90.54	3182.64	90.54	5411.15	90.54	75.4702	90.54	-24.3892
90.64	-40.3218	90.64	13.7305	90.64	72.1157	90.64	742.198	90.64	3183.25	90.64	5411.84	90.64	75.4829	90.64	-24.4009
90.74	-40.3657	90.74	13.7256	90.74	72.1226	90.74	742.427	90.74	3183.88	90.74	5412.5	90.74	75.4917	90.74	-24.4204
90.84	-40.4067	90.84	13.708	90.84	72.1206	90.84	742.676	90.84	3184.5	90.84	5413.17	90.84	75.5015	90.84	-24.4429
90.94	-40.4507	90.94	13.6982	90.94	72.1274	90.94	742.909	90.94	3185.08	90.94	5413.85	90.94	75.5142	90.94	-24.4673
91.04	-40.4868	91.04	13.6885	91.04	72.1304	91.04	743.133	91.04	3185.68	91.04	5414.49	91.04	75.5337	91.04	-24.4917
91.14	-40.5161	91.14	13.667	91.14	72.1323	91.14	743.378	91.14	3186.28	91.14	5415.16	91.14	75.5425	91.14	-24.5181
91.24	-40.5571	91.24	13.6436	91.24	72.1304	91.24	743.606	91.24	3186.88	91.24	5415.8	91.24	75.5405	91.24	-24.5425
91.34	-40.603	91.34	13.6338	91.34	72.1353	91.34	743.827	91.34	3187.5	91.34	5416.46	91.34	75.5532	91.34	-24.561
91.44	-40.6255	91.44	13.624	91.44	72.144	91.44	744.074	91.44	3188.09	91.44	5417.12	91.44	75.562	91.44	-24.5835
91.54	-40.6665	91.54	13.6064	91.54	72.147	91.54	744.273	91.54	3188.69	91.54	5417.76	91.54	75.5649	91.54	-24.6001
91.64	-40.7007	91.64	13.585	91.64	72.1538	91.64	744.476	91.64	3189.28	91.64	5418.37	91.64	75.5718	91.64	-24.6196
91.74	-40.7319	91.74	13.5781	91.74	72.144	91.74	744.703	91.74	3189.87	91.74	5418.99	91.74	75.5679	91.74	-24.647
91.84	-40.7593	91.84	13.5625	91.84	72.1421	91.84	744.927	91.84	3190.45	91.84	5419.63	91.84	75.5845	91.84	-24.6753
91.94	-40.8022	91.94	13.5391	91.94	72.1421	91.94	745.159	91.94	3191.03	91.94	5420.24	91.94	75.5923	91.94	-24.7017
92.04	-40.8462	92.04	13.5361	92.04	72.1401	92.04	745.363	92.04	3191.64	92.04	5420.88	92.04	75.6089	92.04	-24.7241
92.14	-40.8872	92.14	13.5186	92.14	72.1304	92.14	745.563	92.14	3192.21	92.14	5421.5	92.14	75.6157	92.14	-24.7368
92.24	-40.9233	92.24	13.4951	92.24	72.1323	92.24	745.776	92.24	3192.74	92.24	5422.09	92.24	75.6235	92.24	-24.7563
92.34	-40.9556	92.34	13.4736	92.34	72.1274	92.34	745.997	92.34	3193.3	92.34	5422.71	92.34	75.6421	92.34	-24.7729
92.44	-40.9849	92.44	13.4561	92.44	72.1421	92.44	746.195	92.44	3193.84	92.44	5423.31	92.44	75.6431	92.44	-24.7993
92.54	-41.021	92.54	13.4463	92.54	72.1323	92.54	746.406	92.54	3194.39	92.54	5423.94	92.54	75.6519	92.54	-24.811
92.64	-41.0454	92.64	13.4248	92.64	72.1226	92.64	746.604	92.64	3194.96	92.64	5424.59	92.64	75.6548	92.64	-24.8335
92.74	-41.0835	92.74	13.415	92.74	72.1274	92.74	746.806	92.74	3195.51	92.74	5425.24	92.74	75.6616	92.74	-24.8462
92.84	-41.106	92.84	13.3975	92.84	72.1304	92.84	747.016	92.84	3196.07	92.84	5425.87	92.84	75.6597	92.84	-24.8696
92.94	-41.1548	92.94	13.3828	92.94	72.1401	92.94	747.203	92.94	3196.62	92.94	5426.48	92.94	75.6616	92.94	-24.894
93.04	-41.1929	93.04	13.3545	93.04	72.1353	93.04	747.417	93.04	3197.17	93.04	5427.12	93.04	75.6694	93.04	-24.9204
93.14	-41.229	93.14	13.3447	93.14	72.147	93.14	747.633	93.14	3197.71	93.14	5427.74	93.14	75.6743	93.14	-24.9282
93.24	-41.2778	93.24	13.3271	93.24	72.1499	93.24	747.836	93.24	3198.28	93.24	5428.37	93.24	75.6909	93.24	-24.9478
93.34	-41.3022	93.34	13.3057	93.34	72.1431	93.34	748.038	93.34	3198.85	93.34	5428.96	93.34	75.689	93.34	-24.9644
93.44	-41.3384	93.44	13.2959	93.44	72.1519	93.44	748.247	93.44	3199.39	93.44	5429.54	93.44	75.7017	93.44	-25.0024
93.54	-41.3755	93.54	13.2783	93.54	72.1548	93.54	748.465	93.54	3199.92	93.54	5430.16	93.54	75.7183	93.54	-25.022
93.64	-41.4116	93.64	13.2568	93.64	72.1499	93.64	748.664	93.64	3200.48	93.64	5430.75	93.64	75.7251	93.64	-25.0327
93.74	-41.4556	93.74	13.2334	93.74	72.1431	93.74	748.887	93.74	3200.98	93.74	5431.33	93.74	75.7397	93.74	-25.0493
93.84	-41.4849	93.84	13.2109	93.84	72.1401	93.84	749.101	93.84	3201.52	93.84	5431.94	93.84	75.7417	93.84	-25.0688
93.94	-41.5259	93.94	13.1963	93.94	72.1421	93.94	749.305	93.94	3202.03	93.94	5432.54	93.94	75.7446	93.94	-25.0884
94.04	-41.564	94.04	13.1797	94.04	72.147	94.04	749.519	94.04	3202.55	94.04	5433.13	94.04	75.7515	94.04	-25.105
94.14	-41.5991	94.14	13.167	94.14	72.144	94.14	749.72	94.14	3203.06	94.14	5433.72	94.14	75.7642	94.14	-25.1313
94.24	-41.6421	94.24	13.1484	94.24	72.1421	94.24	749.926	94.24	3203.59	94.24	5434.34	94.24	75.7729	94.24	-25.1538
94.34	-41.686	94.34	13.1455	94.34	72.1304	94.34	750.128	94.34	3204.1	94.34	5434.93	94.34	75.771	94.34	-25.1782
94.44	-41.7153	94.44	13.1162	94.44	72.1235	94.44	750.337	94.44	3204.62	94.44	5435.54	94.44	75.7837	94.44	-25.1948
94.54	-41.7632	94.54	13.1064	94.54	72.1323	94.54	750.55	94.54	3205.12	94.54	5436.14	94.54	75.7905	94.54	-25.2212
94.64	-41.7905	94.64	13.0771	94.64	72.1353	94.64	750.754	94.64	3205.65	94.64	5436.71	94.64	75.7915	94.64	-25.2212
94.74	-41.8413	94.74	13.0537	94.74	72.1304	94.74	750.956	94.74	3206.16	94.74	5437.31	94.74	75.8003	94.74	-25.2407
94.84	-41.8774	94.84	13.0361	94.84	72.1206	94.84	751.169	94.84	3206.69	94.84	5437.91	94.84	75.8032	94.84	-25.2603
94.94	-41.9116	94.94	13.0146	94.94	72.1274	94.94	751.344	94.94	3207.2	94.94	5438.48	94.94	75.8101	94.94	-25.2827
95.04	-41.9575	95.04	13.0049	95.04	72.1274	95.04	751.538	95.04	3207.73	95.04	5439.05	95.04	75.8149	95.04	-25.3071
95.14	-41.9946	95.14	12.9873	95.14	72.1226	95.14	751.739	95.14	3208.23	95.14	5439.63	95.14	75.8198	95.14	-25.3267
95.24	-42.0356	95.24	12.9658	95.24	72.1157	95.24	751.943	95.24	3208.73	95.24	5440.19	95.24	75.8267	95.24	-25.3433
95.34	-42.0649	95.34	12.9453	95.34	72.1157	95.34	752.138	95.34	3209.21	95.34	5440.75	95.34	75.8218	95.34	-25.3579
95.44	-42.0962	95.44	12.917	95.44	72.1157	95.44	752.347	95.44	3209.68	95.44	5441.35	95.44	75.8345	95.44	-25.3696
95.54	-42.1255	95.54	12.8906	95.54	72.1157	95.54	752.543	95.54	3210.18	95.54	5441.91	95.54	75.8423	95.54	-25.3921
95.64	-42.1499	95.64	12.8662	95.64	72.1128	95.64	752.728	95.64	3210.66	95.64	5442.47	95.64	75.8511	95.64	-25.4087
95.74	-42.186	95.74	12.8594	95.74	72.1147	95.74	752.906	95.74	3211.14	95.74	5443.04	95.74	75.8491	95.74	-25.4282
95.84	-42.2153	95.84	12.8369	95.84	72.1079	95.84	753.108	95.84	3211.62	95.84	5443.58	95.84	75.854	95.84	-25.4478
95.94	-42.2515	95.94	12.8242	95.94	72.1079	95.94	753.308	95.94	3212.08	95.94	5444.14	95.94	75.8511	95.94	-25.4722
96.04	-42.2876	96.04	12.7959	96.04	72.1108	96.04	753.528	96.04	3212.56	96.04	5444.71	96.04	75.853	96.04	-25.4907
96.14	-42.3247	96.14	12.7734	96.14	72.1011	96.14	753.715	96.14	3213.03	96.14	5445.31	96.14	75.854	96.14	-25.5103
96.24	-42.3657	96.24	12.7451	96.24	72.0962	96.24	753.897	96.24	3213.5	96.24	5445.89	96.24	75.8491	96.24	-25.5347
96.34	-42.3921	96.34	12.7275	96.34	72.0913	96.34	754.099	96.34	3213.98	96.34	5446.45	96.34	75.854	96.34	-25.561
96.44	-42.4282	96.44	12.7061	96.44	72.0845	96.44	754.3	96.44	3214.49	96.44	5447.01	96.44	75.8589	96.44	-25.5806
96.54	-42.4575	96.54	12.6797	96.54	72.0815	96.54	754.487	96.54	3214.98	96.54	5447.56	96.54	75.8657	96.54	-25.603
96.64	-42.5015	96.64	12.6572	96.64	72.0884	96.64	754.669	96.64	3215.45	96.64	5448.14	96.64	75.8608	96.64	-25.6196
96.74	-42.5259	96.74	12.6431	96.74	72.0884	96.74	754.858	96.74	3215.91	96.74	5448.71	96.74	75.8735	96.74	-25.6392
96.84	-42.5669	96.84	12.6143	96.84	72.0835	96.84	755.036	96.84	3216.38	96.84	5449.27	96.84	75.8706	96.84	-25.6587
96.94	-42.5913	96.94	12.5938	96.94	72.0845	96.94	755.195	96.94	3216.84	96.94	5449.85	96.94	75.8774	96.94	-25.6782
97.04	-42.6353	97.04	12.582	97.04	72.0815	97.04	755.355	97.04	3217.31	97.04	5450.44	97.04	75.8804	97.04	-25.6948
97.14	-42.6733	97.14	12.5654	97.14	72.0718	97.14	755.53	97.14	3217.75	97.14	5451.01	97.14	75.8735	97.14	-25.7212
97.24	-42.7046	97.24	12.5586	97.24	72.0649	97.24	755.723	97.24	3218.23	97.24	5451.57	97.24	75.8853	97.24	-25.7319
97.34	-42.7515	97.34	12.543	97.34	72.0649	97.34	755.917	97.34	3218.72	97.34	5452.13	97.34	75.8853	97.34	-25.7485
97.44	-42.7827	97.44	12.5166	97.44	72.0649	97.44	756.099	97.44	3219.16	97.44	5452.7	97.44	75.8853	97.44	-25.7681
97.54	-42.8169	97.54	12.499	97.54	72.0767	97.54	756.308	97.54	3219.6	97.54	5453.25	97.54	75.8901	97.54	-25.7925
97.64	-42.8491	97.64	12.4805	97.64	72.0718	97.64	756.492	97.64	3220.06	97.64	5453.81	97.64	75.897	97.64	-25.811
97.74	-42.897	97.74	12.4727	97.74	72.062	97.74	756.688	97.74	3220.5	97.74	5454.37	97.74	75.8999	97.74	-25.8188
97.84	-42.936	97.84	12.4443	97.84	72.0571	97.84	756.873	97.84	3220.98	97.84	5454.92	97.84	75.8999	97.84	-25.8384
97.94	-42.9849	97.94	12.4268	97.94	72.0601	97.94	757.079	97.94	3221.44	97.94	5455.48	97.94	75.8901	97.94	-25.8647
98.04	-43.0327	98.04	12.4053	98.04	72.0649	98.04	757.276	98.04	3221.9	98.04	5456.06	98.04	75.8931	98.04	-25.8774
98.14	-43.0649	98.14	12.3984	98.14	72.0649	98.14	757.473	98.14	3222.35	98.14	5456.6	98.14	75.8931	98.14	-25.9019
98.24	-43.1177	98.24	12.3828	98.24	72.062	98.24	757.649	98.24	3222.81	98.24	5457.17	98.24	75.8882	98.24	-25.9204
98.34	-43.1421	98.34	12.3594	98.34	72.0571	98.34	757.827	98.34	3223.25	98.34	5457.73	98.34	75.8931	98.34	-25.9399
98.44	-43.1743	98.44	12.3516	98.44	72.0522	98.44	758.007	98.44	3223.68	98.44	5458.28	98.44	75.8931	98.44	-25.9624
98.54	-43.2153	98.54	12.3271	98.54	72.0454	98.54	758.208	98.54	3224.11	98.54	5458.84	98.54	75.8931	98.54	-25.979
98.64	-43.2563	98.64	12.3008	98.64	72.0532	98.64	758.397	98.64	3224.55	98.64	5459.41	98.64	75.9019	98.64	-26.0034
98.74	-43.3022	98.74	12.2861	98.74	72.0503	98.74	758.587	98.74	3224.98	98.74	5459.98	98.74	75.9048	98.74	-26.0181
98.84	-43.3364	98.84	12.2646	98.84	72.0405	98.84	758.773	98.84	3225.41	98.84	5460.52	98.84	75.9048	98.84	-26.0376
98.94	-43.3735	98.94	12.25	98.94	72.0337	98.94	758.96	98.94	3225.82	98.94	5461.08	98.94	75.9048	98.94	-26.0493
99.04	-43.4116	99.04	12.2422	99.04	72.0425	99.04	759.138	99.04	3226.23	99.04	5461.63	99.04	75.9116	99.04	-26.0854
99.14	-43.4478	99.14	12.2188	99.14	72.0376	99.14	759.339	99.14	3226.65	99.14	5462.17	99.14	75.9126	99.14	-26.1147
99.24	-43.4966	99.24	12.2061	99.24	72.0444	99.24	759.523	99.24	3227.1	99.24	5462.7	99.24	75.9126	99.24	-26.1392
99.34	-43.5327	99.34	12.1846	99.34	72.0454	99.34	759.718	99.34	3227.5	99.34	5463.24	99.34	75.9243	99.34	-26.147
99.44	-43.5601	99.44	12.1748	99.44	72.0454	99.44	759.888	99.44	3227.95	99.44	5463.77	99.44	75.9214	99.44	-26.1753
99.54	-43.5845	99.54	12.1572	99.54	72.0405	99.54	760.066	99.54	3228.37	99.54	5464.31	99.54	75.9243	99.54	-26.2017
99.64	-43.6255	99.64	12.1475	99.64	72.0308	99.64	760.249	99.64	3228.82	99.64	5464.85	99.64	75.9312	99.64	-26.2241
99.74	-43.6499	99.74	12.126	99.74	72.0376	99.74	760.426	99.74	3229.26	99.74	5465.38	99.74	75.9292	99.74	-26.2534
99.84	-43.686	99.84	12.1084	99.84	72.0327	99.84	760.605	99.84	3229.68	99.84	5465.94	99.84	75.9312	99.84	-26.2798
99.94	-43.7319	99.94	12.0986	99.94	72.0308	99.94	760.769	99.94	3230.11	99.94	5466.48	99.94	75.9243	99.94	-26.2915
100.04	-43.7544	100.04	12.0771	100.04	72.0259	100.04	760.97	100.04	3230.56	100.04	5467	100.04	75.936	100.04	-26.311
100.14	-43.7954	100.14	12.0703	100.14	72.0259	100.14	761.159	100.14	3231.02	100.14	5467.53	100.14	75.939	100.14	-26.3335
100.24	-43.8335	100.24	12.0537	100.24	72.0327	100.24	761.324	100.24	3231.44	100.24	5468.06	100.24	75.9409	100.24	-26.3579
100.34	-43.8657	100.34	12.0361	100.34	72.0229	100.34	761.523	100.34	3231.85	100.34	5468.61	100.34	75.9438	100.34	-26.3696
100.44	-43.9067	100.44	12.0264	100.44	72.0181	100.44	761.703	100.44	3232.28	100.44	5469.13	100.44	75.9556	100.44	-26.3892
100.54	-43.9312	100.54	12.0049	100.54	72.021	100.54	761.897	100.54	3232.7	100.54	5469.67	100.54	75.9507	100.54	-26.4136
100.64	-43.9556	100.64	11.9922	100.64	72.0142	100.64	762.074	100.64	3233.12	100.64	5470.22	100.64	75.9517	100.64	-26.4399
100.74	-43.9966	100.74	11.9873	100.74	72.0112	100.74	762.259	100.74	3233.53	100.74	5470.74	100.74	75.9604	100.74	-26.4644
100.84	-44.0454	100.84	11.9658	100.84	72.0132	100.84	762.436	100.84	3233.95	100.84	5471.28	100.84	75.9673	100.84	-26.4937
100.94	-44.0864	100.94	11.9561	100.94	72.0063	100.94	762.618	100.94	3234.35	100.94	5471.82	100.94	75.9702	100.94	-26.5181
101.04	-44.1157	101.04	11.9297	101.04	72.0142	101.04	762.805	101.04	3234.77	101.04	5472.35	101.04	75.9634	101.04	-26.5425
101.14	-44.1372	101.14	11.9248	101.14	72.0093	101.14	762.987	101.14	3235.18	101.14	5472.9	101.14	75.9751	101.14	-26.5718
101.24	-44.1665	101.24	11.9072	101.24	71.9917	101.24	763.164	101.24	3235.6	101.24	5473.43	101.24	75.9722	101.24	-26.6001
101.34	-44.1978	101.34	11.8906	101.34	71.9946	101.34	763.363	101.34	3236.02	101.34	5473.97	101.34	75.9751	101.34	-26.6245
101.44	-44.2466	101.44	11.8711	101.44	71.9897	101.44	763.512	101.44	3236.43	101.44	5474.47	101.44	75.9751	101.44	-26.6509
101.54	-44.2759	101.54	11.8545	101.54	71.9917	101.54	763.684	101.54	3236.83	101.54	5475.01	101.54	75.9819	101.54	-26.6733
101.64	-44.3169	101.64	11.8369	101.64	71.9868	101.64	763.847	101.64	3237.24	101.64	5475.52	101.64	75.9751	101.64	-26.7026
101.74	-44.3462	101.74	11.8154	101.74	71.9819	101.74	764.04	101.74	3237.64	101.74	5476.04	101.74	75.98	101.74	-26.7212
101.84	-44.3726	101.84	11.8086	101.84	71.9868	101.84	764.207	101.84	3238.05	101.84	5476.58	101.84	75.9819	101.84	-26.7319
101.94	-44.395	101.94	11.7861	101.94	71.9839	101.94	764.39	101.94	3238.48	101.94	5477.08	101.94	75.9751	101.94	-26.7563
102.04	-44.436	102.04	11.7764	102.04	71.9819	102.04	764.543	102.04	3238.9	102.04	5477.6	102.04	75.978	102.04	-26.7729
102.14	-44.4624	102.14	11.7568	102.14	71.9751	102.14	764.703	102.14	3239.3	102.14	5478.11	102.14	75.98	102.14	-26.8159
102.24	-44.4897	102.24	11.7354	102.24	71.9702	102.24	764.878	102.24	3239.72	102.24	5478.62	102.24	75.9868	102.24	-26.8335
102.34	-44.5327	102.34	11.7139	102.34	71.9751	102.34	765.06	102.34	3240.12	102.34	5479.16	102.34	75.9897	102.34	-26.8579
102.44	-44.5571	102.44	11.7041	102.44	71.98	102.44	765.21	102.44	3240.53	102.44	5479.66	102.44	75.9917	102.44	-26.8745
102.54	-44.5981	102.54	11.6865	102.54	71.9702	102.54	765.386	102.54	3240.94	102.54	5480.18	102.54	75.9946	102.54	-26.9038
102.64	-44.6304	102.64	11.665	102.64	71.9722	102.64	765.587	102.64	3241.34	102.64	5480.7	102.64	75.9897	102.64	-26.9165
102.74	-44.6743	102.74	11.6475	102.74	71.9624	102.74	765.766	102.74	3241.73	102.74	5481.24	102.74	75.9946	102.74	-26.9331
102.84	-44.7046	102.84	11.626	102.84	71.9634	102.84	765.948	102.84	3242.15	102.84	5481.74	102.84	75.9917	102.84	-26.9595
102.94	-44.7271	102.94	11.6133	102.94	71.9556	102.94	766.145	102.94	3242.55	102.94	5482.27	102.94	75.9897	102.94	-26.9741
103.04	-44.7642	103.04	11.5967	103.04	71.9556	103.04	766.31	103.04	3242.96	103.04	5482.78	103.04	75.9897	103.04	-26.979
103.14	-44.7983	103.14	11.5771	103.14	71.9644	103.14	766.499	103.14	3243.36	103.14	5483.29	103.14	75.9829	103.14	-27.0034
103.24	-44.8462	103.24	11.5557	103.24	71.9546	103.24	766.695	103.24	3243.79	103.24	5483.79	103.24	75.9995	103.24	-27.021
103.34	-44.8872	103.34	11.543	103.34	71.9556	103.34	766.855	103.34	3244.18	103.34	5484.27	103.34	76.0015	103.34	-27.0542
103.44	-44.9243	103.44	11.5146	103.44	71.9624	103.44	767.03	103.44	3244.6	103.44	5484.77	103.44	76.0024	103.44	-27.0688
103.54	-44.9546	103.54	11.5	103.54	71.9526	103.54	767.203	103.54	3245.02	103.54	5485.28	103.54	76.0112	103.54	-27.0933
103.64	-44.9771	103.64	11.4805	103.64	71.9507	103.64	767.386	103.64	3245.4	103.64	5485.78	103.64	76.0142	103.64	-27.1147
103.74	-45.0063	103.74	11.4561	103.74	71.9438	103.74	767.563	103.74	3245.83	103.74	5486.26	103.74	76.0093	103.74	-27.1196
103.84	-45.0356	103.84	11.4463	103.84	71.9526	103.84	767.739	103.84	3246.24	103.84	5486.74	103.84	76.0112	103.84	-27.144
103.94	-45.0767	103.94	11.4248	103.94	71.9429	103.94	767.909	103.94	3246.62	103.94	5487.25	103.94	76.0093	103.94	-27.1616
104.04	-45.1157	104.04	11.4072	104.04	71.9409	104.04	768.074	104.04	3247.04	104.04	5487.75	104.04	76.0142	104.04	-27.1831
104.14	-45.1567	104.14	11.3906	104.14	71.9429	104.14	768.254	104.14	3247.41	104.14	5488.25	104.14	76.0112	104.14	-27.2095
104.24	-45.2007	104.24	11.3857	104.24	71.936	104.24	768.417	104.24	3247.81	104.24	5488.73	104.24	76.0132	104.24	-27.2124
104.34	-45.2251	104.34	11.3682	104.34	71.9409	104.34	768.587	104.34	3248.21	104.34	5489.22	104.34	76.0142	104.34	-27.2417
104.44	-45.2661	104.44	11.3467	104.44	71.9429	104.44	768.773	104.44	3248.61	104.44	5489.71	104.44	76.021	104.44	-27.2651
104.54	-45.2954	104.54	11.3398	104.54	71.936	104.54	768.937	104.54	3248.99	104.54	5490.19	104.54	76.0112	104.54	-27.2798
104.64	-45.3335	104.64	11.3203	104.64	71.9312	104.64	769.13	104.64	3249.37	104.64	5490.67	104.64	76.0142	104.64	-27.2944
104.74	-45.3608	104.74	11.2959	104.74	71.9214	104.74	769.285	104.74	3249.77	104.74	5491.15	104.74	76.021	104.74	-27.3237
104.84	-45.4087	104.84	11.2744	104.84	71.9116	104.84	769.46	104.84	3250.15	104.84	5491.65	104.84	76.0142	104.84	-27.3335
104.94	-45.438	104.94	11.2617	104.94	71.9136	104.94	769.616	104.94	3250.51	104.94	5492.14	104.94	76.019	104.94	-27.3579
105.04	-45.4702	105.04	11.2373	105.04	71.9038	105.04	769.781	105.04	3250.89	105.04	5492.64	105.04	76.0259	105.04	-27.3696
105.14	-45.5015	105.14	11.2188	105.14	71.897	105.14	769.95	105.14	3251.25	105.14	5493.13	105.14	76.021	105.14	-27.3696
105.24	-45.5376	105.24	11.2031	105.24	71.9019	105.24	770.108	105.24	3251.63	105.24	5493.58	105.24	76.022	105.24	-27.394
105.34	-45.5718	105.34	11.1797	105.34	71.8921	105.34	770.285	105.34	3252	105.34	5494.08	105.34	76.0308	105.34	-27.4087
105.44	-45.5991	105.44	11.165	105.44	71.8804	105.44	770.445	105.44	3252.39	105.44	5494.57	105.44	76.0327	105.44	-27.4204
105.54	-45.6353	105.54	11.1475	105.54	71.8706	105.54	770.608	105.54	3252.75	105.54	5495.05	105.54	76.0308	105.54	-27.4351
105.64	-45.6685	105.64	11.124	105.64	71.8726	105.64	770.759	105.64	3253.13	105.64	5495.52	105.64	76.0327	105.64	-27.4526
105.74	-45.6978	105.74	11.1064	105.74	71.8628	105.74	770.926	105.74	3253.51	105.74	5496	105.74	76.0337	105.74	-27.479
105.84	-45.7271	105.84	11.085	105.84	71.8608	105.84	771.098	105.84	3253.89	105.84	5496.48	105.84	76.0405	105.84	-27.4985
105.94	-45.7515	105.94	11.0752	105.94	71.854	105.94	771.261	105.94	3254.26	105.94	5496.95	105.94	76.0386	105.94	-27.5298
106.04	-45.7759	106.04	11.0576	106.04	71.854	106.04	771.434	106.04	3254.63	106.04	5497.42	106.04	76.0405	106.04	-27.5542
106.14	-45.8052	106.14	11.0313	106.14	71.8628	106.14	771.605	106.14	3255	106.14	5497.89	106.14	76.0386	106.14	-27.5728
106.24	-45.8345	106.24	11.0117	106.24	71.853	106.24	771.769	106.24	3255.4	106.24	5498.34	106.24	76.0454	106.24	-27.5952
106.34	-45.8755	106.34	11.0068	106.34	71.8433	106.34	771.945	106.34	3255.77	106.34	5498.84	106.34	76.0522	106.34	-27.6079
106.44	-45.9048	106.44	10.9854	106.44	71.8413	106.44	772.113	106.44	3256.13	106.44	5499.29	106.44	76.0532	106.44	-27.6245
106.54	-45.939	106.54	10.9727	106.54	71.8345	106.54	772.288	106.54	3256.51	106.54	5499.75	106.54	76.062	106.54	-27.6538
106.64	-45.9819	106.64	10.9443	106.64	71.8413	106.64	772.458	106.64	3256.88	106.64	5500.21	106.64	76.0601	106.64	-27.6665
106.74	-46.0093	106.74	10.9268	106.74	71.8315	106.74	772.645	106.74	3257.26	106.74	5500.65	106.74	76.0601	106.74	-27.6831
106.84	-46.0571	106.84	10.9053	106.84	71.8296	106.84	772.78	106.84	3257.63	106.84	5501.11	106.84	76.0728	106.84	-27.7095
106.94	-46.0835	106.94	10.8877	106.94	71.8315	106.94	772.945	106.94	3258	106.94	5501.59	106.94	76.0815	106.94	-27.7212
107.04	-46.106	107.04	10.8662	107.04	71.8218	107.04	773.113	107.04	3258.37	107.04	5502.05	107.04	76.0796	107.04	-27.7437
107.14	-46.1499	107.14	10.8516	107.14	71.812	107.14	773.266	107.14	3258.75	107.14	5502.52	107.14	76.0698	107.14	-27.7612
107.24	-46.2056	107.24	10.8203	107.24	71.814	107.24	773.429	107.24	3259.11	107.24	5502.97	107.24	76.0767	107.24	-27.7798
107.34	-46.2319	107.34	10.8125	107.34	71.8071	107.34	773.613	107.34	3259.5	107.34	5503.45	107.34	76.0845	107.34	-27.7993
107.44	-46.2515	107.44	10.7881	107.44	71.812	107.44	773.771	107.44	3259.86	107.44	5503.9	107.44	76.0913	107.44	-27.814
107.54	-46.2788	107.54	10.7666	107.54	71.8022	107.54	773.924	107.54	3260.25	107.54	5504.35	107.54	76.0845	107.54	-27.8315
107.64	-46.3101	107.64	10.7451	107.64	71.8071	107.64	774.079	107.64	3260.62	107.64	5504.81	107.64	76.0894	107.64	-27.8501
107.74	-46.3491	107.74	10.7305	107.74	71.8101	107.74	774.249	107.74	3260.99	107.74	5505.3	107.74	76.0913	107.74	-27.8823
107.84	-46.3804	107.84	10.7109	107.84	71.8003	107.84	774.414	107.84	3261.33	107.84	5505.79	107.84	76.0923	107.84	-27.9038
107.94	-46.4165	107.94	10.7061	107.94	71.7954	107.94	774.587	107.94	3261.69	107.94	5506.25	107.94	76.1011	107.94	-27.9204
108.04	-46.4575	108.04	10.6846	108.04	71.7954	108.04	774.758	108.04	3262.07	108.04	5506.71	108.04	76.103	108.04	-27.9448
108.14	-46.4946	108.14	10.667	108.14	71.7876	108.14	774.909	108.14	3262.43	108.14	5507.18	108.14	76.104	108.14	-27.9712
108.24	-46.521	108.24	10.6455	108.24	71.7759	108.24	775.086	108.24	3262.78	108.24	5507.66	108.24	76.0991	108.24	-27.9937
108.34	-46.5483	108.34	10.6357	108.34	71.771	108.34	775.234	108.34	3263.15	108.34	5508.12	108.34	76.1089	108.34	-28.0181
108.44	-46.5835	108.44	10.6064	108.44	71.7642	108.44	775.37	108.44	3263.51	108.44	5508.58	108.44	76.0991	108.44	-28.0298
108.54	-46.6304	108.54	10.5967	108.54	71.7563	108.54	775.523	108.54	3263.89	108.54	5509.04	108.54	76.104	108.54	-28.0493
108.64	-46.6694	108.64	10.5781	108.64	71.7563	108.64	775.695	108.64	3264.25	108.64	5509.49	108.64	76.1089	108.64	-28.0737
108.74	-46.6978	108.74	10.5703	108.74	71.7563	108.74	775.866	108.74	3264.62	108.74	5509.97	108.74	76.1157	108.74	-28.1001
108.84	-46.7271	108.84	10.5459	108.84	71.7515	108.84	776.06	108.84	3265.01	108.84	5510.44	108.84	76.1187	108.84	-28.1226
108.94	-46.7642	108.94	10.5244	108.94	71.7446	108.94	776.249	108.94	3265.39	108.94	5510.92	108.94	76.1206	108.94	-28.147
109.04	-46.7974	109.04	10.5068	109.04	71.7495	109.04	776.414	109.04	3265.76	109.04	5511.36	109.04	76.1226	109.04	-28.1587
109.14	-46.8345	109.14	10.4854	109.14	71.7397	109.14	776.574	109.14	3266.14	109.14	5511.81	109.14	76.1235	109.14	-28.1831
109.24	-46.8608	109.24	10.4678	109.24	71.7446	109.24	776.715	109.24	3266.52	109.24	5512.27	109.24	76.1401	109.24	-28.2095
109.34	-46.897	109.34	10.4414	109.34	71.7417	109.34	776.878	109.34	3266.93	109.34	5512.73	109.34	76.1304	109.34	-28.2339
109.44	-46.9263	109.44	10.4219	109.44	71.7319	109.44	777.023	109.44	3267.3	109.44	5513.18	109.44	76.1353	109.44	-28.2603
109.54	-46.9673	109.54	10.4141	109.54	71.7134	109.54	777.2	109.54	3267.66	109.54	5513.64	109.54	76.1382	109.54	-28.272
109.64	-46.9966	109.64	10.3906	109.64	71.7222	109.64	777.378	109.64	3268.02	109.64	5514.1	109.64	76.1431	109.64	-28.2944
109.74	-47.0259	109.74	10.374	109.74	71.7124	109.74	777.523	109.74	3268.37	109.74	5514.57	109.74	76.1597	109.74	-28.3071
109.84	-47.0669	109.84	10.3643	109.84	71.7026	109.84	777.691	109.84	3268.73	109.84	5515.02	109.84	76.1499	109.84	-28.3237
109.94	-47.104	109.94	10.3467	109.94	71.7046	109.94	777.844	109.94	3269.07	109.94	5515.47	109.94	76.1548	109.94	-28.3501
110.04	-47.1372	110.04	10.3281	110.04	71.6978	110.04	777.984	110.04	3269.44	110.04	5515.92	110.04	76.1597	110.04	-28.3647
110.14	-47.1743	110.14	10.3174	110.14	71.7007	110.14	778.128	110.14	3269.81	110.14	5516.39	110.14	76.1616	110.14	-28.3892
110.24	-47.2124	110.24	10.3076	110.24	71.6938	110.24	778.298	110.24	3270.17	110.24	5516.85	110.24	76.1626	110.24	-28.4019
110.34	-47.2437	110.34	10.2861	110.34	71.6909	110.34	778.46	110.34	3270.51	110.34	5517.31	110.34	76.1743	110.34	-28.4204
110.44	-47.2759	110.44	10.2686	110.44	71.6812	110.44	778.633	110.44	3270.85	110.44	5517.77	110.44	76.1714	110.44	-28.4429
110.54	-47.3169	110.54	10.2451	110.54	71.6714	110.54	778.796	110.54	3271.21	110.54	5518.25	110.54	76.1812	110.54	-28.4722
110.64	-47.3579	110.64	10.2158	110.64	71.6782	110.64	778.946	110.64	3271.56	110.64	5518.72	110.64	76.1743	110.64	-28.4985
110.74	-47.3872	110.74	10.1943	110.74	71.6733	110.74	779.089	110.74	3271.92	110.74	5519.18	110.74	76.1812	110.74	-28.521
110.84	-47.4116	110.84	10.1768	110.84	71.6743	110.84	779.254	110.84	3272.28	110.84	5519.63	110.84	76.1821	110.84	-28.5425
110.94	-47.4478	110.94	10.1719	110.94	71.6714	110.94	779.38	110.94	3272.65	110.94	5520.09	110.94	76.1909	110.94	-28.5688
111.04	-47.4849	111.04	10.1553	111.04	71.6733	111.04	779.519	111.04	3272.99	111.04	5520.55	111.04	76.1938	111.04	-28.5933
111.14	-47.5259	111.14	10.1377	111.14	71.6636	111.14	779.695	111.14	3273.34	111.14	5521.03	111.14	76.189	111.14	-28.6118
111.24	-47.5522	111.24	10.1162	111.24	71.6616	111.24	779.858	111.24	3273.71	111.24	5521.51	111.24	76.1792	111.24	-28.6343
111.34	-47.5884	111.34	10.0967	111.34	71.6548	111.34	780.004	111.34	3274.05	111.34	5521.98	111.34	76.186	111.34	-28.647
111.44	-47.6372	111.44	10.0752	111.44	71.6616	111.44	780.118	111.44	3274.42	111.44	5522.44	111.44	76.186	111.44	-28.6587
111.54	-47.6812	111.54	10.0586	111.54	71.6519	111.54	780.288	111.54	3274.78	111.54	5522.9	111.54	76.189	111.54	-28.6782
111.64	-47.7056	111.64	10.0459	111.64	71.647	111.64	780.458	111.64	3275.15	111.64	5523.34	111.64	76.1938	111.64	-28.6831
111.74	-47.7466	111.74	10.0244	111.74	71.6392	111.74	780.671	111.74	3275.51	111.74	5523.77	111.74	76.1987	111.74	-28.7095
111.84	-47.7876	111.84	10.0068	111.84	71.6353	111.84	780.844	111.84	3275.84	111.84	5524.21	111.84	76.2007	111.84	-28.7241
111.94	-47.814	111.94	9.98828	111.94	71.647	111.94	780.999	111.94	3276.2	111.94	5524.67	111.94	76.2056	111.94	-28.7485
112.04	-47.8413	112.04	9.97754	112.04	71.6421	112.04	781.188	112.04	3276.56	112.04	5525.14	112.04	76.2104	112.04	-28.7651
112.14	-47.8755	112.14	9.95605	112.14	71.6323	112.14	781.339	112.14	3276.91	112.14	5525.6	112.14	76.2173	112.14	-28.7915
112.24	-47.9165	112.24	9.92676	112.24	71.6274	112.24	781.509	112.24	3277.27	112.24	5526.03	112.24	76.2202	112.24	-28.8022
112.34	-47.9585	112.34	9.91699	112.34	71.6226	112.34	781.71	112.34	3277.61	112.34	5526.47	112.34	76.2134	112.34	-28.8267
112.44	-47.9937	112.44	9.89063	112.44	71.6108	112.44	781.839	112.44	3277.96	112.44	5526.9	112.44	76.2085	112.44	-28.8433
112.54	-48.0181	112.54	9.88574	112.54	71.6128	112.54	781.938	112.54	3278.31	112.54	5527.35	112.54	76.2104	112.54	-28.8696
112.64	-48.0474	112.64	9.85645	112.64	71.6079	112.64	782.074	112.64	3278.66	112.64	5527.79	112.64	76.2134	112.64	-28.8843
112.74	-48.0835	112.74	9.83496	112.74	71.603	112.74	782.21	112.74	3278.98	112.74	5528.23	112.74	76.2202	112.74	-28.9019
112.84	-48.1157	112.84	9.8252	112.84	71.5962	112.84	782.337	112.84	3279.33	112.84	5528.68	112.84	76.2104	112.84	-28.9204
112.94	-48.1567	112.94	9.8125	112.94	71.6011	112.94	782.487	112.94	3279.69	112.94	5529.13	112.94	76.2173	112.94	-28.9399
113.04	-48.1812	113.04	9.7959	113.04	71.5913	113.04	782.63	113.04	3280.06	113.04	5529.58	113.04	76.2202	113.04	-28.9526
113.14	-48.2124	113.14	9.77832	113.14	71.5815	113.14	782.769	113.14	3280.39	113.14	5530.02	113.14	76.2251	113.14	-28.9712
113.24	-48.2368	113.24	9.75684	113.24	71.5767	113.24	782.917	113.24	3280.75	113.24	5530.44	113.24	76.2222	113.24	-28.9937
113.34	-48.2739	113.34	9.73047	113.34	71.5835	113.34	783.079	113.34	3281.11	113.34	5530.89	113.34	76.2251	113.34	-29.0181
113.44	-48.3149	113.44	9.70605	113.44	71.5767	113.44	783.246	113.44	3281.43	113.44	5531.3	113.44	76.2202	113.44	-29.0347
113.54	-48.353	113.54	9.68457	113.54	71.5815	113.54	783.402	113.54	3281.79	113.54	5531.73	113.54	76.2251	113.54	-29.064
113.64	-48.395	113.64	9.67969	113.64	71.5718	113.64	783.569	113.64	3282.15	113.64	5532.18	113.64	76.2222	113.64	-29.0933
113.74	-48.436	113.74	9.65527	113.74	71.5718	113.74	783.715	113.74	3282.5	113.74	5532.61	113.74	76.2251	113.74	-29.1118
113.84	-48.4702	113.84	9.64551	113.84	71.562	113.84	783.871	113.84	3282.79	113.84	5533.04	113.84	76.2319	113.84	-29.1313
113.94	-48.5063	113.94	9.61621	113.94	71.5522	113.94	784.023	113.94	3283.07	113.94	5533.46	113.94	76.2251	113.94	-29.1421
114.04	-48.5356	114.04	9.59766	114.04	71.5503	114.04	784.179	114.04	3283.44	114.04	5533.88	114.04	76.228	114.04	-29.1665
114.14	-48.5649	114.14	9.58691	114.14	71.5405	114.14	784.317	114.14	3283.74	114.14	5534.31	114.14	76.2329	114.14	-29.1831
114.24	-48.606	114.24	9.56543	114.24	71.5454	114.24	784.477	114.24	3284.22	114.24	5534.77	114.24	76.23	114.24	-29.2095
114.34	-48.6304	114.34	9.5459	114.34	71.5425	114.34	784.625	114.34	3284.6	114.34	5535.18	114.34	76.2368	114.34	-29.2339
114.44	-48.6665	114.44	9.52441	114.44	71.5405	114.44	784.788	114.44	3284.91	114.44	5535.62	114.44	76.2368	114.44	-29.2554
114.54	-48.6812	114.54	9.50684	114.54	71.5337	114.54	784.934	114.54	3285.24	114.54	5536.04	114.54	76.2397	114.54	-29.2798
114.64	-48.7202	114.64	9.48535	114.64	71.5308	114.64	785.082	114.64	3285.57	114.64	5536.47	114.64	76.2446	114.64	-29.3042
114.74	-48.7632	114.74	9.46777	114.74	71.5327	114.74	785.223	114.74	3285.9	114.74	5536.88	114.74	76.2495	114.74	-29.3306
114.84	-48.7876	114.84	9.45313	114.84	71.5376	114.84	785.378	114.84	3286.24	114.84	5537.3	114.84	76.2446	114.84	-29.353
114.94	-48.8169	114.94	9.42676	114.94	71.5376	114.94	785.528	114.94	3286.56	114.94	5537.7	114.94	76.2515	114.94	-29.3696
115.04	-48.8579	115.04	9.41699	115.04	71.5259	115.04	785.687	115.04	3286.89	115.04	5538.12	115.04	76.2446	115.04	-29.3823
115.14	-48.895	115.14	9.39355	115.14	71.5327	115.14	785.849	115.14	3287.22	115.14	5538.53	115.14	76.2495	115.14	-29.4087
115.24	-48.936	115.24	9.37598	115.24	71.5337	115.24	785.999	115.24	3287.56	115.24	5538.95	115.24	76.2563	115.24	-29.4233
115.34	-48.9624	115.34	9.36621	115.34	71.5308	115.34	786.149	115.34	3287.91	115.34	5539.39	115.34	76.2515	115.34	-29.4644
115.44	-48.9966	115.44	9.35938	115.44	71.5259	115.44	786.308	115.44	3288.24	115.44	5539.81	115.44	76.2524	115.44	-29.4907
115.54	-49.0376	115.54	9.33984	115.54	71.5327	115.54	786.456	115.54	3288.58	115.54	5540.24	115.54	76.2593	115.54	-29.5015
115.64	-49.0747	115.64	9.32031	115.64	71.5229	115.64	786.606	115.64	3288.91	115.64	5540.68	115.64	76.2612	115.64	-29.5308
115.74	-49.0962	115.74	9.3125	115.74	71.5259	115.74	786.769	115.74	3289.25	115.74	5541.11	115.74	76.2563	115.74	-29.5493
115.84	-49.1304	115.84	9.28613	115.84	71.5327	115.84	786.946	115.84	3289.56	115.84	5541.56	115.84	76.2593	115.84	-29.5737
115.94	-49.1616	115.94	9.27637	115.94	71.5259	115.94	787.094	115.94	3289.89	115.94	5541.99	115.94	76.2495	115.94	-29.603
116.04	-49.2007	116.04	9.25684	116.04	71.5327	116.04	787.249	116.04	3290.23	116.04	5542.4	116.04	76.2446	116.04	-29.6274
116.14	-49.2368	116.14	9.23535	116.14	71.5229	116.14	787.388	116.14	3290.54	116.14	5542.81	116.14	76.2563	116.14	-29.644
116.24	-49.2544	116.24	9.21484	116.24	71.5132	116.24	787.538	116.24	3290.87	116.24	5543.25	116.24	76.2593	116.24	-29.6704
116.34	-49.2827	116.34	9.18652	116.34	71.5142	116.34	787.698	116.34	3291.19	116.34	5543.66	116.34	76.2642	116.34	-29.6733
116.44	-49.3071	116.44	9.17969	116.44	71.5112	116.44	787.849	116.44	3291.5	116.44	5544.08	116.44	76.269	116.44	-29.7026
116.54	-49.3364	116.54	9.16016	116.54	71.5132	116.54	787.996	116.54	3291.83	116.54	5544.51	116.54	76.2593	116.54	-29.7212
116.64	-49.3774	116.64	9.14063	116.64	71.5063	116.64	788.14	116.64	3292.17	116.64	5544.93	116.64	76.2642	116.64	-29.7485
116.74	-49.4146	116.74	9.13281	116.74	71.5034	116.74	788.293	116.74	3292.48	116.74	5545.33	116.74	76.2729	116.74	-29.7798
116.84	-49.4404	116.84	9.10449	116.84	71.5063	116.84	788.434	116.84	3292.79	116.84	5545.75	116.84	76.2759	116.84	-29.8022
116.94	-49.4819	116.94	9.09473	116.94	71.5015	116.94	788.555	116.94	3293.13	116.94	5546.14	116.94	76.271	116.94	-29.8237
117.04	-49.5161	117.04	9.07715	117.04	71.4946	117.04	788.691	117.04	3293.46	117.04	5546.57	117.04	76.2759	117.04	-29.8384
117.14	-49.5405	117.14	9.0625	117.14	71.4917	117.14	788.836	117.14	3293.78	117.14	5546.98	117.14	76.2837	117.14	-29.855
117.24	-49.5649	117.24	9.03906	117.24	71.4985	117.24	788.968	117.24	3294.14	117.24	5547.4	117.24	76.2788	117.24	-29.8843
117.34	-49.606	117.34	9.03613	117.34	71.4937	117.34	789.11	117.34	3294.48	117.34	5547.81	117.34	76.2837	117.34	-29.897
117.44	-49.6353	117.44	9.01855	117.44	71.4868	117.44	789.257	117.44	3294.81	117.44	5548.23	117.44	76.2808	117.44	-29.9253
117.54	-49.6733	117.54	8.99512	117.54	71.4819	117.54	789.402	117.54	3295.15	117.54	5548.64	117.54	76.2837	117.54	-29.9429
117.64	-49.7075	117.64	8.97363	117.64	71.4722	117.64	789.555	117.64	3295.46	117.64	5549.03	117.64	76.2905	117.64	-29.9595
117.74	-49.7368	117.74	8.96094	117.74	71.4702	117.74	789.687	117.74	3295.81	117.74	5549.47	117.74	76.2837	117.74	-29.9722
117.84	-49.7759	117.84	8.95313	117.84	71.4604	117.84	789.829	117.84	3296.17	117.84	5549.88	117.84	76.2915	117.84	-29.9907
117.94	-49.8169	117.94	8.92969	117.94	71.4507	117.94	789.987	117.94	3296.53	117.94	5550.28	117.94	76.2915	117.94	-30.0103
118.04	-49.8462	118.04	8.92188	118.04	71.4556	118.04	790.113	118.04	3296.74	118.04	5550.71	118.04	76.3003	118.04	-30.0327
118.14	-49.8872	118.14	8.91699	118.14	71.4526	118.14	790.259	118.14	3297.05	118.14	5551.11	118.14	76.2954	118.14	-30.0571
118.24	-49.9243	118.24	8.89551	118.24	71.4478	118.24	790.397	118.24	3297.35	118.24	5551.52	118.24	76.3071	118.24	-30.0737
118.34	-49.9546	118.34	8.87793	118.34	71.4429	118.34	790.555	118.34	3297.62	118.34	5551.95	118.34	76.3101	118.34	-30.105
118.44	-49.9819	118.44	8.85645	118.44	71.436	118.44	790.698	118.44	3297.91	118.44	5552.38	118.44	76.3032	118.44	-30.1196
118.54	-50.021	118.54	8.83887	118.54	71.4409	118.54	790.849	118.54	3298.24	118.54	5552.77	118.54	76.3032	118.54	-30.1343
118.64	-50.0474	118.64	8.81543	118.64	71.4233	118.64	790.987	118.64	3298.53	118.64	5553.18	118.64	76.312	118.64	-30.1636
118.74	-50.0845	118.74	8.80566	118.74	71.4243	118.74	791.113	118.74	3298.85	118.74	5553.59	118.74	76.3149	118.74	-30.1821
118.84	-50.1157	118.84	8.78125	118.84	71.4194	118.84	791.254	118.84	3299.18	118.84	5553.97	118.84	76.3101	118.84	-30.1929
118.94	-50.1538	118.94	8.76172	118.94	71.4126	118.94	791.395	118.94	3299.5	118.94	5554.37	118.94	76.3149	118.94	-30.2095
119.04	-50.188	119.04	8.74512	119.04	71.4097	119.04	791.538	119.04	3299.82	119.04	5554.77	119.04	76.3149	119.04	-30.2339
119.14	-50.2202	119.14	8.72754	119.14	71.3999	119.14	791.688	119.14	3300.14	119.14	5555.18	119.14	76.3198	119.14	-30.2603
119.24	-50.2563	119.24	8.71777	119.24	71.3931	119.24	791.819	119.24	3300.43	119.24	5555.57	119.24	76.3267	119.24	-30.2749
119.34	-50.2827	119.34	8.69434	119.34	71.3901	119.34	791.958	119.34	3300.76	119.34	5555.98	119.34	76.3218	119.34	-30.2925
119.44	-50.3052	119.44	8.67676	119.44	71.3853	119.44	792.089	119.44	3301.09	119.44	5556.38	119.44	76.3228	119.44	-30.3188
119.54	-50.3413	119.54	8.66016	119.54	71.3921	119.54	792.234	119.54	3301.39	119.54	5556.78	119.54	76.3179	119.54	-30.3218
119.64	-50.3657	119.64	8.64746	119.64	71.3853	119.64	792.363	119.64	3301.71	119.64	5557.19	119.64	76.3228	119.64	-30.3462
119.74	-50.4038	119.74	8.62598	119.74	71.3823	119.74	792.487	119.74	3302.03	119.74	5557.6	119.74	76.3228	119.74	-30.3628
119.84	-50.4341	119.84	8.60449	119.84	71.3726	119.84	792.626	119.84	3302.32	119.84	5558	119.84	76.3315	119.84	-30.3892
119.94	-50.4751	119.94	8.58691	119.94	71.3657	119.94	792.773	119.94	3302.62	119.94	5558.42	119.94	76.3345	119.94	-30.4009
120.04	-50.5132	120.04	8.56543	120.04	71.3608	120.04	792.897	120.04	3302.94	120.04	5558.82	120.04	76.3296	120.04	-30.4136
120.14	-50.5435	120.14	8.54785	120.14	71.354	120.14	793.023	120.14	3303.25	120.14	5559.23	120.14	76.3228	120.14	-30.4429
120.24	-50.5845	120.24	8.52637	120.24	71.354	120.24	793.152	120.24	3303.55	120.24	5559.63	120.24	76.3315	120.24	-30.4595
120.34	-50.6157	120.34	8.50684	120.34	71.3511	120.34	793.29	120.34	3303.87	120.34	5560.04	120.34	76.3267	120.34	-30.4673
120.44	-50.645	120.44	8.48535	120.44	71.3462	120.44	793.429	120.44	3304.16	120.44	5560.44	120.44	76.3296	120.44	-30.479
120.54	-50.6812	120.54	8.46875	120.54	71.3462	120.54	793.558	120.54	3304.45	120.54	5560.8	120.54	76.3345	120.54	-30.4956
120.64	-50.7056	120.64	8.45605	120.64	71.3413	120.64	793.677	120.64	3304.75	120.64	5561.21	120.64	76.3315	120.64	-30.5249
120.74	-50.7349	120.74	8.43457	120.74	71.3315	120.74	793.808	120.74	3305.05	120.74	5561.6	120.74	76.3267	120.74	-30.5376
120.84	-50.7642	120.84	8.42188	120.84	71.3218	120.84	793.95	120.84	3305.34	120.84	5562	120.84	76.3296	120.84	-30.5542
120.94	-50.7944	120.94	8.40527	120.94	71.3149	120.94	794.077	120.94	3305.62	120.94	5562.37	120.94	76.3228	120.94	-30.5806
121.04	-50.8169	121.04	8.3877	121.04	71.312	121.04	794.2	121.04	3305.92	121.04	5562.76	121.04	76.3228	121.04	-30.5806
121.14	-50.8462	121.14	8.36621	121.14	71.3022	121.14	794.327	121.14	3306.2	121.14	5563.15	121.14	76.3296	121.14	-30.603
121.24	-50.8804	121.24	8.35645	121.24	71.2954	121.24	794.468	121.24	3306.47	121.24	5563.54	121.24	76.3228	121.24	-30.6274
121.34	-50.9087	121.34	8.32715	121.34	71.2925	121.34	794.587	121.34	3306.76	121.34	5563.91	121.34	76.3345	121.34	-30.6392
121.44	-50.938	121.44	8.31543	121.44	71.2876	121.44	794.706	121.44	3307.03	121.44	5564.3	121.44	76.3315	121.44	-30.6636
121.54	-50.9624	121.54	8.29395	121.54	71.2827	121.54	794.829	121.54	3307.32	121.54	5564.68	121.54	76.3345	121.54	-30.6782
121.64	-50.9937	121.64	8.28125	121.64	71.2759	121.64	794.953	121.64	3307.62	121.64	5565.07	121.64	76.3296	121.64	-30.6978
121.74	-51.021	121.74	8.26465	121.74	71.271	121.74	795.077	121.74	3307.91	121.74	5565.44	121.74	76.3228	121.74	-30.7212
121.84	-51.0522	121.84	8.24707	121.84	71.2642	121.84	795.188	121.84	3308.19	121.84	5565.82	121.84	76.3228	121.84	-30.7437
121.94	-51.0767	121.94	8.22559	121.94	71.2612	121.94	795.319	121.94	3308.48	121.94	5566.18	121.94	76.3315	121.94	-30.7563
122.04	-51.106	122.04	8.21582	122.04	71.2515	122.04	795.431	122.04	3308.79	122.04	5566.59	122.04	76.3345	122.04	-30.7759
122.14	-51.147	122.14	8.19824	122.14	71.2446	122.14	795.55	122.14	3309.09	122.14	5566.98	122.14	76.3345	122.14	-30.7876
122.24	-51.1841	122.24	8.16406	122.24	71.2417	122.24	795.672	122.24	3309.38	122.24	5567.37	122.24	76.3296	122.24	-30.812
122.34	-51.2134	122.34	8.14746	122.34	71.2319	122.34	795.796	122.34	3309.67	122.34	5567.75	122.34	76.3228	122.34	-30.8306
122.44	-51.2563	122.44	8.12598	122.44	71.2251	122.44	795.907	122.44	3309.96	122.44	5568.16	122.44	76.3228	122.44	-30.8384
122.54	-51.2856	122.54	8.10449	122.54	71.2222	122.54	796.05	122.54	3310.26	122.54	5568.55	122.54	76.3315	122.54	-30.8579
122.64	-51.3022	122.64	8.08691	122.64	71.2241	122.64	796.169	122.64	3310.54	122.64	5568.94	122.64	76.3267	122.64	-30.8745
122.74	-51.3267	122.74	8.06543	122.74	71.2056	122.74	796.3	122.74	3310.8	122.74	5569.32	122.74	76.3218	122.74	-30.9009
122.84	-51.3755	122.84	8.05566	122.84	71.2026	122.84	796.422	122.84	3311.09	122.84	5569.72	122.84	76.3149	122.84	-30.9233
122.94	-51.4048	122.94	8.02197	122.94	71.2046	122.94	796.56	122.94	3311.36	122.94	5570.11	122.94	76.312	122.94	-30.9399
123.04	-51.4312	123.04	8.00488	123.04	71.1978	123.04	796.659	123.04	3311.64	123.04	5570.51	123.04	76.3071	123.04	-30.9644
123.14	-51.4653	123.14	7.99219	123.14	71.1978	123.14	796.793	123.14	3311.92	123.14	5570.9	123.14	76.3101	123.14	-30.979
123.24	-51.4897	123.24	7.97559	123.24	71.1929	123.24	796.938	123.24	3312.2	123.24	5571.28	123.24	76.3032	123.24	-30.9937
123.34	-51.5259	123.34	7.9541	123.34	71.186	123.34	797.058	123.34	3312.48	123.34	5571.66	123.34	76.3101	123.34	-31.0181
123.44	-51.5522	123.44	7.94434	123.44	71.1831	123.44	797.167	123.44	3312.76	123.44	5572.05	123.44	76.3032	123.44	-31.0425
123.54	-51.5864	123.54	7.92676	123.54	71.1782	123.54	797.286	123.54	3313.04	123.54	5572.46	123.54	76.3003	123.54	-31.061
123.64	-51.6235	123.64	7.90527	123.64	71.1733	123.64	797.397	123.64	3313.31	123.64	5572.85	123.64	76.3032	123.64	-31.0806
123.74	-51.6616	123.74	7.89844	123.74	71.1636	123.74	797.509	123.74	3313.57	123.74	5573.23	123.74	76.3101	123.74	-31.0913
123.84	-51.686	123.84	7.88281	123.84	71.1616	123.84	797.645	123.84	3313.86	123.84	5573.64	123.84	76.3032	123.84	-31.1196
123.94	-51.7271	123.94	7.85938	123.94	71.1548	123.94	797.757	123.94	3314.15	123.94	5574.09	123.94	76.3003	123.94	-31.1196
124.04	-51.7632	124.04	7.84668	124.04	71.1519	124.04	797.868	124.04	3314.42	124.04	5574.56	124.04	76.2954	124.04	-31.144
124.14	-51.7954	124.14	7.8252	124.14	71.1421	124.14	798.011	124.14	3314.69	124.14	5574.55	124.14	76.3022	124.14	-31.1587
124.24	-51.8247	124.24	7.81543	124.24	71.1304	124.24	798.121	124.24	3314.95	124.24	5575	124.24	76.3032	124.24	-31.1753
124.34	-51.8608	124.34	7.79785	124.34	71.1235	124.34	798.237	124.34	3315.23	124.34	5575.69	124.34	76.3003	124.34	-31.2017
124.44	-51.8853	124.44	7.77637	124.44	71.1323	124.44	798.356	124.44	3315.5	124.44	5575.91	124.44	76.2954	124.44	-31.2124
124.54	-51.9116	124.54	7.75	124.54	71.1226	124.54	798.479	124.54	3315.78	124.54	5576.28	124.54	76.2905	124.54	-31.2407
124.64	-51.9458	124.64	7.72559	124.64	71.1157	124.64	798.618	124.64	3316.04	124.64	5576.68	124.64	76.2837	124.64	-31.2485
124.74	-51.9868	124.74	7.71875	124.74	71.1128	124.74	798.749	124.74	3316.29	124.74	5577.05	124.74	76.2837	124.74	-31.2681
124.84	-52.0259	124.84	7.7041	124.84	71.103	124.84	798.849	124.84	3316.55	124.84	5577.43	124.84	76.2925	124.84	-31.2925
124.94	-52.0552	124.94	7.68359	124.94	71.0962	124.94	798.968	124.94	3316.83	124.94	5577.81	124.94	76.2905	124.94	-31.3218
125.04	-52.0767	125.04	7.65527	125.04	71.1011	125.04	799.082	125.04	3317.1	125.04	5578.18	125.04	76.2837	125.04	-31.3384
125.14	-52.1147	125.14	7.64551	125.14	71.0962	125.14	799.208	125.14	3317.34	125.14	5578.56	125.14	76.2788	125.14	-31.3579
125.24	-52.1255	125.24	7.61621	125.24	71.0913	125.24	799.319	125.24	3317.6	125.24	5578.94	125.24	76.272	125.24	-31.3745
125.34	-52.1665	125.34	7.60645	125.34	71.0933	125.34	799.422	125.34	3317.86	125.34	5579.33	125.34	76.269	125.34	-31.3892
125.44	-52.1929	125.44	7.57715	125.44	71.0835	125.44	799.546	125.44	3318.13	125.44	5579.7	125.44	76.2642	125.44	-31.4009
125.54	-52.2271	125.54	7.56543	125.54	71.0718	125.54	799.657	125.54	3318.38	125.54	5580.03	125.54	76.271	125.54	-31.4116
125.64	-52.2642	125.64	7.55566	125.64	71.062	125.64	799.769	125.64	3318.63	125.64	5580.4	125.64	76.2642	125.64	-31.4282
125.74	-52.2944	125.74	7.53125	125.74	71.0571	125.74	799.868	125.74	3318.86	125.74	5580.77	125.74	76.2612	125.74	-31.4526
125.84	-52.3296	125.84	7.50684	125.84	71.0405	125.84	799.96	125.84	3319.13	125.84	5581.12	125.84	76.2563	125.84	-31.4741
125.94	-52.3726	125.94	7.48535	125.94	71.0425	125.94	800.07	125.94	3319.4	125.94	5581.48	125.94	76.2563	125.94	-31.4985
126.04	-52.397	126.04	7.47559	126.04	71.0376	126.04	800.184	126.04	3319.65	126.04	5581.83	126.04	76.2515	126.04	-31.5112
126.14	-52.438	126.14	7.46094	126.14	71.0327	126.14	800.298	126.14	3319.91	126.14	5582.21	126.14	76.2446	126.14	-31.5376
126.24	-52.4673	126.24	7.44141	126.24	71.0259	126.24	800.421	126.24	3320.19	126.24	5582.59	126.24	76.2524	126.24	-31.5542
126.34	-52.5044	126.34	7.42188	126.34	71.0229	126.34	800.531	126.34	3320.44	126.34	5582.98	126.34	76.2495	126.34	-31.5806
126.44	-52.5454	126.44	7.40234	126.44	71.0132	126.44	800.676	126.44	3320.69	126.44	5583.34	126.44	76.2446	126.44	-31.5835
126.54	-52.564	126.54	7.37402	126.54	71.0063	126.54	800.781	126.54	3320.96	126.54	5583.71	126.54	76.2515	126.54	-31.6001
126.64	-52.5991	126.64	7.35645	126.64	71.0034	126.64	800.897	126.64	3321.22	126.64	5584.11	126.64	76.2397	126.64	-31.6079
126.74	-52.6226	126.74	7.33496	126.74	70.9985	126.74	801.023	126.74	3321.5	126.74	5584.48	126.74	76.2329	126.74	-31.6245
126.84	-52.6567	126.84	7.31738	126.84	70.9937	126.84	801.121	126.84	3321.77	126.84	5584.84	126.84	76.23	126.84	-31.6538
126.94	-52.686	126.94	7.2959	126.94	70.9819	126.94	801.242	126.94	3322.03	126.94	5585.21	126.94	76.2329	126.94	-31.6714
127.04	-52.7251	127.04	7.28125	127.04	70.9722	127.04	801.358	127.04	3322.3	127.04	5585.58	127.04	76.228	127.04	-31.6899
127.14	-52.7632	127.14	7.27637	127.14	70.9673	127.14	801.466	127.14	3322.56	127.14	5585.95	127.14	76.2212	127.14	-31.7046
127.24	-52.7974	127.24	7.25488	127.24	70.9673	127.24	801.594	127.24	3322.83	127.24	5586.32	127.24	76.23	127.24	-31.7222
127.34	-52.8296	127.34	7.22559	127.34	70.9624	127.34	801.698	127.34	3323.08	127.34	5586.67	127.34	76.2251	127.34	-31.7407
127.44	-52.8579	127.44	7.21582	127.44	70.9526	127.44	801.817	127.44	3323.35	127.44	5587.01	127.44	76.2202	127.44	-31.7485
127.54	-52.8872	127.54	7.18652	127.54	70.9478	127.54	801.909	127.54	3323.64	127.54	5587.39	127.54	76.2134	127.54	-31.7632
127.64	-52.9194	127.64	7.17676	127.64	70.9312	127.64	802.009	127.64	3323.87	127.64	5587.76	127.64	76.2134	127.64	-31.7876
127.74	-52.9556	127.74	7.15527	127.74	70.9243	127.74	802.128	127.74	3324.12	127.74	5588.14	127.74	76.2222	127.74	-31.8042
127.84	-52.9966	127.84	7.1377	127.84	70.9243	127.84	802.223	127.84	3324.37	127.84	5588.51	127.84	76.2173	127.84	-31.8188
127.94	-53.0337	127.94	7.12793	127.94	70.9214	127.94	802.332	127.94	3324.62	127.94	5588.88	127.94	76.2124	127.94	-31.8384
128.04	-53.0767	128.04	7.10449	128.04	70.9116	128.04	802.434	128.04	3324.87	128.04	5589.26	128.04	76.2056	128.04	-31.855
128.14	-53.1177	128.14	7.0752	128.14	70.9048	128.14	802.538	128.14	3325.13	128.14	5589.61	128.14	76.2026	128.14	-31.8843
128.24	-53.1548	128.24	7.06543	128.24	70.9048	128.24	802.63	128.24	3325.39	128.24	5589.96	128.24	76.2056	128.24	-31.9087
128.34	-53.1763	128.34	7.03613	128.34	70.8999	128.34	802.718	128.34	3325.64	128.34	5590.32	128.34	76.2007	128.34	-31.9204
128.44	-53.2173	128.44	7.00684	128.44	70.8901	128.44	802.82	128.44	3325.91	128.44	5590.67	128.44	76.1938	128.44	-31.9331
128.54	-53.2544	128.54	7	128.54	70.8804	128.54	802.907	128.54	3326.14	128.54	5591.05	128.54	76.2007	128.54	-31.9546
128.64	-53.2827	128.64	6.97754	128.64	70.8706	128.64	803.019	128.64	3326.39	128.64	5591.4	128.64	76.1909	128.64	-31.979
128.74	-53.3071	128.74	6.95605	128.74	70.8657	128.74	803.138	128.74	3326.64	128.74	5591.75	128.74	76.1938	128.74	-31.9868
128.84	-53.3413	128.84	6.92676	128.84	70.8608	128.84	803.229	128.84	3326.9	128.84	5592.11	128.84	76.1938	128.84	-32.0034
128.94	-53.3726	128.94	6.90527	128.94	70.854	128.94	803.324	128.94	3327.13	128.94	5592.45	128.94	76.2007	128.94	-32.0181
129.04	-53.4087	129.04	6.88574	129.04	70.8628	129.04	803.422	129.04	3327.37	129.04	5592.82	129.04	76.1909	129.04	-32.0415
129.14	-53.438	129.14	6.86426	129.14	70.853	129.14	803.526	129.14	3327.62	129.14	5593.19	129.14	76.186	129.14	-32.061
129.24	-53.478	129.24	6.84668	129.24	70.8462	129.24	803.638	129.24	3327.87	129.24	5593.58	129.24	76.186	129.24	-32.0718
129.34	-53.5259	129.34	6.8252	129.34	70.8345	129.34	803.749	129.34	3328.1	129.34	5593.95	129.34	76.1812	129.34	-32.0962
129.44	-53.5552	129.44	6.8125	129.44	70.8315	129.44	803.849	129.44	3328.34	129.44	5594.27	129.44	76.1743	129.44	-32.1128
129.54	-53.5845	129.54	6.7959	129.54	70.8267	129.54	803.96	129.54	3328.61	129.54	5594.66	129.54	76.1743	129.54	-32.1392
129.64	-53.6226	129.64	6.7666	129.64	70.8218	129.64	804.082	129.64	3328.9	129.64	5595.03	129.64	76.1714	129.64	-32.1509
129.74	-53.645	129.74	6.74512	129.74	70.8071	129.74	804.198	129.74	3329.14	129.74	5595.4	129.74	76.1665	129.74	-32.1587
129.84	-53.686	129.84	6.73047	129.84	70.8022	129.84	804.306	129.84	3329.41	129.84	5595.77	129.84	76.1616	129.84	-32.1753
129.94	-53.7124	129.94	6.71387	129.94	70.7837	129.94	804.414	129.94	3329.65	129.94	5596.13	129.94	76.1626	129.94	-32.2046
130.04	-53.7368	130.04	6.69629	130.04	70.7837	130.04	804.519	130.04	3329.92	130.04	5596.53	130.04	76.1597	130.04	-32.2173
130.14	-53.7778	130.14	6.6748	130.14	70.7808	130.14	804.621	130.14	3330.19	130.14	5596.9	130.14	76.1694	130.14	-32.229
130.24	-53.8022	130.24	6.64551	130.24	70.7681	130.24	804.723	130.24	3330.45	130.24	5597.27	130.24	76.1743	130.24	-32.2534
130.34	-53.8374	130.34	6.63281	130.34	70.7563	130.34	804.81	130.34	3330.69	130.34	5597.62	130.34	76.1714	130.34	-32.2798
130.44	-53.8804	130.44	6.61621	130.44	70.7515	130.44	804.897	130.44	3330.96	130.44	5597.99	130.44	76.1616	130.44	-32.2944
130.54	-53.9048	130.54	6.59473	130.54	70.7446	130.54	804.999	130.54	3331.21	130.54	5598.39	130.54	76.1548	130.54	-32.3188
130.64	-53.9312	130.64	6.57715	130.64	70.7417	130.64	805.109	130.64	3331.44	130.64	5598.76	130.64	76.1548	130.64	-32.3433
130.74	-53.9653	130.74	6.55859	130.74	70.7368	130.74	805.208	130.74	3331.68	130.74	5599.13	130.74	76.1499	130.74	-32.3696
130.84	-53.9946	130.84	6.54297	130.84	70.7251	130.84	805.308	130.84	3331.93	130.84	5599.49	130.84	76.1431	130.84	-32.3843
130.94	-54.0327	130.94	6.51465	130.94	70.7173	130.94	805.402	130.94	3332.18	130.94	5599.84	130.94	76.1401	130.94	-32.4087
131.04	-54.0571	131.04	6.49707	131.04	70.7007	131.04	805.489	131.04	3332.43	131.04	5600.23	131.04	76.1353	131.04	-32.4331
131.14	-54.106	131.14	6.48047	131.14	70.6938	131.14	805.577	131.14	3332.7	131.14	5600.56	131.14	76.1353	131.14	-32.4595
131.24	-54.1226	131.24	6.46387	131.24	70.6938	131.24	805.672	131.24	3332.96	131.24	5600.93	131.24	76.1353	131.24	-32.4712
131.34	-54.1548	131.34	6.44629	131.34	70.6831	131.34	805.778	131.34	3333.23	131.34	5601.31	131.34	76.1353	131.34	-32.4907
131.44	-54.1958	131.44	6.41699	131.44	70.6782	131.44	805.858	131.44	3333.44	131.44	5601.7	131.44	76.1304	131.44	-32.5103
131.54	-54.2319	131.54	6.39551	131.54	70.6733	131.54	805.978	131.54	3333.71	131.54	5602.06	131.54	76.1235	131.54	-32.5181
131.64	-54.2681	131.64	6.37793	131.64	70.6665	131.64	806.081	131.64	3333.93	131.64	5602.45	131.64	76.1089	131.64	-32.5327
131.74	-54.3022	131.74	6.35645	131.74	70.6665	131.74	806.172	131.74	3334.24	131.74	5602.81	131.74	76.1157	131.74	-32.5571
131.84	-54.3247	131.84	6.33887	131.84	70.6665	131.84	806.273	131.84	3334.51	131.84	5603.17	131.84	76.1157	131.84	-32.5737
131.94	-54.3608	131.94	6.31543	131.94	70.6636	131.94	806.352	131.94	3334.75	131.94	5603.55	131.94	76.0991	131.94	-32.6001
132.04	-54.3853	132.04	6.29395	132.04	70.6538	132.04	806.453	132.04	3334.98	132.04	5603.88	132.04	76.0923	132.04	-32.6079
132.14	-54.4116	132.14	6.27637	132.14	70.647	132.14	806.538	132.14	3335.26	132.14	5604.19	132.14	76.0923	132.14	-32.6323
132.24	-54.4536	132.24	6.2666	132.24	70.6304	132.24	806.638	132.24	3335.47	132.24	5604.52	132.24	76.0923	132.24	-32.6509
132.34	-54.4946	132.34	6.2373	132.34	70.6235	132.34	806.729	132.34	3335.74	132.34	5604.91	132.34	76.0923	132.34	-32.6704
132.44	-54.5327	132.44	6.21875	132.44	70.6206	132.44	806.81	132.44	3335.98	132.44	5605.27	132.44	76.0894	132.44	-32.6851
132.54	-54.564	132.54	6.20313	132.54	70.6157	132.54	806.945	132.54	3336.23	132.54	5605.62	132.54	76.0845	132.54	-32.6978
132.64	-54.6108	132.64	6.19141	132.64	70.6108	132.64	807.03	132.64	3336.48	132.64	5605.99	132.64	76.0796	132.64	-32.7144
132.74	-54.647	132.74	6.17188	132.74	70.604	132.74	807.121	132.74	3336.71	132.74	5606.36	132.74	76.0728	132.74	-32.7437
132.84	-54.6929	132.84	6.14746	132.84	70.6011	132.84	807.218	132.84	3336.98	132.84	5606.71	132.84	76.0728	132.84	-32.7603
132.94	-54.7153	132.94	6.12598	132.94	70.5962	132.94	807.298	132.94	3337.25	132.94	5607.08	132.94	76.0728	132.94	-32.7681
133.04	-54.7563	133.04	6.11621	133.04	70.5962	133.04	807.397	133.04	3337.49	133.04	5607.44	133.04	76.0679	133.04	-32.7925
133.14	-54.7944	133.14	6.08691	133.14	70.5962	133.14	807.489	133.14	3337.73	133.14	5607.81	133.14	76.061	133.14	-32.811
133.24	-54.8169	133.24	6.07715	133.24	70.5913	133.24	807.589	133.24	3337.99	133.24	5608.15	133.24	76.0532	133.24	-32.8335
133.34	-54.854	133.34	6.05859	133.34	70.5767	133.34	807.672	133.34	3338.24	133.34	5608.55	133.34	76.0503	133.34	-32.8511
133.44	-54.8921	133.44	6.04785	133.44	70.5737	133.44	807.778	133.44	3338.49	133.44	5608.91	133.44	76.0454	133.44	-32.8696
133.54	-54.9146	133.54	6.02637	133.54	70.5688	133.54	807.89	133.54	3338.75	133.54	5609.25	133.54	76.0454	133.54	-32.8921
133.64	-54.9507	133.64	6.00684	133.64	70.564	133.64	807.973	133.64	3339.01	133.64	5609.6	133.64	76.0405	133.64	-32.897
133.74	-54.9868	133.74	5.98535	133.74	70.5454	133.74	808.067	133.74	3339.27	133.74	5609.98	133.74	76.0337	133.74	-32.9214
133.84	-55.0259	133.84	5.96387	133.84	70.5405	133.84	808.179	133.84	3339.52	133.84	5610.35	133.84	76.0308	133.84	-32.9478
133.94	-55.0522	133.94	5.94922	133.94	70.5337	133.94	808.257	133.94	3339.74	133.94	5610.69	133.94	76.0259	133.94	-32.9644
134.04	-55.0747	134.04	5.93457	134.04	70.5308	134.04	808.349	134.04	3339.96	134.04	5611.05	134.04	76.021	134.04	-32.9907
134.14	-55.1108	134.14	5.91699	134.14	70.5259	134.14	808.453	134.14	3340.24	134.14	5611.41	134.14	76.0142	134.14	-33.0132
134.24	-55.1353	134.24	5.89551	134.24	70.5181	134.24	808.569	134.24	3340.5	134.24	5611.79	134.24	76.0024	134.24	-33.0298
134.34	-55.1763	134.34	5.87793	134.34	70.5015	134.34	808.669	134.34	3340.74	134.34	5612.13	134.34	76.0112	134.34	-33.0571
134.44	-55.2056	134.44	5.85156	134.44	70.4946	134.44	808.773	134.44	3340.98	134.44	5612.52	134.44	76.0015	134.44	-33.0767
134.54	-55.2319	134.54	5.83203	134.54	70.4946	134.54	808.87	134.54	3341.23	134.54	5612.92	134.54	75.9829	134.54	-33.0884
134.64	-55.2632	134.64	5.81543	134.64	70.48	134.64	808.95	134.64	3341.49	134.64	5613.27	134.64	75.98	134.64	-33.1128
134.74	-55.2974	134.74	5.80566	134.74	70.4673	134.74	809.03	134.74	3341.74	134.74	5613.63	134.74	75.9751	134.74	-33.1313
134.84	-55.3345	134.84	5.78125	134.84	70.4673	134.84	809.141	134.84	3341.96	134.84	5613.96	134.84	75.9751	134.84	-33.1421
134.94	-55.3608	134.94	5.77637	134.94	70.4624	134.94	809.239	134.94	3342.2	134.94	5614.32	134.94	75.9702	134.94	-33.1636
135.04	-55.3999	135.04	5.75488	135.04	70.4438	135.04	809.37	135.04	3342.44	135.04	5614.67	135.04	75.9634	135.04	-33.1948
135.14	-55.4312	135.14	5.7373	135.14	70.4438	135.14	809.473	135.14	3342.69	135.14	5615.05	135.14	75.9634	135.14	-33.2095
135.24	-55.4673	135.24	5.71875	135.24	70.4438	135.24	809.555	135.24	3342.93	135.24	5615.42	135.24	75.9634	135.24	-33.2241
135.34	-55.4966	135.34	5.70313	135.34	70.4409	135.34	809.652	135.34	3343.14	135.34	5615.78	135.34	75.9585	135.34	-33.2456
135.44	-55.5376	135.44	5.67969	135.44	70.4233	135.44	809.749	135.44	3343.39	135.44	5616.14	135.44	75.9517	135.44	-33.2603
135.54	-55.564	135.54	5.66699	135.54	70.4165	135.54	809.849	135.54	3343.57	135.54	5616.5	135.54	75.9487	135.54	-33.2827
135.64	-55.5864	135.64	5.64551	135.64	70.4136	135.64	809.948	135.64	3343.83	135.64	5616.87	135.64	75.939	135.64	-33.3042
135.74	-55.6157	135.74	5.62402	135.74	70.397	135.74	810.028	135.74	3344.19	135.74	5617.25	135.74	75.9292	135.74	-33.3306
135.84	-55.6567	135.84	5.60645	135.84	70.3921	135.84	810.108	135.84	3344.43	135.84	5617.62	135.84	75.9243	135.84	-33.3413
135.94	-55.686	135.94	5.58496	135.94	70.3804	135.94	810.203	135.94	3344.69	135.94	5617.98	135.94	75.9243	135.94	-33.3579
136.04	-55.7124	136.04	5.57031	136.04	70.3657	136.04	810.269	136.04	3344.96	136.04	5618.34	136.04	75.9194	136.04	-33.3823
136.14	-55.7368	136.14	5.55078	136.14	70.3706	136.14	810.337	136.14	3345.23	136.14	5618.71	136.14	75.9126	136.14	-33.3892
136.24	-55.7778	136.24	5.53906	136.24	70.3657	136.24	810.417	136.24	3345.46	136.24	5619.08	136.24	75.9097	136.24	-33.4038
136.34	-55.8071	136.34	5.51953	136.34	70.3608	136.34	810.497	136.34	3345.72	136.34	5619.43	136.34	75.9048	136.34	-33.4165
136.44	-55.8481	136.44	5.50488	136.44	70.3433	136.44	810.594	136.44	3345.96	136.44	5619.79	136.44	75.9048	136.44	-33.4282
136.54	-55.8726	136.54	5.4873	136.54	70.3384	136.54	810.698	136.54	3346.16	136.54	5620.15	136.54	75.8999	136.54	-33.4526
136.64	-55.9048	136.64	5.46875	136.64	70.3218	136.64	810.785	136.64	3346.39	136.64	5620.49	136.64	75.8931	136.64	-33.479
136.74	-55.9341	136.74	5.45605	136.74	70.3149	136.74	810.88	136.74	3346.62	136.74	5620.85	136.74	75.8901	136.74	-33.5034
136.84	-55.9751	136.84	5.43457	136.84	70.312	136.84	810.96	136.84	3346.88	136.84	5621.22	136.84	75.8804	136.84	-33.5249
136.94	-56.0015	136.94	5.41699	136.94	70.2905	136.94	811.051	136.94	3347.12	136.94	5621.6	136.94	75.8735	136.94	-33.5425
137.04	-56.0356	137.04	5.39551	137.04	70.2759	137.04	811.145	137.04	3347.34	137.04	5621.98	137.04	75.8687	137.04	-33.5688
137.14	-56.0649	137.14	5.36621	137.14	70.2729	137.14	811.242	137.14	3347.58	137.14	5622.35	137.14	75.8735	137.14	-33.5806
137.24	-56.1079	137.24	5.34473	137.24	70.2515	137.24	811.324	137.24	3347.8	137.24	5622.72	137.24	75.8706	137.24	-33.5952
137.34	-56.145	137.34	5.32715	137.34	70.2368	137.34	811.414	137.34	3348.05	137.34	5623.06	137.34	75.8657	137.34	-33.6079
137.44	-56.1782	137.44	5.30859	137.44	70.2319	137.44	811.519	137.44	3348.28	137.44	5623.43	137.44	75.8657	137.44	-33.6323
137.54	-56.2153	137.54	5.29785	137.54	70.2134	137.54	811.618	137.54	3348.52	137.54	5623.82	137.54	75.8657	137.54	-33.6509
137.64	-56.2563	137.64	5.27637	137.64	70.2104	137.64	811.698	137.64	3348.77	137.64	5624.19	137.64	75.8608	137.64	-33.6616
137.74	-56.2827	137.74	5.25684	137.74	70.1978	137.74	811.778	137.74	3349.01	137.74	5624.58	137.74	75.854	137.74	-33.6909
137.84	-56.3101	137.84	5.23535	137.84	70.1929	137.84	811.858	137.84	3349.26	137.84	5624.96	137.84	75.8511	137.84	-33.7124
137.94	-56.353	137.94	5.22266	137.94	70.1714	137.94	811.953	137.94	3349.48	137.94	5625.32	137.94	75.8413	137.94	-33.729
138.04	-56.3726	138.04	5.20313	138.04	70.1421	138.04	812.038	138.04	3349.71	138.04	5625.68	138.04	75.8345	138.04	-33.7417
138.14	-56.3999	138.14	5.17969	138.14	70.1353	138.14	812.118	138.14	3349.95	138.14	5626.05	138.14	75.8345	138.14	-33.7603
138.24	-56.4233	138.24	5.16699	138.24	70.1235	138.24	812.198	138.24	3350.17	138.24	5626.42	138.24	75.8423	138.24	-33.7729
138.34	-56.4478	138.34	5.14844	138.34	70.1128	138.34	812.29	138.34	3350.41	138.34	5626.8	138.34	75.8394	138.34	-33.7915
138.44	-56.4771	138.44	5.1377	138.44	70.103	138.44	812.378	138.44	3350.66	138.44	5627.18	138.44	75.8345	138.44	-33.8022
138.54	-56.5063	138.54	5.11621	138.54	70.0962	138.54	812.458	138.54	3350.89	138.54	5627.54	138.54	75.8296	138.54	-33.8237
138.64	-56.5327	138.64	5.09668	138.64	70.0796	138.64	812.53	138.64	3351.16	138.64	5627.9	138.64	75.8228	138.64	-33.8452
138.74	-56.5669	138.74	5.0752	138.74	70.0728	138.74	812.621	138.74	3351.44	138.74	5628.27	138.74	75.8101	138.74	-33.8696
138.84	-56.5962	138.84	5.06543	138.84	70.062	138.84	812.718	138.84	3351.71	138.84	5628.64	138.84	75.8032	138.84	-33.8774
138.94	-56.6255	138.94	5.04395	138.94	70.0571	138.94	812.806	138.94	3351.97	138.94	5629.03	138.94	75.8003	138.94	-33.894
139.04	-56.6665	139.04	5.02637	139.04	70.0454	139.04	812.902	139.04	3352.24	139.04	5629.38	139.04	75.8032	139.04	-33.9087
139.14	-56.6929	139.14	5.00781	139.14	70.0454	139.14	813.004	139.14	3352.49	139.14	5629.74	139.14	75.8032	139.14	-33.9312
139.24	-56.7202	139.24	5	139.24	70.0327	139.24	813.089	139.24	3352.76	139.24	5630.08	139.24	75.7983	139.24	-33.9478
139.34	-56.7593	139.34	4.98535	139.34	70.0259	139.34	813.177	139.34	3353.01	139.34	5630.42	139.34	75.7915	139.34	-33.9644
139.44	-56.7905	139.44	4.95605	139.44	70.0063	139.44	813.249	139.44	3353.24	139.44	5630.77	139.44	75.7915	139.44	-33.979
139.54	-56.8149	139.54	4.92676	139.54	70.0034	139.54	813.349	139.54	3353.49	139.54	5631.13	139.54	75.7808	139.54	-34.0063
139.64	-56.8481	139.64	4.90527	139.64	69.9868	139.64	813.44	139.64	3353.73	139.64	5631.49	139.64	75.7759	139.64	-34.0298
139.74	-56.8853	139.74	4.88574	139.74	69.9819	139.74	813.531	139.74	3353.97	139.74	5631.86	139.74	75.7759	139.74	-34.0376
[truncated: 4,005 more rows]
