# Supplementary material for: Small RNA‐binding protein RapZ mediates cell envelope precursor sensing and signaling in Escherichia coli
Source: EMBO J. 2020 Feb 17;39(6):e103848. doi: 10.15252/embj.2019103848 (PMC7073468; doi:10.15252/embj.2019103848)
Supplement: Supplementary file 7 — Source Data for Figure 3 [file EMBJ-39-e103848-s005.zip › Source_data_Fig_3C_LacZ_assay.xlsx]

## Sheet: LacZ data
						set 1				set 2				set 3				set 4				Average				STDEV
					4h	6h	10h		4h	6h	10h		4h	6h	10h		4h	6h	10h		4h	6h	10h		4h	6h	10h
		DqseF/empty	Z196/pKESK23		16.4804	19.6104	19.67		13.7153	16.3709	20.6992		11.441	13.1064	15.6377		17.0113	22.6556	23.43		14.662	17.9358	19.8592		2.24147	3.56556	2.79789
		DqseF/QseF	Z196/pYG89		993.993	4211.8	3163		1356.64	3249.61	3657.88		801.611	1820.91	6968.79		1177.93	3642.9	4746.18		1082.54	3231.3	4633.96		206.755	883.222	1464.62
		DqseF/QseF-D56E	Z196/pYG90		6313.81	7471.26	11782.5		5828.98	9522.65	12762.4		4982.8	5937.36	9884.1		5795.14	6292.68	10011.8		5730.18	7305.99	11110.2		477.802	1400.07	1213.63
		DqseF/QseF-D56A	Z196/pYG93		508.11	2682.84	3289.32		617.923	1782.08	2487.07		470.412	866.897	2843.61		430.381	753.941	2712.41		506.707	1521.44	2833.1		69.8463	780.107	292.637
		DqseF DrapZ/empty	Z1110/pKESK23		15.7809	22.955	25.2043		15.1374	18.2046	22.947		15.8194	17.6551	21.2211		23.5711	29.515	29.6386		17.5772	22.0824	24.7527		3.47117	4.76037	3.1547
		DqseF DrapZ/QseF	Z1110/pYG89		445.217	1213.79	1889.31		375.692	1087.27	1875.94		244.314	639.155	2079.01		881.658	1855.31	2211.18		486.72	1198.88	2013.86		239.158	434.991	139.387
		DqseF DrapZ/QseF-D56E	Z1110/pYG90		4970.1	10187.6	11573.4		3150.83	7338.69	11144.3		4536.39	6775.71	11494		4831.7	7570.26	10471		4372.26	7968.07	11170.7		722.379	1313.63	435.037
		DqseF DrapZ/QseF-D56A	Z1110/pYG93		524.561	1924.82	1838.5		339.715	1354.12	3558.35		673.037	949.484	1920.41		568.519	1324.61	2670.51		526.458	1388.26	2496.94		120.552	348.438	693.298

## Sheet: p-values
			4h	4h	4h	4h		6h	6h	6h	6h		10h	10h	10h	10h				p-value at
DqseF/empty	Z196/pKESK23		16.4804	13.7153	11.441	17.0113		19.6104	16.3709	13.1064	22.6556		19.67	20.6992	15.6377	23.43			Z197 vs Z1110 carrying plasmids	4h	6h	10h
DqseF/QseF	Z196/pYG89		993.993	1356.64	801.611	1177.93		4211.8	3249.61	1820.91	3642.9		3163	3657.88	6968.79	4746.18			pKESK23	0.165992	0.0297725	0.0120318
DqseF/QseF-D56E	Z196/pYG90		6313.81	5828.98	4982.8	5795.14		7471.26	9522.65	5937.36	6292.68		11782.5	12762.4	9884.1	10011.8			pYG89	0.0246652	0.0127839	0.046552
DqseF/QseF-D56A	Z196/pYG93		508.11	617.923	470.412	430.381		2682.84	1782.08	866.897	753.941		3289.32	2487.07	2843.61	2712.41			pYG90	0.0652613	0.566096	0.934138
																			pYG93	0.86477	0.678748	0.585462
DqseF DrapZ/empty	Z1110/pKESK23		15.7809	15.1374	15.8194	23.5711		22.955	18.2046	17.6551	29.515		25.2043	22.947	21.2211	29.6386
DqseF DrapZ/QseF	Z1110/pYG89		445.217	375.692	244.314	881.658		1213.79	1087.27	639.155	1855.31		1889.31	1875.94	2079.01	2211.18
DqseF DrapZ/QseF-D56E	Z1110/pYG90		4970.1	3150.83	4536.39	4831.7		10187.6	7338.69	6775.71	7570.26		11573.4	11144.3	11494	10471
DqseF DrapZ/QseF-D56A	Z1110/pYG93		524.561	339.715	673.037	568.519		1924.82	1354.12	949.484	1324.61		1838.5	3558.35	1920.41	2670.51
