# Supplementary material for: Small RNA‐binding protein RapZ mediates cell envelope precursor sensing and signaling in Escherichia coli
Source: EMBO J. 2020 Feb 17;39(6):e103848. doi: 10.15252/embj.2019103848 (PMC7073468; doi:10.15252/embj.2019103848)
Supplement: Supplementary file 8 — Source Data for Figure 4 [file EMBJ-39-e103848-s006.zip]

Archive with 3 entries (3 files):
- Source_data_Fig_4A_LacZ_assay.xlsx
- Source_data_Fig_4B_LacZ_assay.xlsx
- Source_data_Fig_4C_phosphorylation_assays.pdf
