# Supplementary material for: Small RNA‐binding protein RapZ mediates cell envelope precursor sensing and signaling in Escherichia coli
Source: EMBO J. 2020 Feb 17;39(6):e103848. doi: 10.15252/embj.2019103848 (PMC7073468; doi:10.15252/embj.2019103848)
Supplement: Supplementary file 8 — Source Data for Figure 4 [file EMBJ-39-e103848-s006.zip › Source_data_Fig_4A_LacZ_assay.xlsx]

## Sheet: LacZ activities
		Strains
		Z197	R1279 glmY'-lacZ
		Z1118	R1279 DglmY DglmZ glmY'-lacZ
					Set 1	Set 2	Set 3	Set 4	Avg	Stdevp
			Z197	1.5	1419.16	1509.3	1254.89	1525.82	1427.29	107.496
				2	1526.19	1283.72	1015.1	1261.03	1271.51	180.878
				4	2529.56	2881.68	2774.26	2415.69	2650.3	186.093
				6	5703.43	5764.75	5985.47	4618.14	5517.95	529.988
				10	7831.35	8197.08	8381.93	7101.09	7877.86	490.284
			Z1118		Set 1	Set 2	Set 3	Set 4	Avg	Stdevp
				1.5	1893.15	2009.56	2014.92	2063.41	1995.26	62.5729
				2	1701.28	1727.18	1754.86	1593.63	1694.24	61.099
				4	3305.51	4305.56	3852.85	3296.3	3690.05	420.792
				6	9897.7	10823.8	9219.17	8352.27	9573.24	906.272
				10	12064.1	10876.9	10623.6	10725.5	11072.5	579.521

## Sheet: p-value
		Strains
		Z197	R1279 glmY'-lacZ
		Z1118	R1279 DglmY DglmZ glmY'-lacZ
					Set 1	Set 2	Set 3	Set 4	Avg	Stdevp			Z197 vs Z1118 at t :	p-value
			Z197	1.5	1419.16	1509.3	1254.89	1525.82	1427.29	107.496			1,5h	0.00320369
				2	1526.19	1283.72	1015.1	1261.03	1271.51	180.878			2h	0.0381569
				4	2529.56	2881.68	2774.26	2415.69	2650.3	186.093			4h	0.0053245
				6	5703.43	5764.75	5985.47	4618.14	5517.95	529.988			6h	0.00186736
				10	7831.35	8197.08	8381.93	7101.09	7877.86	490.284			10h	0.00576879
			Z1118		Set 1	Set 2	Set 3	Set 4	Avg	Stdevp
				1.5	1893.15	2009.56	2014.92	2063.41	1995.26	62.5729
				2	1701.28	1727.18	1754.86	1593.63	1694.24	61.099
				4	3305.51	4305.56	3852.85	3296.3	3690.05	420.792
				6	9897.7	10823.8	9219.17	8352.27	9573.24	906.272
				10	12064.1	10876.9	10623.6	10725.5	11072.5	579.521
