# Supplementary material for: Small RNA‐binding protein RapZ mediates cell envelope precursor sensing and signaling in Escherichia coli
Source: EMBO J. 2020 Feb 17;39(6):e103848. doi: 10.15252/embj.2019103848 (PMC7073468; doi:10.15252/embj.2019103848)
Supplement: Supplementary file 8 — Source Data for Figure 4 [file EMBJ-39-e103848-s006.zip › Source_data_Fig_4B_LacZ_assay.xlsx]

## Sheet: Sheet1
		Z197	R1279 glmY'-lacZ
		Z225	R1279 DrapZ glmY'-lacZ
												Z197 pBRpLac vs	P value
					Z197	Set 1	Set 2	Set 3	avg wt	stdev wt		pYG83 (glmY)	0.00206562
					pBRpLac + IPTG	2274.56	1863.67	2331.14	2156.46	208.315		pYG84 (glmZ)	0.00361441
					pYG83 + IPTG	421.086	256.368	487.378	388.277	97.1208		pSD69 (gcvB)	0.396646
					pYG84 + IPTG	522.045	354.67	475.221	450.645	70.5056
					pSD69 + IPTG	1819.37	2053.83	1935	1936.06	95.7219		Z225 pBRpLac vs	P value
												pYG83 (glmY)	0.96518
												pYG84 (glmZ)	0.0544428
												pSD69 (gcvB)	0.0672349
					Z225	Set 1	Set 2	Set 3	avg	stdev 225
					pBRpLac + IPTG	476.438	371.253	371.639	406.443	49.4943		Z197 vs Z225
					pYG83 + IPTG	449.601	403.674	363.469	405.581	35.189		pBRpLac (empty)	0.00606956
					pYG84 + IPTG	605.574	422.212	475.221	501.003	77.0451		pYG83 (glmY)	0.845975
					pSD69 + IPTG	514.903	431.457	472	472.786	34.0713		pYG84 (glmZ)	0.188037
												pSD69 (gcvB)	0.00391037
