# Supplementary material for: Small RNA‐binding protein RapZ mediates cell envelope precursor sensing and signaling in Escherichia coli
Source: EMBO J. 2020 Feb 17;39(6):e103848. doi: 10.15252/embj.2019103848 (PMC7073468; doi:10.15252/embj.2019103848)
Supplement: Supplementary file 9 — Source Data for Figure 5 [file EMBJ-39-e103848-s007.zip]

Archive with 5 entries (5 files):
- Source_data_Fig_5A_half_life_wild_type_5S_probe.pdf
- Source_data_Fig_5A_half_life_wild_type_GlmY_GlmZ_probes.pdf
- Source_data_Fig_5B_half_life_delta_rapZ_5S_probe.pdf
- Source_data_Fig_5B_half_life_delta_rapZ_GlmY_GlmZ_probes.pdf
- Source_data_Fig_5C_half_life_quantification.xlsx
