# Supplementary material for: Small RNA‐binding protein RapZ mediates cell envelope precursor sensing and signaling in Escherichia coli
Source: EMBO J. 2020 Feb 17;39(6):e103848. doi: 10.15252/embj.2019103848 (PMC7073468; doi:10.15252/embj.2019103848)
Supplement: Supplementary file 9 — Source Data for Figure 5 [file EMBJ-39-e103848-s007.zip › Source_data_Fig_5C_half_life_quantification.xlsx]

## Sheet: GlmY
		GlmY* half-life
		Z8	Water		5S
			set 1	set 2	set 1	set 2		set 1		set 1 normalised	set 2		set 2 normalised	AVG	STDEV
		0	5655508,00	337618,81	746729,00	2605420,00		100	100	100	100	100	100	100	0
		2	3036720,00	138329,15	1157422,08	2361213,00		53.6949	154.999	34.6421	40.972	90.627	45.2095	39.9258	5.28369
		4	2749846,68	122963,58	1742575,00	2430619,00		48.6225	233.361	20.8357	36.4208	93.2909	39.0401	29.9379	9.10218
		8	2.51975e+06	95422.8	2220749,50	2496591,00		44.5539	297.397	14.9813	28.2635	95.823	29.4955	22.2384	7.2571
		16
		32							Half-life	2.46672			3.85082	3.15877	0.692051			Wild type - Mock
		64																Wild type- Nva FMDP
		120																DrapZ- Mock
		300																DrapZ- Nva FMDP
		Z8	FMDP		5S
			set 1	set 2	set 1	set 2		set 1		set 1 normalised	set 2		set 2 normalised	AVG	STDEV
		0	25925281,00	1892298,00	7977118,45	47932323,53		100	100	100	100	100	100	100	0
		2	24323822	2066725,00	5307152,32	57458634,50		93.8228	66.5297	141.024	109.218	119.875	91.1101	116.067	24.9569
		4	17812669,50	1141610,50	7090605,00	55363108,00		68.7077	88.8868	77.298	60.3293	115.503	52.232	64.765	12.533
		8	28277925	1513316,00	12990900,00	60899611,00		109.075	162.852	66.9778	79.9724	127.053	62.944	64.9609	2.01692
		16	2.28305e+07	975508,50	13162940,50	56633910,80		88.0626	165.009	53.3685	51.5515	118.154	43.6308	48.4997	4.86883
		32	6948299,52	640552,18	18353285,00	63540729,87		26.8013	230.074	11.649	33.8505	132.563	25.5353	18.5921	6.94318
		64		424588,98		54645879,02					22.4377	114.006	19.6811
		120		55200,59		53443953,50					2.91712	111.499	2.61628
		300
									Half-life	11.5525			14.7478	13.1501	1.59768
		Z28	Water		5S
			set 1	set 2	set 1	set 2				set 1 normalised			set 2 normalised	AVG	STDEV
		0	17327286,50	665852,71	34193747,50	36041093,00		100	100	100	100	100	100	100	0
		2	6110427,00	231094,44	31596026,00	35599071,35		35.2648	92.4029	38.1641	34.7065	98.7736	35.1375	36.6508	1.51332
		4	2355160,93	86198,03	33626996,63	34157943,00		13.5922	98.3425	13.8213	12.9455	94.775	13.6592	13.7402	0.0810438
		8		43915,50		34182067,00
		16							Half-life	1.40884			2.0691	1.73897	0.33013
		32
		64
		120
		300
		Z28	FMDP		5S
			set 1	set 2	set 1	set 2				set 1 normalised			set 2 normalised	AVG	STDEV
		0	6725849,00	10325481,13	43427790,50	50659638,00		100	100	100	100	100	100	100	0
		2	3.10363e+06	5279981,25	46589693,00	54186015,00		46.1447	136.252	33.8672	51.1355	150.345	34.0121	33.9396	0.0724354
		4	1201509,50	1472673,81	49546498,00	42654350,00		17.8641	144.899	12.3286	14.2625	118.349	12.0512	12.1899	0.138693
		8		392615,33		48017448,00
		16							Half-life	1.10023			1.21818	1.15921	0.0589756
		32
		64
		120
		300

## Sheet: GlmZ
GlmZ half-life
Z8	Water		5S
	set 1	set 2	set 1	set 2		set 1		set 1 normalised	set 2		set 2 normalised	AVG	STDEV
0	5729058,79	639047,94	1.41909e+07	31807066,50		100	100	100	100	100	100	100	0
2	822969,62	310603	16479438,00	2.559e+07		14.3648	116.127	12.3699	48.604	80.4537	60.4124	36.3912	24.0212
4	395944,13		22144678,00	1.30825e+07		6.91115	156.049	4.42884				4.42884	0
8	228556,04		28845810,47			3.98942	203.27	1.96262				1.96262	0
16	96319,91		27195772,17			1.68125	191.643	0.877285				0.877285
32							Half-life	1.20968			2.75058	1.98013	0.770452		Wild type - Mock
64															Wild type- Nva FMDP
120															DrapZ- Mock
300															DrapZ- Nva FMDP
Z8	FMDP		5S
	set 1	set 2	set 1	set 2		set 1		set 1 normalised	set 2		set 2 normalised	AVG	STDEV
0	10643446,00	12563559,00	4760985,00	29511052,00		100	100	100	100	100	100	100	0
2	8320397,00	6465635,00	7238235,00	31126498,00		78.1739	152.032	51.4193	51.4634	105.474	48.7925	50.1059	1.31339
4	8335974,00	5796126,32	9024952,00	27774975,50		78.3203	189.561	41.3167	46.1344	94.1172	49.0181	45.1674	3.85066
8	3895068,00	5316992,00	7237069,00	31817302,50		36.5959	152.008	24.075	42.3207	107.815	39.2532	31.6641	7.58907
16	1685445,00	2105201,00	3383325,50	25552818,00		15.8355	71.0636	22.2836	16.7564	86.5873	19.352	20.8178	1.46578
32
64
120
300
							Half-life	5.87413			6.66488	6.2695	0.395374
Z28	Water		5S
	set 1	set 2	set 1	set 2				set 1 normalised			set 2 normalised	AVG	STDEV
0	19894279,72	10730517,00	35701744,00	3956993		100	100	100	100	100	100	100	0
2	19295502,00	10068381,50	36412465,00	4208216,50		96.9902	101.991	95.0971	93.8294	106.349	88.228	91.6625	3.43456
4	16302692,22	13240056,00	31336162,00	5946857,00		81.9466	87.7721	93.363	123.387	150.287	82.1007	87.7319	5.63113
8	17450499,41	21760433,00	30088663,00	5295250,50		87.7162	84.2779	104.08	202.79	133.82	151.539	127.81	23.7298
16	14259666,50	17129064,00	31325852,00	11517517,50		71.6772	87.7432	81.6898	159.629	291.067	54.8428	68.2663	13.4235
32	16441466,63	22806479,00	33047374,27	10574131,00		82.6442	92.5652	89.2822	212.538	267.226	79.535	84.4086	4.8736
64	14118860,18	20004771,00	33252346,00	10019399,50		70.9694	93.1393	76.1971	186.429	253.207	73.6269	74.912	1.28511
120	202105,12	2837586,00	26138605,00	6154441,50		1.0159	73.2138	1.38757	26.4441	155.533	17.0022	9.19488	7.80731
300		3284516,00		4288766,00
							Half-life	138.629			69.3147	103.972	34.6574
Z28	FMDP		5S
	set 1	set 2	set 1	set 2				set 1 normalised			set 2 normalised	AVG	STDEV
0	12807631,65	5791803,83	23108184,03	21532226,05		100	100	100	100	100	100	100	0
2	20622870,00	3914408,00	28783052,00	18532141,00		161.02	124.558	129.273	67.5853	86.067	78.5264	103.9	25.3735
4	17869712,00	6892837,00	32096673,29	19848023,00		139.524	138.897	100.451	119.01	92.1782	129.109	114.78	14.3289
8	23751556,00	5184804,25	42441423,33	15498475,00		185.448	183.664	100.972	89.5197	71.978	124.371	112.671	11.6996
16	22470305,00	4573876,00	40477911,50	18738494,05		175.445	175.167	100.159	78.9715	87.0253	90.7454	95.452	4.70654
32	15619610,50	2747650,60	39712124,00	15107379,00		121.955	171.853	70.965	47.4403	70.1617	67.6157	69.2903	1.67465
64	21191529,00	1630086,00	33815435,16	15927037,50		165.46	146.335	113.069	28.1447	73.9684	38.0496	75.5594	37.5098
120	5897809,40	338697,22	36849468,95	17934598,70		46.0492	159.465	28.8773	5.84787	83.2919	7.02094	17.9491	10.9282
300
							Half-life	86.6434			77.0164	81.8299	4.81352
