# Supplementary material for: Small RNA‐binding protein RapZ mediates cell envelope precursor sensing and signaling in Escherichia coli
Source: EMBO J. 2020 Feb 17;39(6):e103848. doi: 10.15252/embj.2019103848 (PMC7073468; doi:10.15252/embj.2019103848)
Supplement: Supplementary file 10 — Source Data for Figure 6 [file EMBJ-39-e103848-s008.zip]

Archive with 8 entries (8 files):
- Source_data_Fig_6A_half_life_delta_glmS_5S_probe.pdf
- Source_data_Fig_6A_half_life_delta_glmS_GlmY_probe.pdf
- Source_data_Fig_6B_half_life_delta_glmS_delta_rapZ_5S_probe.pdf
- Source_data_Fig_6B_half_life_delta_glmS_delta_rapZ_GlmY_probe.pdf
- Source_data_Fig_6C_half_life_quantification.xlsx
- Source_data_Fig_6D_EMSAs.pdf
- Source_data_Fig_6E_EMSAs.pdf
- Source_data_Fig_6F_EMSAs.pdf
