# Supplementary material for: Small RNA‐binding protein RapZ mediates cell envelope precursor sensing and signaling in Escherichia coli
Source: EMBO J. 2020 Feb 17;39(6):e103848. doi: 10.15252/embj.2019103848 (PMC7073468; doi:10.15252/embj.2019103848)
Supplement: Supplementary file 10 — Source Data for Figure 6 [file EMBJ-39-e103848-s008.zip › Source_data_Fig_6C_half_life_quantification.xlsx]

## Sheet: GlmY
	GlmY* half-life
	Z1126	GlcN		5S
		set 1	set 2	set 1	set 2		set 1		set 1 normalised	set 2		set 2 normalised	AVG	STDEV			DglmS + GlcN
	0	14262092	1.01454e+07	14787652	41856420		100	100	100	100	100	100	100	0			DglmS - GlcN
	2	6.22178e+06	7273128	1.33818e+07	49052899		43.6246	90.4933	48.2075	71.6888	117.193	61.1714	54.6895	6.48196			DglmS DrapZ + GlcN
	4	908951	3.32486e+06	1.31431e+07	46713017		6.3732	88.8789	7.17065	32.772	111.603	29.3648	18.2677	11.0971			DglmS DrapZ - GlcN
	8	243088	663907	9.22007e+06	46509206		1.70444	62.3498	2.73367	6.54391	111.116	5.88926	4.31146	1.57779
	16
	32							Half-life	1.42623			2.03867	1.73245	0.30622
	64
	128
	300
	Z1126	Without GlcN		5S
		set 1	set 2	set 1	set 2		set 1		set 1 normalised	set 2		set 2 normalised	AVG	STDEV
	0	37362392	34064035	5473145	4.40623e+06		100	100	100	100	100	100	100	0
	2	36224510	31416624	5098903	4767962		96.9545	93.1622	104.071	92.2281	108.21	85.231	94.6508	9.41981
	4	43865772	3.47978e+07	6470477	4867716		117.406	118.222	99.3097	102.154	110.474	92.4693	95.8895	3.42021
	8	40606949	40126465	6.18904e+06	6048109		108.684	113.08	96.1124	117.797	137.263	85.8187	90.9656	5.14684
	16	36183265	3.45796e+07	5138865	4321892		96.8441	93.8924	103.144	101.513	98.086	103.494	103.319	0.175272
	32	34212258	32740348	6.14787e+06	5817748		91.5687	112.328	81.519	96.1141	132.035	72.7946	77.1568	4.36221
	64	2.22831e+07	20858484	7.86836e+06	7.70524e+06		59.6405	143.763	41.4852	61.2332	174.872	35.0161	38.2507	3.23458
	128	7.80978e+06	7.42525e+06	9.30727e+06	8198407		20.9028	170.053	12.2919	21.7979	186.064	11.7153	12.0036	0.288304
	300
								Half-life	43.3217			40.7734	42.0475	1.27417
	Z1127	GlcN		5S
		set 1	set 2	set 1	set 2				set 1 normalised			set 2 normalised	AVG	STDEV
	0	1364266	2.49881e+06	4.79469e+06	8388956		100	100	100	100	100	100	100	0
	2	691488	2.27846e+06	8.39837e+06	1.59615e+07		50.6857	175.16	28.9368	91.1819	190.268	47.923	38.4299	9.49306
	4	298913	986682	6851931	9852029		21.9102	142.907	15.3318	39.4861	117.44	33.6222	24.477	9.14521
	8		525576		10818359
	16							Half-life	1.38907			2.37379	1.88143	0.49236
	32
	64
	128
	300
	Z1127	Without GlcN		5S
		set 1	set 2	set 1	set 2				set 1 normalised			set 2 normalised	AVG	STDEV
	0	515033	3239941	3.44143e+06	6557762		100	100	100	100	100	100	100	0
	2	304109	1.67485e+06	5018461	7993431		59.0465	145.825	40.4914	51.6938	121.893	42.4093	41.4504	0.958927
	4	154632,240	1.0722e+06	4202091	7310007		30.0238	122.103	24.5889	33.0932	111.471	29.6877	27.1383	2.54941
	8
	16							Half-life	1.86832			2.10683	1.98758	0.119255
	32
	64
	128
	300
